# Supplementary material for: Identification of molecular subtypes and prognostic signature for hepatocellular carcinoma based on genes associated with homologous recombination deficiency
Source: Sci Rep. 2021 Dec 15;11:24022. doi: 10.1038/s41598-021-03432-3 (PMC8674316; doi:10.1038/s41598-021-03432-3)
Supplement: Supplementary file 4 — Supplementary Information 4. [file 41598_2021_3432_MOESM4_ESM.txt]

geneSet	description	link	size	overlap	expect	enrichmentRatio	pValue	FDR	overlapId	userId	DB
hsa04110	Cell cycle	http://www.kegg.jp/kegg-bin/show_pathway?hsa04110+1017+1019+10274+1029+1030+1031+1032+10735+10926+10971+1111+11200+1869+1870+1871+1874+1875+2033+25+27127+2810+3065+3066+4085+4088+4171+4172+4173+4174+4175+4176+5111+51433+51434+5347+5591+5885+5933+6502+699+701+7027+7029+7040+7272+7465+7533+7534+8243+8317+8318+8556+8697+890+891+898+9088+9126+9133+9134+9184+9232+9700+983+990+991+993+994+995+996	115	70	22.8588192814588	3.06227540180863	0	0	1017;1019;10274;1029;1030;1031;1032;10735;10926;10971;1111;11200;1869;1870;1871;1874;1875;2033;25;27127;2810;3065;3066;4085;4088;4171;4172;4173;4174;4175;4176;5111;51433;51434;5347;5591;5885;5933;6502;699;701;7027;7029;7040;7272;7465;7533;7534;8243;8317;8318;8556;8697;890;891;898;9088;9126;9133;9134;9184;9232;9700;983;990;991;993;994;995;996	CDC20;MCM2;CDK1;E2F1;CDC6;CCNB2;PLK1;CCNB1;CCNA2;PTTG1;BUB1B;CDC45;CCNE1;TTK;BUB1;MCM6;SFN;MCM4;CDC25C;MCM3;MAD2L1;MCM5;PKMYT1;ESPL1;MCM7;CDC25A;CDKN2A;CDC7;CDC25B;CDKN2C;CDK2;PCNA;CHEK1;RBL1;E2F2;TFDP1;SKP2;CDK4;E2F3;DBF4;CCNE2;YWHAQ;SMC1A;PRKDC;SMC3;CHEK2;RAD21;HDAC2;WEE1;SMC1B;HDAC1;CDKN2D;STAG1;YWHAZ;TGFB1;ABL1;CDC27;ANAPC7;YWHAH;E2F5;EP300;BUB3;CDKN2B;ANAPC5;CDC14A;E2F4;SMAD3;STAG2;CDC23;TFD…	pathway_KEGG
hsa03030	DNA replication	http://www.kegg.jp/kegg-bin/show_pathway?hsa03030+10714+1763+2237+23649+3978+4171+4172+4173+4174+4175+4176+5111+54107+5422+5424+5426+5427+5557+5558+5982+5983+5984+5985+6117+6118+6119	33	26	6.55948727207077	3.96372443783888	4.48974191158413e-13	6.68971544826036e-11	10714;1763;2237;23649;3978;4171;4172;4173;4174;4175;4176;5111;54107;5422;5424;5426;5427;5557;5558;5982;5983;5984;5985;6117;6118;6119	MCM2;MCM6;MCM4;MCM3;RFC4;MCM5;FEN1;MCM7;PCNA;PRIM1;POLD1;LIG1;POLE2;RFC3;POLA1;RFC5;POLA2;DNA2;POLD3;PRIM2;RFC2;RPA1;POLE3;POLE;RPA2;RPA3	pathway_KEGG
hsa03040	Spliceosome	http://www.kegg.jp/kegg-bin/show_pathway?hsa03040+10262+10465+10713+10915+10946+11325+11338+1659+1665+220988+22916+22985+23020+23450+23451+27316+3178+3190+3192+3304+3310+4116+4670+4686+51645+51729+55119+55660+57187+57819+58517+6434+6626+6627+6628+6629+6632+6633+6636+6637+8175+84321+84844+84950+84991+9128+9129+9343+9410+9416+9775+9879+9984	106	53	21.0698682072576	2.51544050862852	2.37299069283381e-12	2.35717075488158e-10	10262;10465;10713;10915;10946;11325;11338;1659;1665;220988;22916;22985;23020;23450;23451;27316;3178;3190;3192;3304;3310;4116;4670;4686;51645;51729;55119;55660;57187;57819;58517;6434;6626;6627;6628;6629;6632;6633;6636;6637;8175;84321;84844;84950;84991;9128;9129;9343;9410;9416;9775;9879;9984	SNRPB;HNRNPA3;SNRPD1;SF3B4;TCERG1;PRPF38A;PRPF3;SNRPA1;RBMX;PRPF38B;HNRNPA1;RBM17;EFTUD2;SF3A2;SNRPA;SNRPF;SNRNP200;PPIH;THOC2;NCBP2;SNRNP40;SF3B1;U2AF2;THOC1;HSPA6;SNRPG;HNRNPU;PRPF4;DHX15;EIF4A3;ACIN1;SNRPD2;DDX23;LSM2;USP39;TRA2B;HSPA1B;HNRNPM;WBP11;NCBP1;DDX46;PRPF40A;PPIL1;RBM25;SNRPB2;SF3B3;DHX8;SF3A3;PHF5A;MAGOH;HNRNPK;THOC3;DDX42	pathway_KEGG
hsa03460	Fanconi anemia pathway	http://www.kegg.jp/kegg-bin/show_pathway?hsa03460+146956+2175+2176+2177+2178+2187+2188+2189+29089+51455+55120+55215+5888+5889+6117+6118+6119+641+672+675+7398+79728+80010+83990	42	24	8.34843834627189	2.87478915271831	1.0042704112756e-07	7.48181456400321e-06	146956;2175;2176;2177;2178;2187;2188;2189;29089;51455;55120;55215;5888;5889;6117;6118;6119;641;672;675;7398;79728;80010;83990	UBE2T;FANCI;RAD51;FANCD2;EME1;FANCG;BRCA1;FANCE;BLM;USP1;BRIP1;FANCA;RMI1;RAD51C;RPA1;FANCL;FANCC;PALB2;BRCA2;REV1;FANCF;FANCB;RPA2;RPA3	pathway_KEGG
hsa05206	MicroRNAs in cancer	http://www.kegg.jp/kegg-bin/show_pathway?hsa05206+10018+1029+10298+10642+113130+1399+1786+1788+1789+1869+1870+1871+1944+2033+2065+2146+2261+25+2744+2885+3065+3190+3371+3678+3845+3925+4082+4318+4851+4853+4893+5328+5335+5578+5594+5598+578+6093+6624+6659+672+7329+7422+7430+836+898+90427+9134+9493+993+994+995	144	52	28.6232171872179	1.81670703400949	3.18378035479849e-06	0.0001743501008958	10018;1029;10298;10642;113130;1399;1786;1788;1789;1869;1870;1871;1944;2033;2065;2146;2261;25;2744;2885;3065;3190;3371;3678;3845;3925;4082;4318;4851;4853;4893;5328;5335;5578;5594;5598;578;6093;6624;6659;672;7329;7422;7430;836;898;90427;9134;9493;993;994;995	E2F1;CDCA5;CCNE1;KIF23;STMN1;CDC25C;EZH2;DNMT1;CDC25A;CDKN2A;CDC25B;BRCA1;MMP9;SOX4;E2F2;MARCKS;GLS;IGF2BP1;BMF;BAK1;E2F3;EZR;ITGA5;DNMT3B;CCNE2;PAK4;FGFR3;NRAS;DNMT3A;NOTCH2;HDAC1;BCL2L11;VEGFA;EFNA3;NOTCH1;ABL1;PLCG1;UBE2I;CRKL;EP300;FSCN1;CASP3;MAPK1;MAPK7;PLAU;GRB2;KRAS;PRKCA;TNC;ERBB3;HNRNPK;ROCK1	pathway_KEGG
hsa03440	Homologous recombination	http://www.kegg.jp/kegg-bin/show_pathway?hsa03440+10714+11073+146956+5424+580+5888+5889+5932+6117+6118+6119+641+672+675+7516+7517+79728+83990+8438	34	19	6.75825961364867	2.81137468611423	3.51040471602282e-06	0.0001743501008958	10714;11073;146956;5424;580;5888;5889;5932;6117;6118;6119;641;672;675;7516;7517;79728;83990;8438	RAD54L;RAD51;EME1;XRCC2;BRCA1;POLD1;RBBP8;TOPBP1;BLM;BARD1;POLD3;BRIP1;XRCC3;RAD51C;RPA1;PALB2;BRCA2;RPA2;RPA3	pathway_KEGG
hsa03430	Mismatch repair	http://www.kegg.jp/kegg-bin/show_pathway?hsa03430+10714+2956+3978+4436+5111+5424+5982+5983+5984+5985+6117+6118+6119+9156	23	14	4.57176385629175	3.06227540180863	1.86451709947022e-05	0.000793751565203036	10714;2956;3978;4436;5111;5424;5982;5983;5984;5985;6117;6118;6119;9156	EXO1;RFC4;PCNA;POLD1;LIG1;MSH2;RFC3;RFC5;POLD3;MSH6;RFC2;RPA1;RPA2;RPA3	pathway_KEGG
hsa03013	RNA transport	http://www.kegg.jp/kegg-bin/show_pathway?hsa03013+10460+10762+10921+10940+11260+1968+1974+1978+1982+22794+22916+22985+23165+23225+23279+23511+23636+29107+348995+3837+4116+4686+4928+5411+54913+55916+57122+57187+57510+5901+5905+65109+65110+6613+7175+7329+7514+79023+79902+84321+8480+8563+9631+9688+9775+9883+9972+9984	142	48	28.2256725040621	1.70057949879111	5.576584834599e-05	0.00207727785088813	10460;10762;10921;10940;11260;1968;1974;1978;1982;22794;22916;22985;23165;23225;23279;23511;23636;29107;348995;3837;4116;4686;4928;5411;54913;55916;57122;57187;57510;5901;5905;65109;65110;6613;7175;7329;7514;79023;79902;84321;8480;8563;9631;9688;9775;9883;9972;9984	TACC3;NUP210;NUP205;NUP107;NUP188;NUP85;KPNB1;NUP62;NUP43;RAN;NUP155;UPF3B;TPR;NUP37;XPO1;EIF4EBP1;NUP160;THOC2;NCBP2;XPOT;NUP153;XPO5;RPP25;THOC1;RNPS1;RAE1;PNN;SUMO2;UBE2I;EIF4A3;ACIN1;NUP50;EIF4G2;NUP93;EIF2S3;NCBP1;RANGAP1;CASC3;NXT1;THOC5;POP1;EIF4A2;POM121;NXT2;MAGOH;NUP98;THOC3;UPF3A	pathway_KEGG
hsa03015	mRNA surveillance pathway	http://www.kegg.jp/kegg-bin/show_pathway?hsa03015+10921+11051+11052+1478+22794+22916+22985+23049+23381+23708+26528+29107+4116+4440+4686+51692+5411+5501+5528+55916+65109+65110+79869+80335+81608+8731+8732+9775	75	28	14.9079256183427	1.87819557977596	0.000316502269157803	0.00967722715368355	10921;11051;11052;1478;22794;22916;22985;23049;23381;23708;26528;29107;4116;4440;4686;51692;5411;5501;5528;55916;65109;65110;79869;80335;81608;8731;8732;9775	MSI1;CSTF2;CPSF6;UPF3B;PPP1CC;NCBP2;RNPS1;PNN;EIF4A3;ACIN1;WDR82;NCBP1;CASC3;RNMT;SMG5;NXT1;DAZAP1;CPSF7;PPP2R5D;NXT2;CPSF3;MAGOH;GSPT2;NUDT21;RNGTT;UPF3A;SMG1;FIP1L1	pathway_KEGG
hsa04114	Oocyte meiosis	http://www.kegg.jp/kegg-bin/show_pathway?hsa04114+1017+10971+112+26271+27127+3710+4085+51433+51434+5347+5501+5528+5594+5595+6195+6197+6790+699+7533+7534+805+8243+8697+891+898+9088+9126+9133+9134+9232+9700+983+991+995+996	101	35	20.0760064993681	1.74337460994056	0.000324739166230992	0.00967722715368355	1017;10971;112;26271;27127;3710;4085;51433;51434;5347;5501;5528;5594;5595;6195;6197;6790;699;7533;7534;805;8243;8697;891;898;9088;9126;9133;9134;9232;9700;983;991;995;996	CDC20;CDK1;CCNB2;PLK1;CCNB1;PTTG1;CCNE1;BUB1;CDC25C;AURKA;MAD2L1;PKMYT1;ESPL1;CDK2;ITPR3;FBXO5;CCNE2;YWHAQ;SMC1A;SMC3;PPP1CC;SMC1B;YWHAZ;CDC27;ANAPC7;YWHAH;ADCY6;RPS6KA1;MAPK1;MAPK3;RPS6KA3;PPP2R5D;ANAPC5;CDC23;CALM2	pathway_KEGG
hsa05130	Pathogenic Escherichia coli infection	http://www.kegg.jp/kegg-bin/show_pathway?hsa05130+10094+10109+10376+10971+203068+25+3688+4691+5578+6093+71+7100+7277+7430+7534+8440+84617+84790+9076+9181+999	51	21	10.137389420473	2.07153924239996	0.000380470240558428	0.0103072846987647	10094;10109;10376;10971;203068;25;3688;4691;5578;6093;71;7100;7277;7430;7534;8440;84617;84790;9076;9181;999	TUBA1B;NCK2;ARHGEF2;TUBA1C;EZR;YWHAQ;TUBB;YWHAZ;ABL1;ITGB1;CLDN1;ACTG1;ARPC3;CDH1;NCL;PRKCA;TUBA4A;TUBB6;ROCK1;ARPC2;TLR5	pathway_KEGG
hsa04218	Cellular senescence	http://www.kegg.jp/kegg-bin/show_pathway?hsa04218+1017+1019+1029+1030+1111+11200+1869+1870+1871+1874+1875+1978+204851+22800+2305+2626+286826+3486+3710+3845+4088+4605+4773+4893+5054+5501+5594+5595+5603+5608+5810+5883+5928+5933+59341+7040+7046+7248+805+823+890+891+898+9133+9134+983+993	152	47	30.2133959198411	1.55560136717816	0.000692389518643144	0.0171943397129714	1017;1019;1029;1030;1111;11200;1869;1870;1871;1874;1875;1978;204851;22800;2305;2626;286826;3486;3710;3845;4088;4605;4773;4893;5054;5501;5594;5595;5603;5608;5810;5883;5928;5933;59341;7040;7046;7248;805;823;890;891;898;9133;9134;983;993	MYBL2;FOXM1;CDK1;E2F1;CCNB2;CCNB1;CCNA2;CCNE1;MAPK13;CDC25A;CDKN2A;CDK2;CHEK1;RBL1;ITPR3;E2F2;CDK4;E2F3;LIN9;CCNE2;NFATC2;IGFBP3;RBBP4;CHEK2;NRAS;SERPINE1;PPP1CC;RAD1;EIF4EBP1;TGFB1;GATA4;RAD9A;E2F5;MAPK1;HIPK1;TSC1;MAPK3;CDKN2B;KRAS;TRPV4;TGFBR1;E2F4;SMAD3;MAP2K6;CALM2;CAPN1;RRAS2	pathway_KEGG
hsa00240	Pyrimidine metabolism	http://www.kegg.jp/kegg-bin/show_pathway?hsa00240+10621+10623+10714+1633+1841+22978+23649+4860+5169+54107+5422+5424+5426+5427+5431+5433+54963+5557+5558+6240+6241+7083+7298+7371+790+79077+955	75	27	14.9079256183427	1.81111716621253	0.00078189370261339	0.0179234094906762	10621;10623;10714;1633;1841;22978;23649;4860;5169;54107;5422;5424;5426;5427;5431;5433;54963;5557;5558;6240;6241;7083;7298;7371;790;79077;955	RRM2;TYMS;TK1;PRIM1;POLD1;POLE2;POLA1;RRM1;DTYMK;POLA2;POLD3;DCK;UCK2;PRIM2;CAD;PNP;POLE3;POLE;DCTPP1;POLR2B;UCKL1;POLR2D;POLR3C;NT5C2;ENTPD6;ENPP3;POLR3F	pathway_KEGG
hsa05219	Bladder cancer	http://www.kegg.jp/kegg-bin/show_pathway?hsa05219+1019+1029+1612+1869+1870+1871+2261+3845+4312+4318+4893+5594+5595+6714+7422+999	38	16	7.55334897996028	2.11826569147665	0.00140162890029671	0.0283479342207864	1019;1029;1612;1869;1870;1871;2261;3845;4312;4318;4893;5594;5595;6714;7422;999	E2F1;CDKN2A;MMP9;E2F2;CDK4;MMP1;SRC;E2F3;FGFR3;NRAS;VEGFA;DAPK1;MAPK1;CDH1;MAPK3;KRAS	pathway_KEGG
hsa05200	Pathways in cancer	http://www.kegg.jp/kegg-bin/show_pathway?hsa05200+10018+1017+1019+1029+1030+1050+10672+11040+112+112399+1163+1164+1287+1399+1438+1441+1612+182+1856+1857+1869+1870+1871+2033+2056+2057+2260+2261+2263+23236+23401+23462+25+26060+27436+2778+2786+2787+2885+2950+2956+3065+3066+3091+317+330+332+3460+3561+3566+3601+3675+3685+3688+3845+3911+3912+3915+3918+4088+4254+4312+4318+4436+4851+4853+4893+5331+5335+5…	487	123	96.8021303484384	1.27063319327026	0.00142690944064361	0.0283479342207864	10018;1017;1019;1029;1030;1050;10672;11040;112;112399;1163;1164;1287;1399;1438;1441;1612;182;1856;1857;1869;1870;1871;2033;2056;2057;2260;2261;2263;23236;23401;23462;25;26060;27436;2778;2786;2787;2885;2950;2956;3065;3066;3091;317;330;332;3460;3561;3566;3601;3675;3685;3688;3845;3911;3912;3915;3918;4088;4254;4312;4318;4436;4851;4853;4893;5331;5335;5337;5366;5467;5578;5594;5595;578;581;5880;5888;590…	BIRC5;E2F1;CCNE1;RAD51;CKS2;CDKN2A;CDK2;VEGFB;MMP9;FGFR2;E2F2;MSH2;SKP2;EGLN3;CDK4;MMP1;LAMB1;LPAR2;EPO;ARNT2;BAK1;E2F3;CCNE2;PLCB1;TCF7L1;ITGA3;FZD1;VHL;IL2RG;MSH6;HIF1A;CKS1B;FGFR3;ITGAV;TRAF2;DVL3;NRAS;HDAC2;IFNGR2;TRAF5;TPR;KITLG;TPM3;SLC2A1;NOTCH2;COL4A5;HDAC1;BCL2L11;PLCB3;VEGFA;PPARD;TGFA;TGFB1;APAF1;EML4;LAMA5;NOTCH1;STK4;ABL1;ITGB1;TERT;DVL2;FZD5;FZD7;CXCR4;LAMC1;IL4R;PLCG1;PMAIP1;RAC2;B…	pathway_KEGG
hsa04666	Fc gamma R-mediated phagocytosis	http://www.kegg.jp/kegg-bin/show_pathway?hsa04666+10094+10109+10163+10451+1399+2212+2214+3055+3636+3984+3985+4082+5058+50807+5335+5337+5578+5580+5594+5595+5880+6198+65108+6850+7408+8394+8877+8936	82	28	16.299332009388	1.7178618107707	0.00161411869280625	0.0300629606535165	10094;10109;10163;10451;1399;2212;2214;3055;3636;3984;3985;4082;5058;50807;5335;5337;5578;5580;5594;5595;5880;6198;65108;6850;7408;8394;8877;8936	SPHK1;MARCKS;WASF1;PRKCD;MARCKSL1;LIMK1;FCGR3A;ASAP1;PIP5K1A;VASP;PAK1;FCGR2A;SYK;PLCG1;RAC2;PLD1;WASF2;CRKL;MAPK1;INPPL1;RPS6KB1;ARPC3;MAPK3;HCK;PRKCA;ARPC2;LIMK2;VAV3	pathway_KEGG
hsa03410	Base excision repair	http://www.kegg.jp/kegg-bin/show_pathway?hsa03410+10038+10714+142+2237+3978+4595+5111+54107+5424+5426+5427+6996+7374+7515	32	14	6.36071493049287	2.20101044504995	0.00177938950238277	0.0301226014420108	10038;10714;142;2237;3978;4595;5111;54107;5424;5426;5427;6996;7374;7515	FEN1;PCNA;POLD1;LIG1;POLE2;POLD3;UNG;TDG;POLE3;POLE;XRCC1;PARP1;PARP2;MUTYH	pathway_KEGG
hsa04919	Thyroid hormone signaling pathway	http://www.kegg.jp/kegg-bin/show_pathway?hsa04919+113026+2033+23236+23389+25942+2626+2648+3065+3066+3091+3685+3845+476+483+4851+4853+486+488+4893+5214+5331+5335+5469+5578+5594+5595+6513+6714+6772+71+8202+9282+9862+9968+9969	110	35	21.8649575735692	1.60073486912724	0.00187142540772278	0.0301226014420108	113026;2033;23236;23389;25942;2626;2648;3065;3066;3091;3685;3845;476;483;4851;4853;486;488;4893;5214;5331;5335;5469;5578;5594;5595;6513;6714;6772;71;8202;9282;9862;9968;9969	SRC;ATP1A1;ATP1B3;PLCB1;HIF1A;ITGAV;NRAS;HDAC2;SLC2A1;NOTCH2;MED12;MED14;KAT2A;HDAC1;PLCB3;NOTCH1;GATA4;PFKP;MED24;PLCG1;STAT1;PLCD3;FXYD2;EP300;MED13;ACTG1;MAPK1;MED1;MAPK3;SIN3A;KRAS;PRKCA;ATP2A2;NCOA3;MED13L	pathway_KEGG
hsa05166	Human T-cell leukemia virus 1 infection	http://www.kegg.jp/kegg-bin/show_pathway?hsa05166+1019+1029+1030+1031+10714+1111+112+11200+1385+1386+1856+1857+1869+1870+1871+2033+22800+2648+3117+3118+3383+3561+3601+3689+3845+4085+4088+4214+4215+4605+4773+4893+5111+51433+51434+54107+5424+5426+5427+581+5901+5902+5971+64784+6513+6688+6908+6929+701+7015+7040+7046+7412+7514+7855+8295+8321+8323+8324+8697+9020+9133+915+9184+9232+991+996	243	67	48.3016790034302	1.38711534220667	0.00192056854831613	0.0301226014420108	1019;1029;1030;1031;10714;1111;112;11200;1385;1386;1856;1857;1869;1870;1871;2033;22800;2648;3117;3118;3383;3561;3601;3689;3845;4085;4088;4214;4215;4605;4773;4893;5111;51433;51434;54107;5424;5426;5427;581;5901;5902;5971;64784;6513;6688;6908;6929;701;7015;7040;7046;7412;7514;7855;8295;8321;8323;8324;8697;9020;9133;915;9184;9232;991;996	MYBL2;CDC20;E2F1;CCNB2;PTTG1;BUB1B;MAD2L1;CDKN2A;CDKN2C;PCNA;CHEK1;POLD1;E2F2;POLE2;CDK4;E2F3;POLD3;FZD1;IL2RG;NFATC2;VCAM1;CHEK2;TCF3;RAN;DVL3;HLA-DQA2;NRAS;SLC2A1;ICAM1;POLE3;XPO1;KAT2A;TGFB1;RANBP1;TERT;TRRAP;POLE;DVL2;FZD5;FZD7;CDC27;ANAPC7;ADCY6;TBP;MAP3K14;MAP3K1;SPI1;FZD6;EP300;CD3D;ITGB2;BUB3;BAX;RELB;CDKN2B;ATF2;KRAS;HLA-DQA1;CRTC3;ANAPC5;CREB1;TGFBR1;IL15RA;SMAD3;MAP3K3;CDC23;RRAS2	pathway_KEGG
hsa04115	p53 signaling pathway	http://www.kegg.jp/kegg-bin/show_pathway?hsa04115+1017+1019+1029+1111+11200+2810+317+3486+5054+51512+5366+581+6241+7161+836+841+8493+891+898+9133+9134+92344+983	66	23	13.1189745441415	1.75318580904412	0.00304151724817325	0.0433299972467895	1017;1019;1029;1111;11200;2810;317;3486;5054;51512;5366;581;6241;7161;836;841;8493;891;898;9133;9134;92344;983	CDK1;CCNB2;CCNB1;RRM2;CCNE1;GTSE1;SFN;CDKN2A;CDK2;CHEK1;CDK4;CCNE2;IGFBP3;CHEK2;SERPINE1;TP73;GORAB;APAF1;PPM1D;PMAIP1;CASP8;CASP3;BAX	pathway_KEGG
hsa03420	Nucleotide excision repair	http://www.kegg.jp/kegg-bin/show_pathway?hsa03420+10714+2071+2967+3978+5111+54107+5424+5426+5427+5982+5983+5984+5985+6117+6118+6119+8450	44	17	8.74598302942769	1.94374948394022	0.00305345618182074	0.0433299972467895	10714;2071;2967;3978;5111;54107;5424;5426;5427;5982;5983;5984;5985;6117;6118;6119;8450	RFC4;PCNA;POLD1;LIG1;POLE2;RFC3;RFC5;POLD3;RFC2;RPA1;POLE3;POLE;GTF2H3;CUL4B;RPA2;RPA3;ERCC3	pathway_KEGG
hsa05225	Hepatocellular carcinoma	http://www.kegg.jp/kegg-bin/show_pathway?hsa05225+1019+1029+1856+1857+1869+1870+1871+23401+2885+2950+3845+4088+4893+5335+55193+55274+5578+5594+5595+57492+578+581+6198+6597+6598+6599+6601+6602+6604+6605+7015+7039+7040+7046+71+7855+8289+8312+8321+8323+8324+83439+86	146	43	29.0207618703737	1.48169783384968	0.0032741641384979	0.0440741496919842	1019;1029;1856;1857;1869;1870;1871;23401;2885;2950;3845;4088;4893;5335;55193;55274;5578;5594;5595;57492;578;581;6198;6597;6598;6599;6601;6602;6604;6605;7015;7039;7040;7046;71;7855;8289;8312;8321;8323;8324;83439;86	E2F1;CDKN2A;E2F2;CDK4;ACTL6A;BAK1;E2F3;TCF7L1;FZD1;SMARCD1;SMARCC2;DVL3;NRAS;SMARCC1;TGFA;TGFB1;TERT;DVL2;FZD5;FZD7;PLCG1;SMARCB1;FZD6;SMARCA4;PHF10;ARID1A;ACTG1;MAPK1;BAX;RPS6KB1;AXIN1;PBRM1;GRB2;MAPK3;SMARCE1;KRAS;PRKCA;FRAT2;TGFBR1;SMAD3;SMARCD3;ARID1B;GSTP1	pathway_KEGG
hsa03008	Ribosome biogenesis in eukaryotes	http://www.kegg.jp/kegg-bin/show_pathway?hsa03008+10528+10940+1457+1736+2091+23560+26354+29107+4931+51096+51602+54913+55127+55226+55813+55916+5901+6949+7514+83732+84128	59	21	11.7275681530962	1.79065256546437	0.00340169611716656	0.0440741496919842	10528;10940;1457;1736;2091;23560;26354;29107;4931;51096;51602;54913;55127;55226;55813;55916;5901;6949;7514;83732;84128	NOP56;RAN;UTP18;DKC1;XPO1;TCOF1;HEATR1;RPP25;GTPBP4;UTP6;FBL;CSNK2A1;NOP58;NVL;NXT1;WDR75;POP1;GNL3;NXT2;NAT10;RIOK1	pathway_KEGG
GO:0007017	microtubule-based process	http://amigo.geneontology.org/amigo/term/GO:0007017	497	181	98.1752587481518	1.84364169046213	0	0	25;351;402;672;675;827;891;899;983;991;1017;1058;1062;1104;1107;1111;1213;1267;1400;1453;1778;1781;1874;1946;2011;2242;2316;2648;3091;3192;3796;3797;3799;3832;3833;3835;3837;3925;3993;3996;4591;4605;4659;4751;4957;5058;5116;5347;5562;5874;5901;6421;6491;6651;6674;6790;6867;6993;7175;7272;7277;7283;7345;7411;7430;7465;7514;7516;7517;7756;8045;8195;8243;8480;8481;8556;8851;8936;9055;9126;9181;9212;…	MYBL2;CDC20;TPX2;KIFC1;KIF2C;CDK1;NUSAP1;KIF4A;PLK1;CCNB1;NUF2;KIF20A;NEK2;PRC1;AURKB;SKA1;CENPA;GTSE1;DLGAP5;NDC80;KIF23;ASPM;TTK;KIF11;SKA3;SPAG5;SPC25;STMN1;TACC3;RACGAP1;KIF15;AURKA;TUBA1B;ESPL1;CCNF;KIF18A;CDK2;WDR62;KIF14;CENPE;CHEK1;XRCC2;BRCA1;PLK4;STIL;FBXO5;CKAP2;ARHGEF2;TUBG1;WASF1;TUBA1C;GPSM2;KIF20B;MAPRE1;HAUS1;EZR;SASS6;XRCC3;RCC1;CENPJ;NDE1;CKAP5;IFT80;TUBB;SMC1A;UCHL1;SMC3;SKA2;K…	geneontology_Biological_Process
GO:0007346	regulation of mitotic cell cycle	http://amigo.geneontology.org/amigo/term/GO:0007346	481	203	95.0146870379497	2.13651179968545	0	0	25;351;440;581;641;672;675;694;699;701;835;858;890;891;898;899;983;990;991;993;994;995;996;1017;1019;1030;1062;1063;1104;1111;1163;1164;1213;1386;1453;1778;1781;1820;1869;1874;1978;2033;2071;2146;2260;2810;2956;3161;3169;3192;3275;3276;3619;3832;4085;4088;4212;4288;4436;4582;4751;4849;4957;5111;5116;5347;5546;5578;5586;5591;5883;5885;5889;5933;6118;6119;6198;6604;6659;6790;7015;7027;7029;7039;704…	TOP2A;CDC20;UBE2C;TPX2;CDK1;NUSAP1;E2F1;CDC6;CCNB2;PLK1;CCNB1;ANLN;CCNA2;MKI67;PTTG1;NEK2;ZWINT;AURKB;CENPF;BUB1B;CDT1;DTL;CDCA5;CDC45;CCNE1;GTSE1;DLGAP5;NDC80;TRIP13;TTK;BUB1;KIF11;TACC3;HMMR;SFN;CDC25C;SPHK1;AURKA;EZH2;CKS2;KNTC1;MAD2L1;PKMYT1;ESPL1;RECQL4;CDC25A;CCNF;CDC7;EME1;CDC25B;CDK2;PCNA;KIF14;CENPE;CHEK1;RBL1;BRCA1;INCENP;PLK4;FBXO5;SOX4;RCC2;TOPBP1;MSH2;TFDP1;BLM;UBD;TUBG1;CLSPN;ARID3A…	geneontology_Biological_Process
GO:0051301	cell division	http://amigo.geneontology.org/amigo/term/GO:0051301	463	190	91.4590438639724	2.07743260778659	0	0	332;641;675;699;701;890;891;898;899;904;983;990;991;993;994;995;1017;1019;1058;1062;1063;1104;1163;1164;1213;1778;1894;2037;2119;2260;2263;2810;3070;3192;3619;3796;3832;3833;3925;3978;3993;4085;4192;4751;4851;5347;5460;5501;5586;5885;5901;5932;5933;6242;6651;6790;6867;6993;7005;7039;7040;7150;7153;7175;7329;7422;7423;7443;7465;7756;8202;8243;8317;8324;8480;8556;8607;8697;8914;9025;9055;9094;9113;…	TOP2A;CDC20;UBE2C;TPX2;BIRC5;KIFC1;KIF2C;CDK1;NUSAP1;KIF4A;CDC6;CCNB2;PLK1;CCNB1;NUF2;ANLN;CCNA2;KIF20A;PTTG1;NEK2;ZWINT;CDCA8;PRC1;AURKB;CENPF;ECT2;NCAPG;BUB1B;CDT1;SKA1;CDCA5;CCNE1;CENPA;NCAPH;NDC80;KIF23;ASPM;CEP55;OIP5;BUB1;KIF11;SKA3;SPAG5;SPC25;STMN1;TACC3;RACGAP1;SFN;SPC24;CDC25C;CDCA3;SMC4;NCAPD2;AURKA;CKS2;KNTC1;MAD2L1;TUBA1B;ESPL1;CDC25A;CCNF;CDC7;HELLS;NCAPG2;CDC25B;CDK2;UBE2S;KIF14;CE…	geneontology_Biological_Process
GO:0045786	negative regulation of cell cycle	http://amigo.geneontology.org/amigo/term/GO:0045786	460	170	90.8664366683095	1.87087780959819	0	0	25;317;580;581;641;672;694;699;701;835;836;891;899;983;990;991;995;1017;1019;1029;1030;1031;1032;1033;1050;1063;1111;1386;1407;1763;1820;1869;1874;1876;1982;2033;2146;2305;2648;2810;2956;3014;3275;3276;3843;3976;4085;4088;4291;4436;4582;4591;4751;4849;4851;4853;5036;5111;5347;5496;5546;5562;5591;5608;5810;5883;5885;5888;5928;5931;5932;5933;6045;6118;6241;6498;6659;6790;6878;7027;7029;7040;7046;70…	TOP2A;CDC20;FOXM1;CDK1;E2F1;CDC6;PLK1;CCNB1;RRM2;PTTG1;NEK2;ZWINT;AURKB;CENPF;BUB1B;CDT1;DTL;CDC45;CDKN3;GTSE1;NDC80;TRIP13;TTK;BUB1;SFN;CDC25C;WDR76;RAD51;AURKA;EZH2;KNTC1;MAD2L1;ESPL1;CDKN2A;CCNF;CDC7;H2AFX;EME1;CDKN2C;CDK2;PCNA;CHEK1;RBL1;BRCA1;FBXO5;RBBP8;SOX4;TIMELESS;TOPBP1;MSH2;TFDP1;BLM;BARD1;CLSPN;ARID3A;CDK4;KIF20B;ZWILCH;CASP2;DNA2;GMNN;SUZ12;BRIP1;MDC1;XRCC3;RFWD3;E2F7;SMC1A;PRKDC;SMC…	geneontology_Biological_Process
GO:0044770	cell cycle phase transition	http://amigo.geneontology.org/amigo/term/GO:0044770	443	203	87.5083292262198	2.31977917753657	0	0	90;91;351;571;581;586;641;672;699;701;835;890;891;898;983;990;991;993;994;995;996;1017;1019;1029;1030;1031;1032;1033;1062;1063;1104;1111;1163;1164;1453;1719;1778;1781;1820;1869;1874;1876;1978;2033;2071;2146;2305;2810;2956;3161;3275;3276;3688;4085;4171;4172;4173;4174;4175;4176;4582;4678;4751;4849;4957;5111;5116;5347;5422;5426;5427;5557;5558;5591;5885;5889;5932;5933;6117;6118;6119;6198;6241;6502;66…	CDC20;UBE2C;TPX2;FOXM1;MCM2;CDK1;E2F1;CDC6;CCNB2;PLK1;CCNB1;MELK;ANLN;CCNA2;RRM2;NEK2;TYMS;AURKB;CENPF;BUB1B;CDT1;DTL;CDCA5;CDC45;CCNE1;CDKN3;GTSE1;DLGAP5;NDC80;TRIP13;TTK;BUB1;TACC3;MCM6;HMMR;SFN;MCM4;CDC25C;MCM3;MCM10;AURKA;EZH2;CKS2;KNTC1;MAD2L1;MCM5;PKMYT1;ESPL1;IQGAP3;MCM7;RECQL4;CDC25A;CDKN2A;CDC7;CDC25B;CDKN2C;CDK2;UBE2S;PCNA;KIF14;CENPE;CHEK1;RBL1;BRCA1;PRIM1;PLK4;FBXO5;MCM8;RBBP8;SOX4;TI…	geneontology_Biological_Process
GO:0044772	mitotic cell cycle phase transition	http://amigo.geneontology.org/amigo/term/GO:0044772	416	195	82.1748644652538	2.37298839820359	0	0	90;91;351;571;581;586;641;672;699;701;835;890;891;898;983;990;991;993;994;995;996;1017;1019;1029;1030;1031;1032;1033;1062;1063;1104;1163;1164;1453;1719;1778;1781;1820;1869;1874;1876;1978;2033;2071;2146;2305;2810;2956;3161;3275;3276;3688;4085;4171;4172;4173;4174;4175;4176;4582;4678;4751;4849;4957;5111;5116;5347;5422;5426;5427;5557;5558;5591;5885;5889;5932;5933;6117;6118;6119;6198;6241;6502;6604;66…	CDC20;UBE2C;TPX2;FOXM1;MCM2;CDK1;E2F1;CDC6;CCNB2;PLK1;CCNB1;MELK;ANLN;CCNA2;RRM2;NEK2;TYMS;AURKB;CENPF;BUB1B;CDT1;DTL;CDCA5;CDC45;CCNE1;CDKN3;GTSE1;DLGAP5;NDC80;TRIP13;TTK;BUB1;TACC3;MCM6;HMMR;SFN;MCM4;CDC25C;MCM3;MCM10;AURKA;EZH2;CKS2;KNTC1;MAD2L1;MCM5;PKMYT1;ESPL1;IQGAP3;MCM7;RECQL4;CDC25A;CDKN2A;CDC7;CDC25B;CDKN2C;CDK2;UBE2S;PCNA;KIF14;CENPE;RBL1;BRCA1;PRIM1;PLK4;FBXO5;MCM8;RBBP8;SOX4;RCC2;TOP…	geneontology_Biological_Process
GO:0006281	DNA repair	http://amigo.geneontology.org/amigo/term/GO:0006281	389	154	76.8413997042878	2.00412799080502	0	0	25;86;142;571;580;641;672;675;983;1017;1032;1111;1660;1663;1763;2033;2071;2140;2175;2176;2177;2178;2187;2188;2189;2237;2305;2547;2956;2967;3014;3148;3150;3159;3835;3978;4436;4439;4521;4595;4841;4862;5111;5378;5422;5424;5426;5427;5431;5433;5536;5591;5810;5883;5885;5888;5889;5932;5965;5982;5983;5984;5985;6117;6118;6119;6421;6749;6996;7158;7161;7334;7374;7398;7486;7515;7516;7517;7520;7832;7913;8208;…	FOXM1;CDK1;PTTG1;DTL;CDCA5;CDC45;UHRF1;UBE2T;TRIP13;RAD51AP1;CHAF1B;FANCI;RAD54L;HMGB2;EXO1;RFC4;RAD51;FEN1;GINS2;FANCD2;RECQL4;CDC7;H2AFX;EME1;CDK2;PCNA;FANCG;CHEK1;XRCC2;BRCA1;HMGA1;CHAF1A;POLD1;LIG1;FANCE;MCM8;RBBP8;TIMELESS;TOPBP1;MSH2;BLM;GINS4;POLE2;RFC3;USP1;DDX11;POLA1;BARD1;NUDT1;CLSPN;POLQ;RFC5;DEK;ACTL6A;HIST3H2A;DNA2;POLD3;BRIP1;MDC1;XRCC3;RFWD3;SMC1A;PRKDC;HMGN1;SMC3;DCLRE1B;SFPQ;CHE…	geneontology_Biological_Process
GO:0000226	microtubule cytoskeleton organization	http://amigo.geneontology.org/amigo/term/GO:0000226	374	150	73.8783637259734	2.03036440488008	0	0	25;402;672;675;827;891;899;983;991;1017;1058;1062;1104;1107;1111;1213;1267;1400;1453;1778;1874;1946;2011;2242;2316;2648;3192;3796;3832;3833;3837;3925;3993;3996;4591;4605;4659;4751;4957;5058;5116;5347;5562;5901;6491;6651;6674;6790;6867;6993;7175;7272;7277;7283;7430;7465;7514;7516;7517;7756;8045;8243;8480;8481;8556;8851;9055;9126;9181;9212;9493;9648;9696;9700;9793;9928;10112;10274;10376;10403;10426…	MYBL2;CDC20;TPX2;KIFC1;KIF2C;CDK1;NUSAP1;KIF4A;PLK1;CCNB1;NUF2;KIF20A;NEK2;PRC1;AURKB;SKA1;CENPA;NDC80;KIF23;ASPM;TTK;KIF11;SKA3;SPAG5;SPC25;STMN1;TACC3;RACGAP1;AURKA;TUBA1B;ESPL1;CCNF;KIF18A;CDK2;WDR62;KIF14;CENPE;CHEK1;XRCC2;BRCA1;PLK4;STIL;FBXO5;CKAP2;ARHGEF2;TUBG1;TUBA1C;GPSM2;MAPRE1;HAUS1;EZR;SASS6;XRCC3;RCC1;CENPJ;NDE1;CKAP5;TUBB;SMC1A;SMC3;SKA2;KIF2A;CHEK2;KPNB1;NUP62;CHD3;CCDC88A;RAN;FLNA…	geneontology_Biological_Process
GO:0016569	covalent chromatin modification	http://amigo.geneontology.org/amigo/term/GO:0016569	371	142	73.2857565303105	1.93762071544243	0	0	86;672;675;890;891;983;1017;1107;1108;1111;1386;1786;1788;1789;1810;2033;2091;2140;2146;2648;3054;3065;3066;3070;3275;3276;3720;3976;4302;4582;4591;5536;5562;5578;5580;5585;5595;5928;5931;6018;6045;6418;6421;6598;6688;6790;6839;6871;6885;7040;7324;7334;7403;7422;7443;7703;7862;8089;8202;8242;8295;8450;8473;8520;8607;8726;8819;8861;9025;9031;9212;9219;9329;9555;9682;9733;9739;9810;9869;9913;10075;…	CDK1;CCNB1;CCNA2;AURKB;UHRF1;AURKA;EZH2;DNMT1;HELLS;PHF19;CDK2;CHEK1;BRCA1;PRKCD;ACTL6A;VRK1;SUZ12;DNMT3B;MTF2;MUC1;SUV39H2;SFPQ;BAZ2A;RBBP4;LIF;CHD3;BCOR;PRMT6;H2AFY;HDAC2;DOT1L;ATXN7L3;DNMT3A;TRIM37;PYGO2;SET;SAP30;HCFC1;RBBP7;EHMT2;ASXL1;KDM5C;BEND3;POLE3;KAT2A;HDAC1;TRIM28;SETD5;VEGFA;SART3;USP21;MAP3K7;RIF1;TGFB1;DR1;TRRAP;BRPF1;HAT1;YEATS4;PRMT1;HDAC7;SUDS3;PCGF2;SETDB1;KDM1A;PRDM4;SRCAP;BR…	geneontology_Biological_Process
GO:0016570	histone modification	http://amigo.geneontology.org/amigo/term/GO:0016570	362	139	71.5079349433218	1.94384022011226	0	0	86;672;675;890;891;983;1017;1107;1108;1111;1386;1786;1789;1810;2033;2091;2140;2146;2648;3054;3065;3066;3275;3276;3720;3976;4302;4582;4591;5536;5562;5578;5580;5585;5595;5928;5931;6018;6045;6418;6421;6598;6688;6790;6839;6871;6885;7040;7324;7334;7403;7422;7443;7703;7862;8089;8202;8242;8295;8450;8473;8520;8607;8726;8819;8861;9025;9031;9212;9219;9329;9555;9682;9733;9739;9810;9869;9913;10075;10196;1027…	CDK1;CCNB1;CCNA2;AURKB;UHRF1;AURKA;EZH2;DNMT1;PHF19;CDK2;CHEK1;BRCA1;PRKCD;ACTL6A;VRK1;SUZ12;DNMT3B;MTF2;MUC1;SUV39H2;SFPQ;BAZ2A;RBBP4;LIF;CHD3;BCOR;PRMT6;H2AFY;HDAC2;DOT1L;ATXN7L3;TRIM37;PYGO2;SET;SAP30;HCFC1;RBBP7;EHMT2;ASXL1;KDM5C;BEND3;POLE3;KAT2A;HDAC1;SETD5;VEGFA;SART3;USP21;MAP3K7;RIF1;TGFB1;DR1;TRRAP;BRPF1;HAT1;YEATS4;PRMT1;HDAC7;SUDS3;PCGF2;SETDB1;KDM1A;PRDM4;SRCAP;BRCA2;MCRS1;KDM6A;PRMT…	geneontology_Biological_Process
GO:0048285	organelle fission	http://amigo.geneontology.org/amigo/term/GO:0048285	322	135	63.6065056678167	2.12242440584669	0	0	641;675;699;701;858;890;891;898;899;990;991;994;995;996;1062;1063;1104;1111;1164;2175;2177;2316;3192;3619;3796;3832;3833;3835;3837;3976;4085;4288;4439;4603;4605;4751;5347;5810;5885;5888;5889;5901;6118;6790;7039;7040;7153;7155;7175;7272;7283;7517;7756;8243;8481;8556;8697;9055;9088;9126;9133;9134;9184;9212;9232;9319;9493;9555;9585;9700;9735;9787;9918;9928;10051;10059;10096;10097;10270;10274;10403;1…	MYBL2;TOP2A;CDC20;UBE2C;TPX2;KIFC1;KIF2C;NUSAP1;KIF4A;CDC6;CCNB2;PLK1;CCNB1;NUF2;ANLN;CCNA2;MKI67;PTTG1;NEK2;ZWINT;CDCA8;PRC1;AURKB;CENPF;NCAPG;BUB1B;CDT1;CDCA5;CCNE1;NCAPH;DLGAP5;NDC80;KIF23;ASPM;TRIP13;TTK;CEP55;BUB1;KIF11;SPAG5;TACC3;RACGAP1;CDC25C;SMC4;NCAPD2;RAD51;AURKA;CKS2;KNTC1;MAD2L1;PKMYT1;ESPL1;FANCD2;CCNF;EME1;KIF18A;CDC25B;UBE2S;KIF14;CENPE;CHEK1;DSN1;INCENP;FBXO5;SMC2;BLM;TUBG1;KIF2…	geneontology_Biological_Process
GO:1901987	regulation of cell cycle phase transition	http://amigo.geneontology.org/amigo/term/GO:1901987	321	141	63.408969935929	2.22366015632287	0	0	351;581;641;672;699;701;835;891;898;983;990;991;993;994;995;996;1017;1019;1030;1032;1062;1063;1111;1453;1778;1781;1820;1869;1874;2033;2071;2146;2810;2956;3161;3275;3276;4085;4582;4751;4849;4957;5111;5116;5347;5591;5885;5889;5933;6118;6604;6659;6790;7015;7027;7029;7040;7175;7272;7277;7283;7321;7324;7465;7517;7756;7832;8317;8318;8450;8481;8556;8697;9184;9212;9319;9401;9555;9700;9735;9787;9793;9814;…	CDC20;UBE2C;TPX2;CDK1;E2F1;CDC6;PLK1;CCNB1;ANLN;NEK2;AURKB;CENPF;BUB1B;CDT1;DTL;CDCA5;CDC45;CCNE1;GTSE1;DLGAP5;NDC80;TRIP13;TTK;BUB1;HMMR;SFN;CDC25C;AURKA;EZH2;KNTC1;MAD2L1;ESPL1;RECQL4;CDC25A;CDC7;CDC25B;CDK2;PCNA;KIF14;CENPE;CHEK1;RBL1;BRCA1;PLK4;FBXO5;SOX4;RCC2;TOPBP1;TFDP1;BLM;UBD;TUBG1;CLSPN;ARID3A;CDK4;MAPRE1;CASP2;HAUS1;ATAD5;XRCC3;PLCB1;CENPJ;RFWD3;NDE1;CKAP5;E2F7;TUBB;NEDD1;PRKDC;DBF4B;M…	geneontology_Biological_Process
GO:0000280	nuclear division	http://amigo.geneontology.org/amigo/term/GO:0000280	302	133	59.6557910300641	2.22945664961468	0	0	641;675;699;701;858;890;891;898;899;990;991;994;995;996;1062;1063;1104;1111;1164;2175;2177;2316;3192;3619;3796;3832;3833;3835;3837;3976;4085;4288;4439;4603;4605;4751;5347;5810;5885;5888;5889;5901;6118;6790;7039;7040;7153;7155;7175;7272;7283;7517;7756;8243;8481;8556;8697;9055;9088;9126;9133;9134;9184;9212;9232;9319;9493;9555;9585;9700;9735;9787;9918;9928;10051;10096;10097;10270;10274;10403;10426;1…	MYBL2;TOP2A;CDC20;UBE2C;TPX2;KIFC1;KIF2C;NUSAP1;KIF4A;CDC6;CCNB2;PLK1;CCNB1;NUF2;ANLN;CCNA2;MKI67;PTTG1;NEK2;ZWINT;CDCA8;PRC1;AURKB;CENPF;NCAPG;BUB1B;CDT1;CDCA5;CCNE1;NCAPH;DLGAP5;NDC80;KIF23;ASPM;TRIP13;TTK;CEP55;BUB1;KIF11;SPAG5;TACC3;RACGAP1;CDC25C;SMC4;NCAPD2;RAD51;AURKA;CKS2;KNTC1;MAD2L1;PKMYT1;ESPL1;FANCD2;CCNF;EME1;KIF18A;CDC25B;UBE2S;KIF14;CENPE;CHEK1;DSN1;INCENP;FBXO5;SMC2;BLM;TUBG1;KIF2…	geneontology_Biological_Process
GO:1901990	regulation of mitotic cell cycle phase transition	http://amigo.geneontology.org/amigo/term/GO:1901990	301	136	59.4582552981764	2.28731904960842	0	0	351;581;641;672;699;701;835;891;898;983;990;991;993;994;995;996;1017;1019;1030;1062;1063;1453;1778;1781;1820;1869;1874;2033;2071;2146;2810;2956;3161;3275;3276;4085;4582;4751;4849;4957;5111;5116;5347;5591;5885;5889;5933;6118;6604;6659;6790;7015;7027;7029;7040;7175;7272;7277;7283;7321;7324;7465;7517;7756;7832;8317;8318;8450;8481;8556;8697;9184;9212;9319;9401;9700;9735;9787;9793;9814;9928;10106;1019…	CDC20;UBE2C;TPX2;CDK1;E2F1;CDC6;PLK1;CCNB1;ANLN;NEK2;AURKB;CENPF;BUB1B;CDT1;DTL;CDCA5;CDC45;CCNE1;GTSE1;DLGAP5;NDC80;TRIP13;TTK;BUB1;HMMR;SFN;CDC25C;AURKA;EZH2;KNTC1;MAD2L1;ESPL1;RECQL4;CDC25A;CDC7;CDC25B;CDK2;PCNA;KIF14;CENPE;RBL1;BRCA1;PLK4;FBXO5;SOX4;RCC2;TOPBP1;TFDP1;BLM;UBD;TUBG1;CLSPN;ARID3A;CDK4;MAPRE1;CASP2;HAUS1;ATAD5;XRCC3;PLCB1;CENPJ;RFWD3;NDE1;CKAP5;E2F7;TUBB;NEDD1;PRKDC;DBF4B;MUC1;CH…	geneontology_Biological_Process
GO:0140014	mitotic nuclear division	http://amigo.geneontology.org/amigo/term/GO:0140014	233	109	46.0258255298176	2.36823563174081	0	0	699;701;858;890;891;898;899;990;991;995;996;1062;1063;1104;1111;2316;3192;3619;3796;3832;3833;3835;3837;4085;4288;4605;4751;5347;5885;5901;6790;7039;7040;7175;7272;7283;7517;7756;8243;8481;8556;8697;9055;9088;9126;9133;9134;9184;9212;9232;9319;9493;9555;9585;9700;9735;9787;9918;9928;10051;10270;10274;10403;10426;10460;10592;10615;10735;11004;11065;11130;11200;22974;23126;23244;23310;23397;23636;2…	MYBL2;CDC20;UBE2C;TPX2;KIFC1;KIF2C;NUSAP1;KIF4A;CDC6;CCNB2;PLK1;CCNB1;NUF2;ANLN;CCNA2;MKI67;PTTG1;NEK2;ZWINT;CDCA8;PRC1;AURKB;CENPF;NCAPG;BUB1B;CDT1;CDCA5;CCNE1;NCAPH;DLGAP5;NDC80;KIF23;TRIP13;TTK;CEP55;BUB1;KIF11;SPAG5;TACC3;RACGAP1;CDC25C;SMC4;NCAPD2;AURKA;KNTC1;MAD2L1;PKMYT1;ESPL1;CCNF;KIF18A;UBE2S;KIF14;CENPE;CHEK1;DSN1;INCENP;FBXO5;SMC2;TUBG1;KIF20B;DSCC1;XRCC3;CCNE2;RCC1;NDE1;SMC1A;NCAPD3;S…	geneontology_Biological_Process
GO:0010948	negative regulation of cell cycle process	http://amigo.geneontology.org/amigo/term/GO:0010948	226	100	44.6430754066042	2.23998904845177	0	0	317;581;641;672;699;701;835;891;899;983;990;991;995;1017;1019;1030;1032;1063;1111;1820;1869;1874;1876;2033;2146;2648;2810;2956;3275;3276;3976;4085;4582;4591;4751;4849;5111;5347;5591;5810;5885;5888;5928;5931;5932;5933;6045;6118;6241;6659;6790;7027;7029;7175;7272;7465;7517;7703;7756;7832;8243;8317;8726;9126;9184;9212;9232;9319;9555;9700;10106;10217;10403;10457;10498;10735;10919;11073;11200;11335;23…	CDC20;CDK1;E2F1;CDC6;PLK1;CCNB1;RRM2;PTTG1;NEK2;AURKB;CENPF;BUB1B;CDT1;DTL;GTSE1;NDC80;TRIP13;TTK;BUB1;SFN;CDC25C;RAD51;AURKA;EZH2;MAD2L1;ESPL1;CCNF;CDC7;CDK2;PCNA;CHEK1;RBL1;BRCA1;FBXO5;RBBP8;SOX4;TOPBP1;TFDP1;BLM;CLSPN;ARID3A;CDK4;CASP2;SUZ12;XRCC3;RFWD3;E2F7;SMC1A;PRKDC;SMC3;MUC1;RBBP4;CHEK2;LIF;MSH6;RAD21;H2AFY;CNOT6;TRIM37;TPR;CBX5;WEE1;E2F6;RBBP7;EHMT2;RAD1;KAT2A;CDKN2D;ZNF207;APAF1;CBX3;GP…	geneontology_Biological_Process
GO:0007059	chromosome segregation	http://amigo.geneontology.org/amigo/term/GO:0007059	218	120	43.0627895515032	2.78662857770697	0	0	332;641;672;699;701;891;898;990;991;996;1062;1063;1104;1457;1663;1778;1894;2177;2237;3192;3619;3833;3835;3837;4085;4288;4439;4751;5347;5885;5889;5901;6421;6732;7150;7153;7155;7175;7272;7283;7329;7517;7756;8243;8556;8697;9055;9113;9126;9134;9184;9212;9232;9319;9493;9555;9700;9787;9918;9928;10051;10096;10097;10270;10274;10403;10460;10592;10615;10735;11004;11011;11130;11339;23126;23244;23310;23353;2…	TOP2A;CDC20;BIRC5;KIFC1;KIF2C;NUSAP1;KIF4A;CDC6;PLK1;CCNB1;NUF2;MKI67;PTTG1;NEK2;ZWINT;CDCA8;PRC1;HJURP;AURKB;CENPF;ECT2;NCAPG;BUB1B;CDT1;SKA1;CDCA5;CCNE1;NCAPH;DLGAP5;NDC80;KIF23;TRIP13;TTK;CEP55;OIP5;BUB1;SKA3;SPAG5;SPC25;TACC3;RACGAP1;SMC4;NCAPD2;MAD2L1;FEN1;ESPL1;FANCD2;EME1;KIF18A;KIF14;CENPE;DSN1;BRCA1;INCENP;FBXO5;SMC2;RCC2;BLM;CENPQ;TUBG1;DDX11;DSCC1;BRIP1;XRCC3;CCNE2;RCC1;NDE1;SMC1A;NCAP…	geneontology_Biological_Process
GO:0044843	cell cycle G1/S phase transition	http://amigo.geneontology.org/amigo/term/GO:0044843	215	99	42.4701823558403	2.33104720790976	0	0	90;91;571;581;586;835;890;891;898;983;990;993;995;1017;1019;1029;1030;1031;1032;1033;1104;1719;1820;1869;1874;1876;1978;2033;2146;2810;3275;3276;3688;4171;4172;4173;4174;4175;4176;4582;4678;4849;5111;5422;5426;5427;5557;5558;5591;5932;5933;6117;6118;6119;6198;6241;6502;6659;6790;7015;7027;7029;7298;7465;7832;8317;8318;8450;9113;9134;9928;10106;10197;10217;10457;10498;10926;11040;11200;23236;23476…	MCM2;CDK1;E2F1;CDC6;CCNB1;CCNA2;RRM2;TYMS;CDT1;CDC45;CCNE1;CDKN3;GTSE1;MCM6;SFN;MCM4;CDC25C;MCM3;MCM10;AURKA;EZH2;MCM5;IQGAP3;MCM7;CDC25A;CDKN2A;CDC7;CDKN2C;CDK2;PCNA;KIF14;RBL1;PRIM1;FBXO5;MCM8;RBBP8;SOX4;TFDP1;SKP2;POLE2;NASP;POLA1;ARID3A;CDK4;CASP2;POLA2;GMNN;DBF4;CCNE2;DHFR;RCC1;PLCB1;RFWD3;PRIM2;E2F7;PRKDC;MUC1;CHEK2;CNOT6;WEE1;RPA1;E2F6;POLE3;CDKN2D;EIF4EBP1;ITGB1;TERT;POLE;GPNMB;PRMT1;CNOT…	geneontology_Biological_Process
GO:0000082	G1/S transition of mitotic cell cycle	http://amigo.geneontology.org/amigo/term/GO:0000082	204	97	40.2972893050764	2.40710980000783	0	0	90;91;571;581;586;835;891;898;983;990;993;995;1017;1019;1029;1030;1031;1032;1033;1104;1719;1820;1869;1874;1876;1978;2033;2146;2810;3275;3276;3688;4171;4172;4173;4174;4175;4176;4582;4678;4849;5111;5422;5426;5427;5557;5558;5591;5932;5933;6117;6118;6119;6198;6241;6502;6659;6790;7015;7027;7029;7298;7465;7832;8317;8318;8450;9113;9134;9928;10106;10197;10217;10457;10498;10926;11040;11200;23236;23476;236…	MCM2;CDK1;E2F1;CDC6;CCNB1;RRM2;TYMS;CDT1;CDC45;CCNE1;CDKN3;GTSE1;MCM6;SFN;MCM4;CDC25C;MCM3;MCM10;AURKA;EZH2;MCM5;IQGAP3;MCM7;CDC25A;CDKN2A;CDC7;CDKN2C;CDK2;PCNA;KIF14;RBL1;PRIM1;FBXO5;MCM8;RBBP8;SOX4;TFDP1;SKP2;POLE2;NASP;POLA1;ARID3A;CDK4;CASP2;POLA2;GMNN;DBF4;CCNE2;DHFR;RCC1;PLCB1;RFWD3;PRIM2;E2F7;PRKDC;MUC1;CHEK2;CNOT6;WEE1;RPA1;E2F6;POLE3;CDKN2D;EIF4EBP1;ITGB1;TERT;POLE;GPNMB;PRMT1;CNOT3;ZNF3…	geneontology_Biological_Process
GO:0006260	DNA replication	http://amigo.geneontology.org/amigo/term/GO:0006260	202	105	39.9022178413011	2.63143267919606	0	0	580;641;672;675;890;898;983;990;1017;1111;1660;1663;1763;2237;2260;2956;3159;3978;4171;4172;4173;4174;4175;4176;4673;4678;4928;5111;5422;5424;5426;5427;5557;5558;5888;5928;5930;5931;5932;5982;5983;5984;5985;6117;6118;6119;6240;6241;6282;6418;6749;7150;7270;7486;7884;8099;8208;8243;8317;8318;8914;9126;9134;9156;9401;9984;10036;10714;10721;10735;10919;10926;11177;11198;11200;11232;23054;23244;23560…	MCM2;CDK1;CDC6;CCNA2;RRM2;CDT1;DTL;CDC45;CCNE1;MCM6;CHAF1B;MCM4;EXO1;MCM3;MCM10;RFC4;RAD51;MCM5;FEN1;GINS2;MCM7;RECQL4;CDC7;EME1;CDK2;PCNA;CHEK1;BRCA1;HMGA1;PRIM1;CHAF1A;POLD1;FBXO5;LIG1;MCM8;RBBP8;TIMELESS;BLM;GINS4;POLE2;CHTF18;S100A11;RFC3;NASP;DDX11;POLA1;BARD1;CLSPN;RRM1;POLQ;RFC5;POLA2;DSCC1;DNA2;GMNN;ATAD5;POLD3;BRIP1;DBF4;CCNE2;NAP1L1;RFWD3;PRIM2;E2F7;SMC1A;DBF4B;SMC3;SLBP;RBBP4;CHEK2;MSH…	geneontology_Biological_Process
GO:0071103	DNA conformation change	http://amigo.geneontology.org/amigo/term/GO:0071103	184	86	36.3465746673238	2.36611017096242	0	0	641;891;983;1029;1058;1107;1108;1660;1663;1763;2071;2547;3014;3070;3148;3159;3181;4171;4173;4175;4176;4673;4676;4678;5888;5928;5931;5965;6117;6118;6418;6594;6662;6732;7150;7153;7155;7175;7486;7520;8208;8318;8348;8438;8467;8520;8607;8971;9025;9401;9555;9557;9733;9918;10036;10051;10270;10541;10592;10973;11339;22985;23310;23397;23421;23523;25836;29781;50809;51203;51659;54107;54892;55166;55355;55723;…	TOP2A;MCM2;CDK1;NUSAP1;ASF1B;CCNB1;HJURP;NCAPG;CDCA5;CDC45;CENPA;NCAPH;OIP5;MCM6;CHAF1B;RAD54L;MCM4;HMGB2;SMC4;NCAPD2;RAD51;GINS2;MCM7;RECQL4;CDKN2A;HELLS;H2AFX;CENPH;NCAPG2;CENPK;HMGA1;CHAF1A;SMC2;CENPO;BLM;GINS4;CENPQ;NASP;DDX11;DNA2;BRIP1;NAP1L1;NCAPD3;RBBP4;RECQL;SOX9;CHD3;H2AFY;NCAPH2;TPR;SET;DHX9;H1FX;ITGB3BP;RPA1;RBBP7;POLE3;SART3;CENPN;HP1BP3;HAT1;TOP2B;HNRNPA2B1;CHD4;SRPK1;ACIN1;ASH1L;AN…	geneontology_Biological_Process
GO:0000075	cell cycle checkpoint	http://amigo.geneontology.org/amigo/term/GO:0000075	179	92	35.3588960078857	2.60189118968766	0	0	581;641;672;699;701;835;891;983;990;991;995;1017;1030;1063;1111;1386;1407;1763;1820;1869;1874;2033;2810;2956;3014;3276;4085;4436;4582;4849;5111;5347;5546;5591;5810;5883;6118;6659;6790;7027;7029;7040;7153;7155;7158;7175;7272;7465;7517;7756;7832;8318;8563;8682;8914;9184;9212;9319;9656;9735;9984;10116;10403;10498;11073;11130;11200;25896;25904;25946;29883;51143;51322;51451;51512;51514;54962;55055;551…	TOP2A;CDC20;CDK1;E2F1;CDC6;PLK1;CCNB1;ZWINT;AURKB;CENPF;BUB1B;CDT1;DTL;CDC45;GTSE1;NDC80;TRIP13;TTK;BUB1;SFN;CDC25C;WDR76;AURKA;KNTC1;MAD2L1;H2AFX;EME1;CDK2;PCNA;CHEK1;BRCA1;SOX4;TIMELESS;TOPBP1;MSH2;TFDP1;BLM;CLSPN;ARID3A;ZWILCH;CASP2;DNA2;BRIP1;MDC1;XRCC3;RFWD3;E2F7;PRKDC;DCLRE1B;MUC1;CHEK2;MSH6;TIPIN;DOT1L;CNOT6;TPR;WEE1;RAD1;ZNF207;TGFB1;RAD9A;INTS3;PRMT1;THOC1;TOP2B;CNOT3;ZNF385A;BTG2;PEA15;…	geneontology_Biological_Process
GO:0098813	nuclear chromosome segregation	http://amigo.geneontology.org/amigo/term/GO:0098813	178	98	35.161360275998	2.78715041826459	0	0	641;699;701;891;898;990;991;996;1062;1063;1663;1778;1894;2177;2237;3192;3619;3833;3835;3837;4085;4439;4751;5347;5885;5889;5901;6421;7153;7155;7175;7272;7283;7517;7756;8243;8556;8697;9055;9113;9126;9134;9184;9212;9232;9319;9493;9555;9700;9787;9918;9928;10051;10096;10097;10270;10403;10460;10592;10615;10735;11004;11130;23126;23244;23310;23353;23397;23636;24137;25836;25978;26271;27127;27175;29127;297…	TOP2A;CDC20;KIFC1;KIF2C;NUSAP1;KIF4A;CDC6;PLK1;CCNB1;NUF2;PTTG1;NEK2;ZWINT;CDCA8;PRC1;AURKB;CENPF;ECT2;NCAPG;BUB1B;CDT1;CDCA5;CCNE1;NCAPH;DLGAP5;NDC80;KIF23;TRIP13;TTK;CEP55;BUB1;SPAG5;TACC3;RACGAP1;SMC4;NCAPD2;MAD2L1;FEN1;ESPL1;FANCD2;EME1;KIF18A;KIF14;CENPE;DSN1;INCENP;FBXO5;SMC2;RCC2;BLM;CENPQ;TUBG1;DDX11;DSCC1;BRIP1;XRCC3;CCNE2;SMC1A;NCAPD3;SMC3;SFPQ;KPNB1;NUP62;RAD21;RAN;RMI1;H2AFY;NCAPH2;TP…	geneontology_Biological_Process
GO:0044839	cell cycle G2/M phase transition	http://amigo.geneontology.org/amigo/term/GO:0044839	172	86	33.9761458846723	2.5311876247505	0	0	351;571;641;672;890;891;983;990;993;994;995;1017;1019;1030;1063;1111;1453;1778;1781;2305;2956;3161;4751;4957;5116;5347;5885;5889;6502;6604;6790;6873;7277;7283;7465;8317;8481;8493;9088;9113;9133;9212;9401;9555;9793;9814;9833;9928;10083;10270;10657;10733;11073;11113;11190;11200;22919;22974;22976;22981;22995;23194;23236;23476;25942;26271;51451;51512;51514;54820;54850;55125;55142;55722;55835;55920;57…	TPX2;FOXM1;CDK1;CDC6;CCNB2;PLK1;CCNB1;MELK;CCNA2;NEK2;AURKB;CENPF;DTL;GTSE1;HMMR;CDC25C;AURKA;PKMYT1;RECQL4;CDC25A;CDC7;CDC25B;CDK2;KIF14;CHEK1;BRCA1;PLK4;FBXO5;RCC2;TOPBP1;BLM;SKP2;TUBG1;CLSPN;CDK4;CIT;MAPRE1;HAUS1;ATAD5;PLCB1;CENPJ;NDE1;CKAP5;TUBB;NEDD1;DBF4B;CHEK2;MSH6;RAD21;H2AFY;CEP78;WEE1;RAD51C;CEP72;USH1C;SFI1;CEP192;CEP250;OFD1;PPM1D;KHDRBS1;NINL;ODF2;CSNK1D;MTA3;CEP152;HAUS2;PCNT;LATS1;…	geneontology_Biological_Process
GO:0000086	G2/M transition of mitotic cell cycle	http://amigo.geneontology.org/amigo/term/GO:0000086	158	80	31.2106456382454	2.56322797443088	0	0	351;571;641;672;890;891;983;990;993;994;995;1017;1019;1030;1063;1453;1778;1781;2305;2956;3161;4751;4957;5116;5347;5885;5889;6502;6604;6790;6873;7277;7283;7465;8317;8481;8493;9088;9113;9133;9212;9401;9793;9814;9833;9928;10083;10657;10733;11073;11113;11190;11200;22919;22974;22981;22995;23194;23236;23476;25942;26271;51451;51514;54820;54850;55125;55142;55722;55835;55920;57504;57551;63967;80174;80184;…	TPX2;FOXM1;CDK1;CDC6;CCNB2;PLK1;CCNB1;MELK;CCNA2;NEK2;AURKB;CENPF;DTL;HMMR;CDC25C;AURKA;PKMYT1;RECQL4;CDC25A;CDC7;CDC25B;CDK2;KIF14;BRCA1;PLK4;FBXO5;RCC2;TOPBP1;BLM;SKP2;TUBG1;CLSPN;CDK4;CIT;MAPRE1;HAUS1;PLCB1;CENPJ;NDE1;CKAP5;TUBB;NEDD1;DBF4B;CHEK2;MSH6;RAD21;CEP78;WEE1;RAD51C;CEP72;USH1C;SFI1;CEP192;CEP250;OFD1;PPM1D;KHDRBS1;NINL;ODF2;CSNK1D;MTA3;CEP152;HAUS2;PCNT;LATS1;APP;TAOK1;FBXL7;BACH1;TA…	geneontology_Biological_Process
GO:0000819	sister chromatid segregation	http://amigo.geneontology.org/amigo/term/GO:0000819	146	83	28.8402168555939	2.87792565553824	0	0	699;701;891;990;991;996;1062;1063;1663;2237;3192;3619;3833;3835;3837;4085;4751;5347;5885;5889;5901;6421;7153;7155;7175;7272;7283;7517;7756;8243;8556;8697;9055;9113;9126;9184;9212;9232;9319;9493;9555;9700;9787;9918;9928;10051;10270;10403;10460;10592;10615;10735;11004;11130;23126;23244;23310;23397;23636;24137;25836;25978;26271;27127;27175;29127;29781;51143;51203;51433;51451;55143;55165;55795;64151;…	TOP2A;CDC20;KIFC1;KIF2C;NUSAP1;KIF4A;CDC6;PLK1;CCNB1;NUF2;PTTG1;NEK2;ZWINT;CDCA8;PRC1;AURKB;CENPF;NCAPG;BUB1B;CDT1;CDCA5;NCAPH;DLGAP5;NDC80;KIF23;TRIP13;TTK;CEP55;BUB1;SPAG5;TACC3;RACGAP1;SMC4;NCAPD2;MAD2L1;FEN1;ESPL1;KIF18A;KIF14;CENPE;DSN1;INCENP;FBXO5;SMC2;TUBG1;DDX11;DSCC1;XRCC3;SMC1A;NCAPD3;SMC3;SFPQ;KPNB1;NUP62;RAD21;RAN;H2AFY;NCAPH2;TPR;POGZ;RAD51C;TUBG2;SMC1B;ZNF207;CDC27;TOP2B;HNRNPU;KIF…	geneontology_Biological_Process
GO:0007093	mitotic cell cycle checkpoint	http://amigo.geneontology.org/amigo/term/GO:0007093	137	73	27.0623952686052	2.69747002345674	0	0	581;641;672;699;701;835;891;983;990;991;995;1017;1030;1063;1386;1820;1869;1874;2033;2810;2956;3276;4085;4436;4582;4849;5111;5347;5546;5591;5883;6118;6659;6790;7027;7029;7040;7153;7155;7175;7272;7465;7517;7756;7832;9184;9212;9319;9656;9735;10403;10498;11073;11130;11200;25904;25946;29883;51143;51451;51512;54962;55055;55159;55795;57472;57551;63967;64858;65123;81620;144455;146956	TOP2A;CDC20;CDK1;E2F1;CDC6;PLK1;CCNB1;ZWINT;AURKB;CENPF;BUB1B;CDT1;GTSE1;NDC80;TRIP13;TTK;BUB1;SFN;CDC25C;AURKA;KNTC1;MAD2L1;EME1;CDK2;PCNA;BRCA1;SOX4;TOPBP1;MSH2;TFDP1;BLM;CLSPN;ARID3A;ZWILCH;CASP2;MDC1;XRCC3;RFWD3;E2F7;PRKDC;DCLRE1B;MUC1;CHEK2;MSH6;TIPIN;CNOT6;TPR;WEE1;ZNF207;TGFB1;RAD9A;INTS3;PRMT1;TOP2B;CNOT3;ZNF385A;BTG2;EP300;CNOT10;PCID2;BUB3;BAX;TAOK1;CDKN2B;ATF2;E2F4;PRCC;RPA2;CARM1;CNOT…	geneontology_Biological_Process
GO:0000070	mitotic sister chromatid segregation	http://amigo.geneontology.org/amigo/term/GO:0000070	127	73	25.0870379497289	2.90986923790215	0	0	699;701;891;990;991;996;1062;1063;3192;3619;3833;3835;3837;4085;4751;5347;5885;5901;7175;7272;7283;7517;7756;8243;8556;8697;9055;9184;9212;9232;9319;9493;9555;9700;9787;9918;9928;10051;10270;10403;10460;10592;10615;11004;11130;23126;23244;23310;23397;23636;24137;25836;25978;26271;27175;29127;29781;51143;51203;51433;51451;55143;55165;55795;64151;79075;79980;80218;81620;81930;83540;113130;128866	CDC20;KIFC1;KIF2C;NUSAP1;KIF4A;CDC6;PLK1;CCNB1;NUF2;PTTG1;NEK2;ZWINT;CDCA8;PRC1;AURKB;CENPF;NCAPG;BUB1B;CDT1;CDCA5;NCAPH;DLGAP5;NDC80;KIF23;TRIP13;TTK;CEP55;BUB1;SPAG5;TACC3;RACGAP1;SMC4;NCAPD2;MAD2L1;ESPL1;KIF18A;KIF14;CENPE;DSN1;INCENP;FBXO5;SMC2;TUBG1;DSCC1;XRCC3;SMC1A;NCAPD3;KPNB1;NUP62;RAD21;RAN;H2AFY;NCAPH2;TPR;POGZ;TUBG2;ZNF207;CDC27;HNRNPU;KIF22;NAA50;PDS5A;PCID2;BUB3;NIPBL;CHMP4B;ANAPC5;…	geneontology_Biological_Process
GO:0006261	DNA-dependent DNA replication	http://amigo.geneontology.org/amigo/term/GO:0006261	105	65	20.7412518482011	3.13385134492919	0	0	641;675;898;990;1017;1663;1763;2237;2260;2956;3159;3978;4171;4172;4173;4174;4175;4176;5111;5422;5424;5426;5427;5557;5558;5888;5982;5983;5984;5985;6117;6118;6119;7486;7884;8099;8243;8317;8318;8914;9126;9134;9984;10714;10721;10735;11177;11200;11232;23649;26271;51053;51659;54962;55159;55388;63922;65057;79075;79915;80174;81620;84296;144455;146956	MCM2;CDC6;CDT1;CDC45;CCNE1;MCM6;MCM4;MCM3;MCM10;RFC4;RAD51;MCM5;FEN1;GINS2;MCM7;CDC7;EME1;CDK2;PCNA;HMGA1;PRIM1;POLD1;FBXO5;LIG1;TIMELESS;BLM;GINS4;POLE2;CHTF18;RFC3;DDX11;POLA1;POLQ;RFC5;POLA2;DSCC1;DNA2;GMNN;ATAD5;POLD3;CCNE2;RFWD3;PRIM2;E2F7;SMC1A;DBF4B;SMC3;SLBP;CHEK2;MSH6;RFC2;TIPIN;CDK2AP1;RPA1;POLG2;POLE;THOC1;BRCA2;ACD;WRN;BAZ1A;RPA2;FGFR1;RPA3;STAG2	geneontology_Biological_Process
GO:0045787	positive regulation of cell cycle	http://amigo.geneontology.org/amigo/term/GO:0045787	309	123	61.0385411532775	2.015120244947	1.11022302462516e-16	2.09499084746767e-14	25;351;440;581;672;675;835;890;891;898;899;904;983;990;993;994;995;1017;1019;1111;1163;1164;1663;1778;1820;1869;1874;1894;1978;2033;2146;2237;2260;2263;2810;3054;3169;3192;3276;4085;4212;4582;4849;5111;5469;5578;5586;5716;5885;5889;6198;6421;6604;6659;6714;6790;7015;7027;7029;7039;7040;7161;7175;7517;7832;8317;8318;8450;8563;8851;8877;9133;9134;9212;9401;9493;9555;9585;9700;9787;9928;9984;10018;1…	UBE2C;CDK1;NUSAP1;E2F1;CDC6;CCNB2;CCNB1;CCNA2;AURKB;ECT2;CDT1;DTL;CDCA5;CDC45;CCNE1;GTSE1;DLGAP5;NDC80;KIF23;SPAG5;RACGAP1;SFN;CDC25C;SPHK1;AURKA;EZH2;CKS2;MAD2L1;FEN1;ESPL1;RECQL4;CDC25A;CCNF;CDC7;CDC25B;CDK2;PCNA;KIF14;CHEK1;BRCA1;PLK4;FBXO5;FGFR2;SOX4;RCC2;TFDP1;DDX11;ARID3A;GPSM2;CDK4;KIF20B;CIT;SRC;CASP2;ATAD5;XRCC3;ASNS;CCNE2;PLCB1;CENPJ;E2F7;DBF4B;MUC1;SFPQ;CHEK2;NUP62;CKS1B;RAD21;H2AFY;PH…	geneontology_Biological_Process
GO:0007051	spindle organization	http://amigo.geneontology.org/amigo/term/GO:0007051	133	68	26.2722523410547	2.58828208245164	4.44089209850063e-16	7.85621567800376e-14	891;991;1062;1104;1107;1213;1453;1778;2316;3192;3796;3832;3833;3837;3925;4605;4751;5116;5347;5901;6491;6790;6867;7175;7272;7283;7430;7756;8243;8480;8481;8556;9055;9126;9212;9493;9700;9793;10274;10403;10426;10460;10615;10735;11200;22919;22974;23636;24137;25978;26054;26271;27175;29127;29899;55125;55142;55722;57405;79598;83540;84445;114327;115106;128866;203068;259266;284403	MYBL2;CDC20;TPX2;KIFC1;KIF4A;PLK1;CCNB1;NUF2;NEK2;PRC1;AURKB;NDC80;KIF23;ASPM;TTK;KIF11;SPAG5;SPC25;STMN1;TACC3;RACGAP1;AURKA;ESPL1;WDR62;CENPE;STIL;FBXO5;TUBG1;GPSM2;MAPRE1;HAUS1;EZR;RCC1;CKAP5;TUBB;SMC1A;SMC3;KIF2A;CHEK2;KPNB1;NUP62;CHD3;RAN;FLNA;TPR;TUBG2;CEP72;CEP192;STAG1;ZNF207;OFD1;LZTS2;RAE1;HNRNPU;CSNK1D;EFHC1;HAUS2;TUBGCP3;PCNT;CEP97;CHMP4B;CLTC;CDC14A;CHMP2B;SENP6;STAG2;DYNC1H1;TACC1	geneontology_Biological_Process
GO:0031570	DNA integrity checkpoint	http://amigo.geneontology.org/amigo/term/GO:0031570	130	67	25.6796451453918	2.60907032089667	4.44089209850063e-16	7.85621567800376e-14	581;641;672;835;891;983;990;995;1017;1111;1386;1407;1763;1820;1869;1874;2033;2810;2956;3014;3276;4436;4582;4849;5111;5347;5591;5810;5883;6118;6659;6790;7027;7029;7153;7155;7158;7832;8318;8563;8682;8914;9656;9984;10116;10498;11073;11200;25896;25904;25946;29883;51322;51512;51514;54962;55159;57472;57551;57646;63967;79968;81620;83990;84444;144455;146956	TOP2A;CDK1;E2F1;CDC6;PLK1;CCNB1;CDT1;DTL;CDC45;GTSE1;SFN;CDC25C;WDR76;AURKA;H2AFX;EME1;CDK2;PCNA;CHEK1;BRCA1;SOX4;TIMELESS;TOPBP1;MSH2;TFDP1;BLM;CLSPN;ARID3A;CASP2;DNA2;BRIP1;MDC1;RFWD3;E2F7;PRKDC;MUC1;CHEK2;MSH6;TIPIN;DOT1L;CNOT6;RAD1;RAD9A;PRMT1;THOC1;TOP2B;CNOT3;ZNF385A;BTG2;PEA15;EP300;CRY1;TP53BP1;CNOT10;INTS7;BAX;TAOK1;THOC5;ATF2;WAC;E2F4;RPA2;USP28;CARM1;CNOT7;FEM1B;TFDP2	geneontology_Biological_Process
GO:0033044	regulation of chromosome organization	http://amigo.geneontology.org/amigo/term/GO:0033044	277	112	54.7173977328733	2.04688096730726	8.88178419700125e-16	1.52362970724921e-13	142;672;699;701;891;908;990;991;996;1062;1063;1111;1663;1736;1786;1789;2237;2648;3159;3178;3181;3184;3192;3720;3976;4085;4171;4216;4288;4302;4582;4751;5347;5394;5570;5594;5595;5885;6418;6421;6598;6688;6714;6871;6950;7040;7153;7175;7272;7334;7422;7515;7517;7520;7756;8318;8473;8697;8726;8971;9184;9212;9232;9319;9555;9682;9700;9733;9739;9787;9810;9869;10155;10270;10403;10460;10576;10694;11011;22823;…	TOP2A;CDC20;MCM2;CDC6;PLK1;CCNB1;MKI67;PTTG1;NEK2;AURKB;CENPF;BUB1B;CDT1;CDCA5;CDC45;DLGAP5;NDC80;TRIP13;TTK;BUB1;TACC3;MAD2L1;FEN1;DNMT1;ESPL1;PHF19;CENPE;CHEK1;BRCA1;HMGA1;ATAD2;FBXO5;DDX11;SRC;XRCC3;DNMT3B;PKIB;MTF2;MUC1;SFPQ;LIF;RAD21;BCOR;PRMT6;H2AFY;PYGO2;TPR;SET;H1FX;HNRNPA1;DKC1;KAT2A;TRIM28;SETD5;ZNF207;CCT5;VEGFA;SART3;RIF1;TGFB1;XRCC1;CDC27;CCT2;SETDB1;KDM1A;HNRNPA2B1;PARP1;HNRNPU;CCT6…	geneontology_Biological_Process
GO:0006403	RNA localization	http://amigo.geneontology.org/amigo/term/GO:0006403	188	85	37.1367175948743	2.2888398734446	1.33226762955019e-15	2.15484772882389e-13	908;1660;1736;2091;3178;3181;3192;3267;3921;4116;4686;4928;5036;5394;5433;5901;6421;6741;6950;7175;7248;7514;7884;8480;8563;8570;8607;8888;9444;9631;9688;9775;9793;9877;9883;9972;9984;10576;10642;10643;10644;10657;10694;10762;10921;11052;11260;11338;22794;22916;22948;23039;23049;23165;23180;23225;23279;23299;23381;23404;23511;23636;25946;29072;29107;29890;51010;51602;51692;55795;55916;56648;57122…	IGF2BP2;NUP210;IGF2BP1;IGF2BP3;NUP205;NUP107;CKAP5;NUP188;NUP85;SFPQ;SLBP;HNRNPA3;NUP62;CPSF6;NUP43;RAN;NUP155;UPF3B;TPR;DHX9;NUP37;HNRNPA1;DKC1;XPO1;CCT5;KHSRP;NUP160;THOC2;XPO7;EIF5A2;NCBP2;XPOT;NUP153;KHDRBS1;XPO5;MEX3D;CCT2;U2AF2;THOC1;RNPS1;RAE1;HNRNPA2B1;HNRNPU;CCT6A;AGFG1;ZNF385A;FBL;EIF4A3;EXOSC2;NUP50;EXOSC3;PA2G4;SSB;NUP93;NOP58;PCID2;NCBP1;TSC1;CASC3;SMG5;RFTN1;NXT1;TCP1;POLR2D;THOC5;S…	geneontology_Biological_Process
GO:1902850	microtubule cytoskeleton organization involved in mitosis	http://amigo.geneontology.org/amigo/term/GO:1902850	112	60	22.1240019714145	2.71198674080411	1.33226762955019e-15	2.15484772882389e-13	891;991;1058;1062;1104;1213;1778;2316;3192;3796;3832;3833;3837;3925;4605;4751;5116;5347;5901;6491;6790;6867;6993;7175;7272;7283;7756;8243;8480;8481;8556;9055;9126;9181;9212;9493;9700;10274;10403;10426;10460;10735;11200;22974;23636;24137;25978;27175;29072;29127;29899;51203;54820;55125;57405;79598;83540;114327;128866;284403	MYBL2;CDC20;TPX2;KIFC1;NUSAP1;KIF4A;PLK1;CCNB1;NUF2;NEK2;PRC1;AURKB;CENPA;NDC80;KIF23;TTK;KIF11;SPC25;STMN1;TACC3;RACGAP1;AURKA;ESPL1;WDR62;CENPE;STIL;ARHGEF2;TUBG1;GPSM2;RCC1;NDE1;SMC1A;SMC3;KIF2A;CHEK2;KPNB1;NUP62;RAN;FLNA;TPR;TUBG2;CEP192;STAG1;ZNF207;OFD1;RAE1;HNRNPU;EFHC1;TUBGCP3;PCNT;CEP97;SETD2;CHMP4B;CLTC;DYNLT1;CDC14A;CHMP2B;STAG2;DYNC1H1;TACC1	geneontology_Biological_Process
GO:0090068	positive regulation of cell cycle process	http://amigo.geneontology.org/amigo/term/GO:0090068	228	97	45.0381468703795	2.15372982105964	1.55431223447522e-15	2.44415598871228e-13	351;581;672;835;891;898;983;990;993;994;995;1017;1019;1663;1778;1820;1869;1874;1894;2033;2146;2237;2260;2810;3192;3276;4085;4582;4849;5111;5469;5586;5885;5889;6421;6604;6659;6790;7015;7027;7029;7039;7040;7161;7175;7517;7832;8317;8318;8450;8851;9212;9401;9493;9555;9585;9700;9787;9928;10403;10498;10615;10733;11065;11113;11200;23236;23476;23636;25836;25904;25942;25946;26271;27085;29127;29883;29899;5…	UBE2C;CDK1;NUSAP1;E2F1;CDC6;CCNB1;AURKB;ECT2;CDT1;DTL;CDCA5;CDC45;CCNE1;GTSE1;DLGAP5;NDC80;KIF23;SPAG5;RACGAP1;SFN;CDC25C;AURKA;EZH2;MAD2L1;FEN1;ESPL1;RECQL4;CDC25A;CDC7;CDC25B;CDK2;PCNA;KIF14;BRCA1;PLK4;FBXO5;SOX4;RCC2;TFDP1;DDX11;ARID3A;GPSM2;CDK4;KIF20B;CIT;CASP2;ATAD5;XRCC3;PLCB1;CENPJ;E2F7;DBF4B;MUC1;SFPQ;CHEK2;NUP62;RAD21;H2AFY;PHIP;RAB11FIP4;CNOT6;TPR;RAD51C;TP73;TGFA;TGFB1;TERT;PRMT1;CNOT…	geneontology_Biological_Process
GO:0007052	mitotic spindle organization	http://amigo.geneontology.org/amigo/term/GO:0007052	93	53	18.3708230655495	2.88500955079089	1.99840144432528e-15	3.05755420981768e-13	891;991;1062;1104;1213;1778;2316;3192;3796;3832;3833;3837;3925;4605;4751;5116;5347;5901;6491;6790;6867;7175;7272;7283;7756;8243;8480;8481;8556;9055;9126;9212;9493;10274;10403;10426;10460;10735;11200;22974;23636;24137;25978;27175;29127;29899;55125;57405;79598;83540;114327;128866;284403	MYBL2;CDC20;TPX2;KIFC1;KIF4A;PLK1;CCNB1;NUF2;NEK2;PRC1;AURKB;NDC80;KIF23;TTK;KIF11;SPC25;STMN1;TACC3;RACGAP1;AURKA;WDR62;CENPE;STIL;TUBG1;GPSM2;RCC1;SMC1A;SMC3;KIF2A;CHEK2;KPNB1;NUP62;RAN;FLNA;TPR;TUBG2;CEP192;STAG1;ZNF207;OFD1;RAE1;HNRNPU;EFHC1;TUBGCP3;PCNT;CEP97;CHMP4B;CLTC;CDC14A;CHMP2B;STAG2;DYNC1H1;TACC1	geneontology_Biological_Process
GO:0045930	negative regulation of mitotic cell cycle	http://amigo.geneontology.org/amigo/term/GO:0045930	210	91	41.4825036964022	2.19369594145043	3.21964677141295e-15	4.79642641393914e-13	25;581;641;672;694;699;701;835;891;983;990;991;995;1017;1030;1063;1111;1386;1820;1869;1874;2033;2146;2810;2956;3275;3276;4085;4088;4436;4582;4849;5111;5347;5546;5591;5883;5885;5933;6118;6659;6790;7027;7029;7040;7077;7153;7155;7175;7272;7465;7517;7756;7832;8556;9184;9212;9232;9319;9656;9735;10106;10217;10403;10457;10498;10950;11073;11130;11200;23194;25904;25946;26271;27085;29883;51143;51451;51512;…	TOP2A;CDC20;CDK1;E2F1;CDC6;PLK1;CCNB1;PTTG1;ZWINT;AURKB;CENPF;BUB1B;CDT1;GTSE1;NDC80;TRIP13;TTK;BUB1;SFN;CDC25C;AURKA;EZH2;KNTC1;MAD2L1;EME1;CDK2;PCNA;CHEK1;RBL1;BRCA1;FBXO5;SOX4;TOPBP1;MSH2;TFDP1;BLM;CLSPN;ARID3A;ZWILCH;CASP2;MDC1;XRCC3;RFWD3;E2F7;PRKDC;DCLRE1B;MUC1;CHEK2;MSH6;RAD21;TIPIN;CNOT6;BTG3;TPR;WEE1;TIMP2;ZNF207;TGFB1;ABL1;RAD9A;GPNMB;INTS3;PRMT1;TOP2B;CNOT3;ZNF385A;BTG2;EP300;MTBP;CNOT…	geneontology_Biological_Process
GO:0006302	double-strand break repair	http://amigo.geneontology.org/amigo/term/GO:0006302	148	71	29.2352883193691	2.42857191023359	6.88338275267597e-15	9.99149481099966e-13	142;580;641;672;675;1111;1663;1763;2140;2187;2237;2305;2547;3014;4436;5422;5591;5885;5888;5889;5932;5965;6117;6118;6119;6421;7158;7334;7486;7515;7516;7517;7520;7913;8317;8318;8438;8914;9025;9156;9319;9401;9656;9937;10038;10097;10213;10635;10721;10933;11200;22976;23028;25836;29072;51366;51444;51659;55159;55183;55775;64421;64858;79728;80010;83990;84296;84515;113130;146956;165918	FOXM1;CDCA5;CDC45;TRIP13;RAD51AP1;RAD54L;EXO1;RAD51;FEN1;GINS2;RECQL4;CDC7;H2AFX;EME1;CHEK1;XRCC2;BRCA1;MCM8;RBBP8;TIMELESS;MSH2;BLM;GINS4;DDX11;POLA1;BARD1;POLQ;DEK;DNA2;BRIP1;MDC1;XRCC3;RFWD3;PRKDC;DCLRE1B;SFPQ;CHEK2;RECQL;RAD21;RMI1;RAD51C;RPA1;RNF138;RIF1;PALB2;XRCC1;KDM1A;PARP1;BRCA2;PARP2;DCLRE1C;ACTR2;RNF8;WRN;TP53BP1;RNF168;TDP1;SETD2;NIPBL;FANCB;UBE2N;XRCC5;UBR5;EYA3;MORF4L1;RPA2;RPA3;PA…	geneontology_Biological_Process
GO:1902749	regulation of cell cycle G2/M phase transition	http://amigo.geneontology.org/amigo/term/GO:1902749	133	66	26.2722523410547	2.51215613885012	7.7715611723761e-15	1.09987019492053e-12	351;641;672;891;983;990;993;994;995;1017;1019;1063;1111;1453;1778;1781;2956;3161;4751;4957;5116;5347;5885;5889;6604;6790;7277;7283;8317;8481;9212;9401;9555;9793;9814;9928;10733;11073;11190;22919;22974;22976;22981;22995;23194;23476;25942;26271;51512;51514;54820;55125;55142;55722;55835;55920;57504;57551;63967;79915;80174;80184;84131;115106;121441;203068	TPX2;CDK1;CDC6;PLK1;CCNB1;NEK2;AURKB;CENPF;DTL;GTSE1;HMMR;CDC25C;AURKA;RECQL4;CDC25A;CDC7;CDC25B;CDK2;KIF14;CHEK1;BRCA1;PLK4;FBXO5;RCC2;TOPBP1;BLM;TUBG1;CLSPN;CDK4;MAPRE1;HAUS1;ATAD5;CENPJ;NDE1;CKAP5;TUBB;NEDD1;DBF4B;MSH6;RAD21;H2AFY;CEP78;RAD51C;CEP72;SFI1;CEP192;CEP250;OFD1;NINL;ODF2;CSNK1D;MTA3;CEP152;HAUS2;PCNT;APP;TAOK1;FBXL7;SIN3A;BRD4;TUBA4A;PAXIP1;CEP290;DYNC1H1;SMARCD3;DYNC1I2	geneontology_Biological_Process
GO:0006310	DNA recombination	http://amigo.geneontology.org/amigo/term/GO:0006310	187	83	36.9391818629867	2.24693660806729	1.02140518265514e-14	1.41028652170994e-12	86;142;641;672;675;1111;2071;2187;2237;2547;2956;3014;3148;3838;3978;4436;4439;4841;5591;5885;5888;5889;5932;5965;6117;6118;6119;6421;6929;7037;7040;7153;7155;7158;7247;7292;7334;7374;7486;7515;7516;7517;7520;8317;8318;8438;8607;8971;9025;9156;9319;9401;9466;9984;10097;10213;10445;10635;10721;10933;22976;23028;23054;23075;23529;25836;29072;29893;51010;51444;51659;55159;55183;64421;79728;79915;800…	TOP2A;CDC45;TRIP13;RAD51AP1;RAD54L;HMGB2;EXO1;RAD51;KPNA2;FEN1;GINS2;RECQL4;CDC7;H2AFX;EME1;CHEK1;XRCC2;BRCA1;LIG1;MCM8;RBBP8;MSH2;BLM;GINS4;PSMC3IP;POLQ;ACTL6A;ATAD5;BRIP1;XRCC3;RFWD3;PRKDC;TFRC;SFPQ;RECQL;MSH6;RAD21;TCF3;RMI1;UNG;RAD51C;H1FX;NONO;RPA1;RNF138;IL27RA;RIF1;TGFB1;NCOA6;PALB2;TNFSF4;XRCC1;CLCF1;THOC1;KDM1A;TOP2B;PARP1;BRCA2;MCRS1;DCLRE1C;ACTR2;EXOSC3;RNF8;SWAP70;WRN;TP53BP1;RNF168;M…	geneontology_Biological_Process
GO:0008380	RNA splicing	http://amigo.geneontology.org/amigo/term/GO:0008380	321	122	63.408969935929	1.92401800759851	1.06581410364015e-14	1.43656515254926e-12	1196;1478;1659;1660;1665;2521;3178;3181;3184;3187;3189;3190;3191;3192;3958;4116;4670;4686;4841;4928;5411;5431;5433;5546;5725;5935;5936;6421;6434;6626;6627;6628;6629;6632;6633;6636;6637;6638;6651;6732;7072;8175;8458;8563;8570;8899;9128;9129;9343;9406;9410;9416;9444;9584;9589;9733;9775;9879;9984;10081;10181;10236;10262;10465;10492;10521;10625;10657;10713;10921;10946;10949;11051;11100;11168;11325;11…	PSIP1;SNRPB;SFPQ;HNRNPH1;CSTF2;HNRNPA3;TIA1;TTF2;SNRPD1;FUS;SF3B4;TSEN54;UPF3B;PRPF38A;CLK2;DHX9;PRPF3;NONO;SNRPA1;RBMX;PRPF38B;HNRNPA1;HNRNPR;RBM17;HNRNPUL1;LUC7L3;SRRT;HNRNPH3;EFTUD2;SF3A2;SNRPA;SART3;KHSRP;SNRPF;SNRNP200;PPP1R9B;PPIH;THOC2;NCBP2;SNRNP40;KHDRBS1;CCAR1;RALY;SF3B1;U2AF2;THOC1;WTAP;RNPS1;KDM1A;SNRPG;PNN;HNRNPA2B1;HNRNPU;LGALS3;HNRNPD;HNRNPA0;HNRNPL;PRPF4B;RSRC1;SRPK1;PRPF4;DHX15;E…	geneontology_Biological_Process
GO:0051983	regulation of chromosome segregation	http://amigo.geneontology.org/amigo/term/GO:0051983	83	48	16.3954657466732	2.9276386985066	1.92068583260152e-14	2.5286052321761e-12	699;701;891;990;991;996;1062;1063;1457;1663;1778;1894;2237;3192;4085;4288;4751;5347;5885;6421;7175;7272;7517;7756;8697;9184;9212;9232;9319;9555;9700;9787;10403;10460;10615;11004;23369;25836;26271;29127;51143;51433;51451;55795;55920;56852;81620;113130	CDC20;KIF2C;CDC6;PLK1;CCNB1;MKI67;PTTG1;NEK2;AURKB;CENPF;ECT2;BUB1B;CDT1;CDCA5;DLGAP5;NDC80;TRIP13;TTK;BUB1;SPAG5;TACC3;RACGAP1;MAD2L1;FEN1;ESPL1;CENPE;FBXO5;RCC2;DDX11;XRCC3;SFPQ;RAD21;H2AFY;TPR;RAD18;ZNF207;CDC27;HNRNPU;CSNK2A1;PCID2;BUB3;NIPBL;ANAPC5;DYNC1H1;CDC23;DYNC1LI1;LCMT1;PUM2	geneontology_Biological_Process
GO:0044786	cell cycle DNA replication	http://amigo.geneontology.org/amigo/term/GO:0044786	53	36	10.4693937900444	3.43859450909502	3.10862446895044e-14	3.99952798152919e-12	675;1763;2237;2260;2956;3978;5111;5422;5424;5557;5558;5888;5982;5983;5984;5985;6117;6118;6119;7884;8243;8317;8318;9126;10714;10735;11200;23649;26271;51053;54962;65057;79915;80174;81620;144455	CDT1;CDC45;RFC4;RAD51;FEN1;CDC7;PCNA;PRIM1;POLD1;FBXO5;LIG1;RFC3;POLA1;RFC5;POLA2;DNA2;GMNN;ATAD5;POLD3;PRIM2;E2F7;SMC1A;DBF4B;SMC3;SLBP;CHEK2;MSH6;RFC2;TIPIN;RPA1;BRCA2;ACD;RPA2;FGFR1;RPA3;STAG2	geneontology_Biological_Process
GO:0010389	regulation of G2/M transition of mitotic cell cycle	http://amigo.geneontology.org/amigo/term/GO:0010389	121	61	23.9018235584032	2.55210653074017	3.26405569239796e-14	4.10618206103663e-12	351;641;672;891;983;990;993;994;995;1017;1019;1063;1453;1778;1781;2956;3161;4751;4957;5116;5347;5885;5889;6604;6790;7277;7283;8317;8481;9212;9401;9793;9814;9928;10733;11073;11190;22919;22974;22981;22995;23194;23476;25942;26271;51514;54820;55125;55142;55722;55835;55920;57504;57551;63967;80174;80184;84131;115106;121441;203068	TPX2;CDK1;CDC6;PLK1;CCNB1;NEK2;AURKB;CENPF;DTL;HMMR;CDC25C;AURKA;RECQL4;CDC25A;CDC7;CDC25B;CDK2;KIF14;BRCA1;PLK4;FBXO5;RCC2;TOPBP1;BLM;TUBG1;CLSPN;CDK4;MAPRE1;HAUS1;CENPJ;NDE1;CKAP5;TUBB;NEDD1;DBF4B;MSH6;RAD21;CEP78;RAD51C;CEP72;SFI1;CEP192;CEP250;OFD1;NINL;ODF2;CSNK1D;MTA3;CEP152;HAUS2;PCNT;APP;TAOK1;FBXL7;SIN3A;BRD4;TUBA4A;CEP290;DYNC1H1;SMARCD3;DYNC1I2	geneontology_Biological_Process
GO:0000375	RNA splicing, via transesterification reactions	http://amigo.geneontology.org/amigo/term/GO:0000375	259	103	51.161754558896	2.01322258956989	4.64073224293315e-14	5.71112722331404e-12	1478;1659;1660;1665;2521;3178;3181;3184;3187;3189;3190;3191;3192;4116;4670;4686;4928;5411;5431;5433;5546;5725;5935;5936;6421;6434;6626;6627;6628;6629;6632;6633;6636;6637;6638;6651;6732;7072;8175;8570;8899;9128;9129;9343;9410;9416;9589;9733;9775;9879;10081;10181;10236;10262;10465;10492;10521;10657;10713;10921;10946;10949;11051;11100;11168;11325;11338;22794;22826;22913;22916;23020;23028;23450;23451…	PSIP1;SNRPB;SFPQ;HNRNPH1;CSTF2;HNRNPA3;TIA1;SNRPD1;FUS;SF3B4;UPF3B;PRPF38A;DHX9;PRPF3;SNRPA1;RBMX;HNRNPA1;HNRNPR;RBM17;HNRNPUL1;LUC7L3;SRRT;HNRNPH3;EFTUD2;SF3A2;SNRPA;SART3;KHSRP;SNRPF;SNRNP200;PPIH;NCBP2;SNRNP40;KHDRBS1;CCAR1;RALY;SF3B1;U2AF2;WTAP;RNPS1;KDM1A;SNRPG;PNN;HNRNPA2B1;HNRNPU;HNRNPD;HNRNPA0;HNRNPL;PRPF4B;RSRC1;SRPK1;PRPF4;DHX15;EIF4A3;SNRPD2;DDX23;CWC22;LSM2;USP39;TRA2B;SNRPN;PTBP1;HNR…	geneontology_Biological_Process
GO:0006397	mRNA processing	http://amigo.geneontology.org/amigo/term/GO:0006397	365	132	72.1005421389847	1.83077680255927	7.21644966006352e-14	8.69198330332331e-12	351;580;891;904;1478;1659;1660;1665;2071;2521;2967;3178;3181;3184;3187;3189;3190;3191;3192;3958;4116;4670;4686;4841;4928;5411;5431;5433;5546;5725;5930;5935;5936;6421;6434;6626;6627;6628;6629;6632;6633;6636;6637;6638;6651;6732;7072;7884;8175;8458;8563;8570;8731;8732;8899;9128;9129;9343;9406;9410;9416;9444;9584;9589;9733;9775;9810;9877;9879;9984;10081;10181;10236;10262;10465;10492;10521;10657;10713…	CCNB1;PSIP1;BARD1;SNRPB;SFPQ;HNRNPH1;SLBP;CSTF2;HNRNPA3;CPSF6;TIA1;TTF2;SNRPD1;FUS;SF3B4;TSEN54;UPF3B;PRPF38A;DHX9;PRPF3;NONO;SNRPA1;RBMX;PRPF38B;HNRNPA1;HNRNPR;RBM17;HNRNPUL1;LUC7L3;SRRT;HNRNPH3;EFTUD2;SF3A2;SNRPA;SART3;KHSRP;SNRPF;SNRNP200;PPIH;THOC2;NCBP2;SNRNP40;GTF2H3;KHDRBS1;CCAR1;RALY;SF3B1;U2AF2;THOC1;WTAP;RNPS1;KDM1A;SNRPG;PNN;HNRNPA2B1;HNRNPU;LGALS3;HNRNPD;HNRNPA0;HNRNPL;PRPF4B;RSRC1;SR…	geneontology_Biological_Process
GO:0006338	chromatin remodeling	http://amigo.geneontology.org/amigo/term/GO:0006338	123	61	24.2968950221784	2.51060886357367	8.4821039081362e-14	1.00035812966581e-11	86;473;1029;1058;1108;1111;1810;2186;2648;3065;3066;3070;3148;3159;3169;4678;5757;5928;5931;6594;6597;6598;6599;6601;6602;6604;6605;6662;6871;6944;7150;7175;7403;8289;8467;8607;9025;9031;9219;9557;10360;10847;11176;11177;11335;11339;22955;23421;54107;55166;55193;55355;55839;57492;57680;64105;64946;79172;79723;81611;125476	HJURP;CENPA;OIP5;HMGB2;CDKN2A;HELLS;CENPH;CENPK;CHEK1;HMGA1;CENPO;CENPQ;NASP;ACTL6A;SMARCD1;ANP32E;SUV39H2;BAZ2A;RBBP4;SOX9;SMARCC2;HDAC2;SCMH1;SMARCC1;TPR;ITGB3BP;RBBP7;POLE3;KAT2A;HDAC1;PTMA;DR1;CENPN;NPM3;CBX3;RERE;BPTF;SRCAP;VPS72;KDM6A;CHD4;SMARCB1;SMARCA4;ARID1A;RNF8;BAZ1B;TOP1;PBRM1;CHD8;SMARCE1;FOXA1;BAZ1A;MTA2;SMARCA1;SMARCA5;CHD1L;RUVBL1;SMARCD3;ARID1B;INO80C;TADA2A	geneontology_Biological_Process
GO:1901988	negative regulation of cell cycle phase transition	http://amigo.geneontology.org/amigo/term/GO:1901988	154	71	30.4205027106949	2.33395222541929	8.72635297355373e-14	1.00816090169975e-11	581;641;672;699;701;835;891;983;990;991;995;1017;1030;1032;1063;1111;1820;1869;1874;2033;2146;2810;2956;3275;3276;4085;4582;4849;5111;5347;5591;5885;5933;6118;6659;6790;7027;7029;7175;7272;7465;7517;7756;7832;9184;9212;9319;9555;10106;10217;10403;10457;10498;11073;11200;23194;25904;25946;26271;29883;51143;51451;51512;51514;55159;55795;57472;57551;63967;81620;144455	CDC20;CDK1;E2F1;CDC6;PLK1;CCNB1;AURKB;CENPF;BUB1B;CDT1;DTL;GTSE1;NDC80;TRIP13;TTK;BUB1;SFN;CDC25C;AURKA;EZH2;MAD2L1;CDK2;PCNA;CHEK1;RBL1;BRCA1;FBXO5;SOX4;TOPBP1;TFDP1;BLM;CLSPN;ARID3A;CASP2;XRCC3;RFWD3;E2F7;PRKDC;MUC1;CHEK2;MSH6;RAD21;H2AFY;CNOT6;TPR;WEE1;CDKN2D;ZNF207;GPNMB;PRMT1;CNOT3;ZNF385A;BTG2;EP300;CNOT10;CTDSPL;PCID2;BUB3;BAX;TAOK1;FBXL7;CDKN2B;CTDSP2;E2F4;RPA2;CARM1;PRMT2;CNOT7;DYNC1LI1;…	geneontology_Biological_Process
GO:1901991	negative regulation of mitotic cell cycle phase transition	http://amigo.geneontology.org/amigo/term/GO:1901991	142	67	28.0500739280434	2.38858550504625	1.10578213252666e-13	1.25196653044668e-11	581;641;672;699;701;835;891;983;990;991;995;1017;1030;1063;1820;1869;1874;2033;2146;2810;2956;3275;3276;4085;4582;4849;5111;5347;5591;5885;5933;6118;6659;6790;7027;7029;7175;7272;7465;7517;7756;7832;9184;9212;9319;10106;10217;10403;10457;10498;11073;11200;23194;25904;25946;26271;29883;51143;51451;51512;55159;55795;57472;57551;63967;81620;144455	CDC20;CDK1;E2F1;CDC6;PLK1;CCNB1;AURKB;CENPF;BUB1B;CDT1;GTSE1;NDC80;TRIP13;TTK;BUB1;SFN;CDC25C;AURKA;EZH2;MAD2L1;CDK2;PCNA;RBL1;BRCA1;FBXO5;SOX4;TOPBP1;TFDP1;BLM;CLSPN;ARID3A;CASP2;XRCC3;RFWD3;E2F7;PRKDC;MUC1;CHEK2;MSH6;RAD21;CNOT6;TPR;WEE1;ZNF207;GPNMB;PRMT1;CNOT3;ZNF385A;BTG2;EP300;CNOT10;CTDSPL;PCID2;BUB3;BAX;TAOK1;FBXL7;CDKN2B;CTDSP2;E2F4;RPA2;CARM1;PRMT2;CNOT7;DYNC1LI1;LCMT1;TFDP2	geneontology_Biological_Process
GO:0050657	nucleic acid transport	http://amigo.geneontology.org/amigo/term/GO:0050657	152	70	30.0254312469197	2.33135702279651	1.39999123405232e-13	1.52410584153273e-11	1660;3178;3181;3192;3267;3921;4116;4686;4928;5036;5433;5901;6421;6741;7175;7248;7514;7884;8480;8563;8570;8888;9444;9631;9688;9775;9793;9877;9883;9972;9984;10642;10643;10644;10657;10762;10921;11052;11260;11338;22794;22916;23039;23049;23165;23180;23225;23279;23299;23381;23511;23636;29072;29107;29890;51692;55795;55916;56648;57122;57187;57510;65109;65110;79023;79902;81608;84321;220988;348995	IGF2BP2;NUP210;IGF2BP1;IGF2BP3;NUP205;NUP107;CKAP5;NUP188;NUP85;SFPQ;SLBP;HNRNPA3;NUP62;CPSF6;NUP43;RAN;NUP155;UPF3B;TPR;DHX9;NUP37;HNRNPA1;XPO1;KHSRP;NUP160;THOC2;XPO7;EIF5A2;NCBP2;XPOT;NUP153;KHDRBS1;XPO5;U2AF2;THOC1;RNPS1;RAE1;HNRNPA2B1;HNRNPU;AGFG1;EIF4A3;NUP50;PA2G4;SSB;NUP93;PCID2;NCBP1;TSC1;CASC3;SMG5;RFTN1;NXT1;POLR2D;THOC5;SETD2;RPSA;RBM15B;POM121;NXT2;CPSF3;MAGOH;ZC3H11A;BICD2;NUP98;MCM…	geneontology_Biological_Process
GO:0050658	RNA transport	http://amigo.geneontology.org/amigo/term/GO:0050658	152	70	30.0254312469197	2.33135702279651	1.39999123405232e-13	1.52410584153273e-11	1660;3178;3181;3192;3267;3921;4116;4686;4928;5036;5433;5901;6421;6741;7175;7248;7514;7884;8480;8563;8570;8888;9444;9631;9688;9775;9793;9877;9883;9972;9984;10642;10643;10644;10657;10762;10921;11052;11260;11338;22794;22916;23039;23049;23165;23180;23225;23279;23299;23381;23511;23636;29072;29107;29890;51692;55795;55916;56648;57122;57187;57510;65109;65110;79023;79902;81608;84321;220988;348995	IGF2BP2;NUP210;IGF2BP1;IGF2BP3;NUP205;NUP107;CKAP5;NUP188;NUP85;SFPQ;SLBP;HNRNPA3;NUP62;CPSF6;NUP43;RAN;NUP155;UPF3B;TPR;DHX9;NUP37;HNRNPA1;XPO1;KHSRP;NUP160;THOC2;XPO7;EIF5A2;NCBP2;XPOT;NUP153;KHDRBS1;XPO5;U2AF2;THOC1;RNPS1;RAE1;HNRNPA2B1;HNRNPU;AGFG1;EIF4A3;NUP50;PA2G4;SSB;NUP93;PCID2;NCBP1;TSC1;CASC3;SMG5;RFTN1;NXT1;POLR2D;THOC5;SETD2;RPSA;RBM15B;POM121;NXT2;CPSF3;MAGOH;ZC3H11A;BICD2;NUP98;MCM…	geneontology_Biological_Process
GO:0000377	RNA splicing, via transesterification reactions with bulged adenosine as nucleophile	http://amigo.geneontology.org/amigo/term/GO:0000377	256	101	50.5691473632331	1.99726523515469	1.48991929904696e-13	1.56193206516756e-11	1478;1659;1660;1665;2521;3178;3181;3184;3187;3189;3190;3191;3192;4116;4670;4686;4928;5411;5431;5433;5546;5725;5935;5936;6421;6434;6626;6627;6628;6629;6632;6633;6636;6637;6638;6651;6732;7072;8175;8899;9128;9129;9343;9410;9416;9589;9733;9775;9879;10081;10181;10236;10262;10465;10492;10521;10657;10713;10921;10946;10949;11051;11100;11168;11325;11338;22794;22826;22913;22916;23020;23028;23450;23451;2352…	PSIP1;SNRPB;SFPQ;HNRNPH1;CSTF2;HNRNPA3;TIA1;SNRPD1;FUS;SF3B4;UPF3B;PRPF38A;DHX9;PRPF3;SNRPA1;RBMX;HNRNPA1;HNRNPR;RBM17;HNRNPUL1;LUC7L3;SRRT;HNRNPH3;EFTUD2;SF3A2;SNRPA;SART3;SNRPF;SNRNP200;PPIH;NCBP2;SNRNP40;KHDRBS1;CCAR1;RALY;SF3B1;U2AF2;WTAP;RNPS1;KDM1A;SNRPG;PNN;HNRNPA2B1;HNRNPU;HNRNPD;HNRNPA0;HNRNPL;PRPF4B;RSRC1;SRPK1;PRPF4;DHX15;EIF4A3;SNRPD2;DDX23;CWC22;LSM2;USP39;TRA2B;SNRPN;PTBP1;HNRNPM;PO…	geneontology_Biological_Process
GO:0000398	mRNA splicing, via spliceosome	http://amigo.geneontology.org/amigo/term/GO:0000398	256	101	50.5691473632331	1.99726523515469	1.48991929904696e-13	1.56193206516756e-11	1478;1659;1660;1665;2521;3178;3181;3184;3187;3189;3190;3191;3192;4116;4670;4686;4928;5411;5431;5433;5546;5725;5935;5936;6421;6434;6626;6627;6628;6629;6632;6633;6636;6637;6638;6651;6732;7072;8175;8899;9128;9129;9343;9410;9416;9589;9733;9775;9879;10081;10181;10236;10262;10465;10492;10521;10657;10713;10921;10946;10949;11051;11100;11168;11325;11338;22794;22826;22913;22916;23020;23028;23450;23451;2352…	PSIP1;SNRPB;SFPQ;HNRNPH1;CSTF2;HNRNPA3;TIA1;SNRPD1;FUS;SF3B4;UPF3B;PRPF38A;DHX9;PRPF3;SNRPA1;RBMX;HNRNPA1;HNRNPR;RBM17;HNRNPUL1;LUC7L3;SRRT;HNRNPH3;EFTUD2;SF3A2;SNRPA;SART3;SNRPF;SNRNP200;PPIH;NCBP2;SNRNP40;KHDRBS1;CCAR1;RALY;SF3B1;U2AF2;WTAP;RNPS1;KDM1A;SNRPG;PNN;HNRNPA2B1;HNRNPU;HNRNPD;HNRNPA0;HNRNPL;PRPF4B;RSRC1;SRPK1;PRPF4;DHX15;EIF4A3;SNRPD2;DDX23;CWC22;LSM2;USP39;TRA2B;SNRPN;PTBP1;HNRNPM;PO…	geneontology_Biological_Process
GO:0043044	ATP-dependent chromatin remodeling	http://amigo.geneontology.org/amigo/term/GO:0043044	51	34	10.0743223262691	3.37491683300067	3.76365605347928e-13	3.87382853068113e-11	86;1058;1108;3065;3066;4678;5757;5928;5931;6594;6597;6598;6599;6601;6605;6944;8289;8467;8607;9025;9219;10847;11339;23421;54107;55166;55193;55355;55839;57680;64105;64946;79172;81611	HJURP;CENPA;OIP5;CENPH;CENPK;CENPO;CENPQ;NASP;ACTL6A;ANP32E;RBBP4;SMARCC2;HDAC2;SMARCC1;ITGB3BP;RBBP7;POLE3;HDAC1;PTMA;CENPN;SRCAP;VPS72;CHD4;SMARCB1;SMARCA4;ARID1A;RNF8;PBRM1;CHD8;SMARCE1;MTA2;SMARCA1;SMARCA5;RUVBL1	geneontology_Biological_Process
GO:0051236	establishment of RNA localization	http://amigo.geneontology.org/amigo/term/GO:0051236	155	70	30.6180384425826	2.28623398364561	4.58855176077577e-13	4.63853419959851e-11	1660;3178;3181;3192;3267;3921;4116;4686;4928;5036;5433;5901;6421;6741;7175;7248;7514;7884;8480;8563;8570;8888;9444;9631;9688;9775;9793;9877;9883;9972;9984;10642;10643;10644;10657;10762;10921;11052;11260;11338;22794;22916;23039;23049;23165;23180;23225;23279;23299;23381;23511;23636;29072;29107;29890;51692;55795;55916;56648;57122;57187;57510;65109;65110;79023;79902;81608;84321;220988;348995	IGF2BP2;NUP210;IGF2BP1;IGF2BP3;NUP205;NUP107;CKAP5;NUP188;NUP85;SFPQ;SLBP;HNRNPA3;NUP62;CPSF6;NUP43;RAN;NUP155;UPF3B;TPR;DHX9;NUP37;HNRNPA1;XPO1;KHSRP;NUP160;THOC2;XPO7;EIF5A2;NCBP2;XPOT;NUP153;KHDRBS1;XPO5;U2AF2;THOC1;RNPS1;RAE1;HNRNPA2B1;HNRNPU;AGFG1;EIF4A3;NUP50;PA2G4;SSB;NUP93;PCID2;NCBP1;TSC1;CASC3;SMG5;RFTN1;NXT1;POLR2D;THOC5;SETD2;RPSA;RBM15B;POM121;NXT2;CPSF3;MAGOH;ZC3H11A;BICD2;NUP98;MCM…	geneontology_Biological_Process
GO:0010638	positive regulation of organelle organization	http://amigo.geneontology.org/amigo/term/GO:0010638	492	163	97.1875800887137	1.67716903591192	5.03819208574896e-13	5.00372024516226e-11	25;302;402;578;581;672;822;841;891;908;961;1663;1736;1778;1786;1789;1869;2150;2237;2242;2316;2648;2810;2885;3055;3091;3099;3178;3181;3184;3192;3383;3720;3799;3936;3976;3984;4088;4216;4318;4582;4751;5027;5058;5217;5305;5329;5341;5366;5562;5570;5594;5595;5829;5880;5885;6281;6421;6598;6624;6714;6721;6790;6857;6871;6950;7016;7027;7029;7039;7040;7046;7161;7175;7248;7334;7408;7422;7429;7456;7520;7533;7…	UBE2C;NUSAP1;E2F1;CCNB1;NEK2;AURKB;CDT1;CDCA5;DLGAP5;SPAG5;SFN;AURKA;FEN1;DNMT1;ESPL1;VIL1;KCTD17;PHF19;BRCA1;MMP9;NCK2;PLK4;CAPG;TFDP1;DDX11;WASF1;MNS1;GPSM2;PFN2;BMF;SRC;MAPRE1;BAK1;PYCARD;DNMT3B;PLCB1;CENPJ;PKIB;YWHAQ;LIMK1;MTF2;SAE1;MUC1;HK2;SFPQ;LIF;HIF1A;NUP62;F2RL1;RAD21;CCDC88A;PLAUR;SYT1;PLEK;ASAP1;H2AFY;FLNA;PHIP;CNOT6;TPR;TP73;HNRNPA1;ICAM1;VASP;DKC1;NPEPPS;KAT2A;PAK1;BCL2L11;TRIM28;CC…	geneontology_Biological_Process
GO:0000077	DNA damage checkpoint	http://amigo.geneontology.org/amigo/term/GO:0000077	121	59	23.9018235584032	2.46843090678148	5.55777646127353e-13	5.42458147366715e-11	581;641;672;835;891;983;995;1017;1111;1386;1407;1820;1869;1874;2033;2810;2956;3014;3276;4436;4582;4849;5111;5347;5591;5810;5883;6118;6659;6790;7027;7029;7158;7832;8563;8682;9656;9984;10116;10498;11200;25896;25904;25946;29883;51322;51512;51514;54962;55159;57472;57551;57646;63967;79968;83990;84444;144455;146956	CDK1;E2F1;PLK1;CCNB1;DTL;GTSE1;SFN;CDC25C;WDR76;AURKA;H2AFX;EME1;CDK2;PCNA;CHEK1;BRCA1;SOX4;MSH2;TFDP1;BLM;CLSPN;ARID3A;CASP2;BRIP1;MDC1;RFWD3;E2F7;PRKDC;MUC1;CHEK2;MSH6;TIPIN;DOT1L;CNOT6;RAD1;RAD9A;PRMT1;THOC1;CNOT3;ZNF385A;BTG2;PEA15;EP300;CRY1;TP53BP1;CNOT10;INTS7;BAX;TAOK1;THOC5;ATF2;WAC;E2F4;RPA2;USP28;CARM1;CNOT7;FEM1B;TFDP2	geneontology_Biological_Process
GO:0032200	telomere organization	http://amigo.geneontology.org/amigo/term/GO:0032200	128	61	25.2845736816166	2.41253820484032	8.11573031000989e-13	7.78697445507898e-11	142;641;675;898;908;1736;1763;2237;2547;3178;3181;3184;3192;4216;4751;5111;5394;5422;5424;5557;5558;5570;5591;5594;5595;5888;5889;5982;5983;5984;5985;6117;6118;6119;6714;6950;7015;7486;7515;7517;7520;9134;9156;9212;9401;9937;10576;10694;10714;22948;23049;23381;23649;26354;55183;55226;64421;64858;65057;84444;167227	NEK2;AURKB;CCNE1;EXO1;RFC4;RAD51;FEN1;RECQL4;PCNA;PRIM1;POLD1;BLM;RFC3;POLA1;RFC5;SRC;POLA2;DNA2;POLD3;XRCC3;CCNE2;PKIB;PRIM2;PRKDC;DCLRE1B;RFC2;DOT1L;RAD51C;RPA1;HNRNPA1;DKC1;CCT5;RIF1;TERT;XRCC1;CCT2;HNRNPA2B1;PARP1;BRCA2;HNRNPU;CCT6A;HNRNPD;DCLRE1C;MAP3K4;ACD;MAPK1;WRN;SMG5;TCP1;MAPK3;CCT8;GNL3;XRCC5;DCP2;RPA2;EXOSC10;RPA3;SMG1;DCLRE1A;XRCC6;NAT10	geneontology_Biological_Process
GO:0000723	telomere maintenance	http://amigo.geneontology.org/amigo/term/GO:0000723	125	60	24.6919664859537	2.42994011976048	8.43769498715119e-13	7.96096522037715e-11	142;641;675;898;908;1736;1763;2237;2547;3178;3181;3184;3192;4216;4751;5111;5394;5422;5424;5557;5558;5570;5591;5594;5595;5888;5889;5982;5983;5984;5985;6117;6118;6119;6714;6950;7015;7486;7515;7517;7520;9134;9156;9212;9401;9937;10576;10694;10714;22948;23049;23381;23649;26354;55183;55226;64421;64858;65057;167227	NEK2;AURKB;CCNE1;EXO1;RFC4;RAD51;FEN1;RECQL4;PCNA;PRIM1;POLD1;BLM;RFC3;POLA1;RFC5;SRC;POLA2;DNA2;POLD3;XRCC3;CCNE2;PKIB;PRIM2;PRKDC;DCLRE1B;RFC2;RAD51C;RPA1;HNRNPA1;DKC1;CCT5;RIF1;TERT;XRCC1;CCT2;HNRNPA2B1;PARP1;BRCA2;HNRNPU;CCT6A;HNRNPD;DCLRE1C;MAP3K4;ACD;MAPK1;WRN;SMG5;TCP1;MAPK3;CCT8;GNL3;XRCC5;DCP2;RPA2;EXOSC10;RPA3;SMG1;DCLRE1A;XRCC6;NAT10	geneontology_Biological_Process
GO:0051321	meiotic cell cycle	http://amigo.geneontology.org/amigo/term/GO:0051321	157	70	31.0131099063578	2.25710998385395	9.86100090472064e-13	9.15133215108583e-11	641;675;699;701;898;991;993;994;995;1017;1164;2175;2177;2956;3014;3976;4439;4603;4751;5347;5810;5885;5888;5889;5932;6117;6118;6790;7153;7155;7272;7283;7516;8243;8438;9088;9126;9134;9156;9184;9232;9319;9700;9918;10051;10096;10097;10426;10592;10735;10927;11040;23236;23310;23353;23397;26271;27127;27175;29781;29893;55329;56339;80010;81930;83540;83990;140901;146956;259266	TOP2A;CDC20;PLK1;NUF2;PTTG1;NEK2;BUB1B;CCNE1;NCAPH;ASPM;TRIP13;TTK;BUB1;RAD54L;EXO1;CDC25C;SMC4;NCAPD2;RAD51;AURKA;CKS2;PKMYT1;ESPL1;FANCD2;CDC25A;H2AFX;EME1;KIF18A;CDC25B;CDK2;XRCC2;FBXO5;SMC2;RBBP8;BLM;TUBG1;PSMC3IP;MNS1;BRIP1;SPIN1;CCNE2;PLCB1;SMC1A;NCAPD3;SMC3;LIF;MSH6;FANCA;RAD21;RMI1;NCAPH2;RAD51C;TUBG2;RPA1;MYBL1;SMC1B;RAD1;SUN1;TOP2B;BRCA2;ACTR2;TUBGCP3;ACTR3;BUB3;STK35;MSH5;PIM2;RPA2;STA…	geneontology_Biological_Process
GO:0000724	double-strand break repair via homologous recombination	http://amigo.geneontology.org/amigo/term/GO:0000724	73	42	14.4201084277969	2.91259945861701	1.05726538635054e-12	9.50028468592125e-11	142;641;672;675;1111;2187;2237;3014;5888;5889;5932;5965;6117;6118;6119;6421;7158;7334;7486;7515;7516;7517;8317;8318;8438;9401;10097;10213;10635;10721;10933;23028;25836;29072;51444;51659;55159;55183;79728;80010;84296;84515	CDC45;RAD51AP1;RAD54L;RAD51;FEN1;GINS2;RECQL4;CDC7;H2AFX;CHEK1;XRCC2;BRCA1;MCM8;RBBP8;BLM;GINS4;POLQ;XRCC3;RFWD3;SFPQ;RECQL;RMI1;RAD51C;RPA1;RNF138;RIF1;PALB2;XRCC1;KDM1A;PARP1;BRCA2;ACTR2;WRN;TP53BP1;SETD2;NIPBL;FANCB;UBE2N;MORF4L1;RPA2;RPA3;PSMD14	geneontology_Biological_Process
GO:0000725	recombinational repair	http://amigo.geneontology.org/amigo/term/GO:0000725	73	42	14.4201084277969	2.91259945861701	1.05726538635054e-12	9.50028468592125e-11	142;641;672;675;1111;2187;2237;3014;5888;5889;5932;5965;6117;6118;6119;6421;7158;7334;7486;7515;7516;7517;8317;8318;8438;9401;10097;10213;10635;10721;10933;23028;25836;29072;51444;51659;55159;55183;79728;80010;84296;84515	CDC45;RAD51AP1;RAD54L;RAD51;FEN1;GINS2;RECQL4;CDC7;H2AFX;CHEK1;XRCC2;BRCA1;MCM8;RBBP8;BLM;GINS4;POLQ;XRCC3;RFWD3;SFPQ;RECQL;RMI1;RAD51C;RPA1;RNF138;RIF1;PALB2;XRCC1;KDM1A;PARP1;BRCA2;ACTR2;WRN;TP53BP1;SETD2;NIPBL;FANCB;UBE2N;MORF4L1;RPA2;RPA3;PSMD14	geneontology_Biological_Process
GO:0015931	nucleobase-containing compound transport	http://amigo.geneontology.org/amigo/term/GO:0015931	165	72	32.5933957614589	2.20903647250953	1.70330416437992e-12	1.50662576164917e-10	1660;3178;3181;3192;3267;3921;4116;4686;4928;5027;5036;5433;5901;6421;6741;7175;7248;7514;7884;8480;8563;8570;8888;9444;9631;9688;9775;9793;9877;9883;9972;9984;10642;10643;10644;10657;10762;10921;11052;11260;11338;22794;22916;23039;23049;23165;23180;23225;23279;23299;23381;23511;23636;29072;29107;29890;51692;55795;55916;56648;57122;57187;57510;65109;65110;79023;79902;81608;84321;220988;347734;348…	IGF2BP2;NUP210;IGF2BP1;IGF2BP3;NUP205;NUP107;CKAP5;NUP188;NUP85;SFPQ;SLBP;HNRNPA3;NUP62;CPSF6;NUP43;RAN;NUP155;UPF3B;TPR;DHX9;NUP37;HNRNPA1;XPO1;KHSRP;NUP160;THOC2;XPO7;EIF5A2;NCBP2;XPOT;NUP153;KHDRBS1;XPO5;U2AF2;THOC1;RNPS1;RAE1;HNRNPA2B1;HNRNPU;AGFG1;EIF4A3;NUP50;PA2G4;SSB;NUP93;PCID2;NCBP1;TSC1;CASC3;SMG5;RFTN1;NXT1;POLR2D;THOC5;SETD2;SLC35B2;RPSA;RBM15B;POM121;NXT2;CPSF3;MAGOH;ZC3H11A;BICD2;N…	geneontology_Biological_Process
GO:0051028	mRNA transport	http://amigo.geneontology.org/amigo/term/GO:0051028	118	57	23.3092163627403	2.44538465441997	2.25996998892697e-12	1.96826001651009e-10	1660;3178;3181;3267;4116;4686;4928;5433;7175;7514;7884;8480;8563;8570;8888;9444;9631;9688;9775;9877;9883;9972;9984;10642;10643;10644;10762;10921;11338;22794;22916;23039;23049;23165;23225;23279;23299;23381;23511;23636;29072;29107;29890;51692;55795;55916;56648;57122;57187;65109;65110;79023;79902;81608;84321;220988;348995	IGF2BP2;NUP210;IGF2BP1;IGF2BP3;NUP205;NUP107;NUP188;NUP85;SLBP;HNRNPA3;NUP62;NUP43;NUP155;UPF3B;TPR;DHX9;NUP37;HNRNPA1;XPO1;KHSRP;NUP160;THOC2;XPO7;EIF5A2;NCBP2;NUP153;U2AF2;THOC1;RNPS1;RAE1;HNRNPA2B1;AGFG1;EIF4A3;NUP50;NUP93;PCID2;NCBP1;CASC3;SMG5;NXT1;POLR2D;THOC5;SETD2;RBM15B;POM121;NXT2;CPSF3;MAGOH;ZC3H11A;BICD2;NUP98;MCM3AP;THOC3;UPF3A;SMG1;FIP1L1;QKI	geneontology_Biological_Process
GO:0071824	protein-DNA complex subunit organization	http://amigo.geneontology.org/amigo/term/GO:0071824	196	81	38.7170034499754	2.09210405719174	2.33679742223103e-12	2.00433487988634e-10	142;1058;1062;1063;1385;1810;2071;2967;3014;3070;3148;3159;4171;4673;4676;4678;5757;5888;5928;5931;6117;6118;6119;6418;6597;6598;6599;6601;6602;6604;6605;6662;6878;6882;6908;6928;6944;7343;8208;8289;8318;8348;8450;8467;8520;8607;8971;9014;9025;9330;9555;9557;9733;10036;10541;10847;11176;11198;11339;23126;23421;23523;26054;29072;50809;51053;54107;55166;55193;55355;55723;55729;55832;55839;64105;649…	MCM2;ASF1B;HJURP;CENPF;CDT1;CDC45;CENPA;OIP5;CHAF1B;HMGB2;RAD51;HELLS;H2AFX;CENPH;CENPK;CENPE;HMGA1;CHAF1A;CENPO;CENPQ;NASP;HIST3H2A;GMNN;NAP1L1;SMARCD1;ANP32E;BAZ2A;RBBP4;SOX9;SMARCC2;TAF6;H2AFY;SMARCC1;SET;POGZ;H1FX;ITGB3BP;RPA1;RBBP7;HNF1B;POLE3;SUPT16H;PTMA;SART3;DR1;CENPN;HP1BP3;CAND1;GTF2H3;HAT1;TAF1B;SRCAP;PARP1;VPS72;TBP;SMARCB1;ANP32B;SMARCA4;ARID1A;RNF8;ACD;CABIN1;PBRM1;SETD2;SMARCE1;HI…	geneontology_Biological_Process
GO:0007088	regulation of mitotic nuclear division	http://amigo.geneontology.org/amigo/term/GO:0007088	150	67	29.6303597831444	2.26119427811045	2.73758793412071e-12	2.31305750672498e-10	699;701;858;890;891;898;899;990;991;995;996;1062;1063;1104;1111;3192;3832;4085;4288;4751;5347;5885;6790;7039;7040;7175;7272;7517;7756;8243;8556;8697;9088;9126;9133;9134;9184;9212;9232;9319;9555;9585;9700;9735;9787;10274;10403;10460;10735;11065;23636;25836;25978;26271;27085;51143;51203;51433;51451;54443;55023;55795;79598;81620;84687;113130;128866	CDC20;UBE2C;NUSAP1;CDC6;CCNB2;PLK1;CCNB1;ANLN;CCNA2;MKI67;PTTG1;NEK2;AURKB;CENPF;BUB1B;CDT1;CDCA5;CCNE1;DLGAP5;NDC80;TRIP13;TTK;BUB1;KIF11;TACC3;CDC25C;AURKA;KNTC1;MAD2L1;PKMYT1;ESPL1;CCNF;CENPE;CHEK1;FBXO5;KIF20B;XRCC3;CCNE2;RCC1;SMC1A;SMC3;NUP62;RAD21;H2AFY;PHIP;TPR;STAG1;ZNF207;TGFA;TGFB1;PPP1R9B;CDC27;HNRNPU;MTBP;CAV2;PCID2;BUB3;CEP97;NIPBL;CHMP4B;ANAPC5;CDC14A;CHMP2B;STAG2;CDC23;DYNC1LI1;LCM…	geneontology_Biological_Process
GO:0006405	RNA export from nucleus	http://amigo.geneontology.org/amigo/term/GO:0006405	110	54	21.7289305076392	2.48516603157322	3.81528142412435e-12	3.17622178558352e-10	1660;3178;3181;3267;3921;4116;4686;4928;5036;5433;5901;6741;7175;7248;7514;7884;8480;8563;9631;9688;9775;9877;9883;9972;9984;10657;10762;10921;11052;11260;11338;22794;22916;23049;23165;23225;23279;23381;23511;23636;29072;29107;29890;51692;55795;57122;57187;57510;65109;79023;79902;81608;84321;348995	NUP210;NUP205;NUP107;NUP188;NUP85;SLBP;NUP62;CPSF6;NUP43;RAN;NUP155;UPF3B;TPR;DHX9;NUP37;HNRNPA1;XPO1;NUP160;THOC2;NCBP2;XPOT;NUP153;KHDRBS1;XPO5;U2AF2;THOC1;RNPS1;RAE1;HNRNPA2B1;AGFG1;EIF4A3;NUP50;PA2G4;SSB;NUP93;PCID2;NCBP1;TSC1;CASC3;SMG5;NXT1;POLR2D;THOC5;SETD2;RPSA;RBM15B;POM121;CPSF3;MAGOH;ZC3H11A;NUP98;THOC3;SMG1;FIP1L1	geneontology_Biological_Process
GO:0051052	regulation of DNA metabolic process	http://amigo.geneontology.org/amigo/term/GO:0051052	319	115	63.0138984721538	1.82499421220255	3.96527255475121e-12	3.25324752644154e-10	142;317;581;641;672;675;890;908;983;990;1017;1111;1660;1663;1676;1736;1763;1786;2071;2140;2187;2260;2305;2956;3014;3178;3181;3184;3192;3838;4216;4436;4751;4862;4931;5111;5394;5570;5580;5594;5595;5888;5930;5982;5983;5984;5985;6018;6118;6282;6688;6714;6950;7027;7037;7040;7158;7270;7292;7334;7374;7398;7486;7515;7520;7913;8243;8317;8914;8971;9025;9126;9212;9401;9466;9869;9984;10097;10155;10576;10635;…	FOXM1;CDK1;CDC6;CCNA2;NEK2;AURKB;CDT1;RAD51AP1;RFC4;RAD51;KPNA2;DNMT1;RECQL4;CDC7;H2AFX;CDK2;PCNA;CHEK1;BRCA1;FBXO5;TIMELESS;MSH2;TFDP1;BLM;CHTF18;S100A11;RFC3;USP1;DDX11;PRKCD;POLQ;RFC5;DEK;SRC;DSCC1;DNA2;GMNN;ATAD5;DBF4;PKIB;E2F7;SMC1A;TFRC;DBF4B;SMC3;CHEK2;MSH6;NPAS2;CCDC88A;RFC2;TIPIN;UNG;DHX9;H1FX;IL27RA;HNRNPA1;EHMT2;DKC1;TRIM28;CCT5;RIF1;TGFB1;APAF1;TNFSF4;XRCC1;CLCF1;CCT2;THOC1;SETDB1;KDM…	geneontology_Biological_Process
GO:0033260	nuclear DNA replication	http://amigo.geneontology.org/amigo/term/GO:0033260	45	30	8.88910793494332	3.37491683300067	9.31299481976566e-12	7.53155195352763e-10	675;1763;2237;2260;3978;5111;5422;5424;5557;5558;5888;5982;5983;5984;5985;6117;6118;6119;7884;8317;8318;10714;11200;23649;51053;54962;65057;79915;80174;81620	CDT1;CDC45;RFC4;RAD51;FEN1;CDC7;PCNA;PRIM1;POLD1;LIG1;RFC3;POLA1;RFC5;POLA2;DNA2;GMNN;ATAD5;POLD3;PRIM2;DBF4B;SLBP;CHEK2;RFC2;TIPIN;RPA1;BRCA2;ACD;RPA2;FGFR1;RPA3	geneontology_Biological_Process
GO:0006333	chromatin assembly or disassembly	http://amigo.geneontology.org/amigo/term/GO:0006333	114	54	22.5190734351897	2.39796722344784	2.25095497796701e-11	1.79474030003821e-09	1029;1058;1107;3014;3070;3148;3159;4171;4673;4676;4678;5928;5931;6418;6597;6598;6599;6601;6602;6604;6605;6662;7175;8208;8289;8348;8467;8520;8607;8971;9031;9219;9555;9733;10036;10541;11011;11198;11339;23421;23523;50809;54107;55166;55193;55201;55355;55723;55839;64105;64946;79172;79723;92815	MCM2;ASF1B;HJURP;CENPA;OIP5;CHAF1B;HMGB2;CDKN2A;HELLS;H2AFX;CENPH;CENPK;HMGA1;CHAF1A;CENPO;CENPQ;NASP;HIST3H2A;NAP1L1;SMARCD1;SUV39H2;RBBP4;SOX9;CHD3;SMARCC2;H2AFY;SMARCC1;TPR;SET;H1FX;ITGB3BP;RBBP7;POLE3;SUPT16H;SART3;CENPN;HP1BP3;HAT1;SMARCB1;ANP32B;SMARCA4;ARID1A;BAZ1B;CABIN1;PBRM1;SMARCE1;MTA2;HIST1H2BO;SMARCA5;RUVBL1;NAP1L4;MAP1S;TLK2;SMARCD3	geneontology_Biological_Process
GO:0051783	regulation of nuclear division	http://amigo.geneontology.org/amigo/term/GO:0051783	166	70	32.7909314933465	2.1347365509944	2.41975328663102e-11	1.90253102161364e-09	699;701;858;890;891;898;899;990;991;995;996;1062;1063;1104;1111;3192;3832;3976;4085;4288;4751;5347;5810;5885;6790;7039;7040;7175;7272;7517;7756;8243;8556;8697;9088;9126;9133;9134;9184;9212;9232;9319;9555;9585;9700;9735;9787;10274;10403;10460;10735;11065;23236;23636;25836;25978;26271;27085;51143;51203;51433;51451;54443;55023;55795;79598;81620;84687;113130;128866	CDC20;UBE2C;NUSAP1;CDC6;CCNB2;PLK1;CCNB1;ANLN;CCNA2;MKI67;PTTG1;NEK2;AURKB;CENPF;BUB1B;CDT1;CDCA5;CCNE1;DLGAP5;NDC80;TRIP13;TTK;BUB1;KIF11;TACC3;CDC25C;AURKA;KNTC1;MAD2L1;PKMYT1;ESPL1;CCNF;CENPE;CHEK1;FBXO5;KIF20B;XRCC3;CCNE2;RCC1;PLCB1;SMC1A;SMC3;LIF;NUP62;RAD21;H2AFY;PHIP;TPR;RAD1;STAG1;ZNF207;TGFA;TGFB1;PPP1R9B;CDC27;HNRNPU;MTBP;CAV2;PCID2;BUB3;CEP97;NIPBL;CHMP4B;ANAPC5;CDC14A;CHMP2B;STAG2;CDC…	geneontology_Biological_Process
GO:0034728	nucleosome organization	http://amigo.geneontology.org/amigo/term/GO:0034728	105	51	20.7412518482011	2.45886797832906	2.51154652630703e-11	1.9476527240307e-09	1058;3014;3148;3159;4171;4673;4676;4678;5757;5928;5931;6418;6597;6598;6599;6601;6602;6604;6605;6662;6944;8208;8289;8348;8467;8520;8607;8971;9025;9555;9733;10036;10541;10847;11198;11339;23421;23523;29072;50809;54107;55166;55193;55355;55723;55839;64105;64946;79172;81611;92815	MCM2;ASF1B;HJURP;CENPA;OIP5;CHAF1B;HMGB2;H2AFX;CENPH;CENPK;HMGA1;CHAF1A;CENPO;CENPQ;NASP;HIST3H2A;NAP1L1;SMARCD1;ANP32E;RBBP4;SOX9;SMARCC2;H2AFY;SMARCC1;SET;H1FX;ITGB3BP;RBBP7;POLE3;SUPT16H;PTMA;SART3;CENPN;HP1BP3;HAT1;SRCAP;VPS72;SMARCB1;ANP32B;SMARCA4;ARID1A;RNF8;CABIN1;PBRM1;SETD2;SMARCE1;HIST1H2BO;SMARCA5;RUVBL1;NAP1L4;SMARCD3	geneontology_Biological_Process
GO:0051304	chromosome separation	http://amigo.geneontology.org/amigo/term/GO:0051304	73	40	14.4201084277969	2.77390424630192	3.01387803602893e-11	2.30561669756213e-09	641;699;701;891;990;991;996;1062;1063;1457;4085;5347;5885;7153;7155;7175;7272;7517;7756;8697;9184;9212;9232;9319;9700;9787;9918;10403;10460;23310;23397;26271;29781;51143;51433;51451;55795;80010;81620;146956	TOP2A;CDC20;CDC6;PLK1;CCNB1;PTTG1;AURKB;CENPF;BUB1B;CDT1;NCAPH;DLGAP5;NDC80;TRIP13;TTK;BUB1;TACC3;NCAPD2;MAD2L1;ESPL1;EME1;CENPE;FBXO5;BLM;XRCC3;NCAPD3;RAD21;RMI1;NCAPH2;TPR;ZNF207;CDC27;TOP2B;CSNK2A1;PCID2;BUB3;ANAPC5;CDC23;DYNC1LI1;LCMT1	geneontology_Biological_Process
GO:0051168	nuclear export	http://amigo.geneontology.org/amigo/term/GO:0051168	157	67	31.0131099063578	2.16037669883164	3.42017525412075e-11	2.58154828181034e-09	580;1434;1660;2810;3178;3181;3267;3921;4116;4686;4928;5036;5433;5901;5905;6741;7040;7175;7248;7514;7884;8480;8563;9631;9688;9775;9877;9883;9972;9984;10541;10657;10762;10892;10921;11052;11260;11338;22794;22916;23039;23049;23165;23214;23225;23279;23381;23511;23636;29072;29107;29890;51512;51692;54535;55795;57122;57187;57510;64328;65109;79023;79902;81608;84321;84445;348995	GTSE1;SFN;NUP210;BARD1;NUP205;NUP107;NUP188;NUP85;SLBP;NUP62;CPSF6;NUP43;RAN;NUP155;UPF3B;CCHCR1;CSE1L;TPR;DHX9;NUP37;HNRNPA1;XPO1;TGFB1;NUP160;THOC2;XPO7;NCBP2;XPOT;NUP153;KHDRBS1;XPO5;LZTS2;U2AF2;THOC1;RNPS1;RAE1;HNRNPA2B1;AGFG1;EIF4A3;ANP32B;NUP50;PA2G4;SSB;NUP93;PCID2;NCBP1;RANGAP1;TSC1;CASC3;SMG5;NXT1;POLR2D;THOC5;SETD2;RPSA;RBM15B;POM121;MALT1;CPSF3;MAGOH;ZC3H11A;NUP98;THOC3;SMG1;XPO6;FIP1L…	geneontology_Biological_Process
GO:0045931	positive regulation of mitotic cell cycle	http://amigo.geneontology.org/amigo/term/GO:0045931	131	59	25.8771808772795	2.28000106656915	3.64523966567276e-11	2.71522391412809e-09	25;351;440;675;891;898;983;990;993;994;995;1019;1978;2260;3169;3192;4085;4212;5578;5586;5889;6198;6604;6790;7015;7039;7040;7175;7517;8317;8318;8450;8877;9401;9555;9585;9700;9787;10403;11065;23236;23326;23476;23636;25836;25942;26271;27085;51143;51203;51433;51514;55023;55795;55920;57504;80174;81620;113130	UBE2C;CDK1;NUSAP1;CDC6;CCNB1;CDT1;DTL;CDCA5;CDC45;CCNE1;DLGAP5;NDC80;CDC25C;SPHK1;AURKA;MAD2L1;ESPL1;RECQL4;CDC25A;CDC7;CDC25B;FBXO5;RCC2;CDK4;KIF20B;XRCC3;ASNS;PLCB1;DBF4B;NUP62;H2AFY;PHIP;TPR;RAD51C;EIF4EBP1;TGFA;TGFB1;ABL1;TERT;BRCA2;HNRNPU;MTA3;MTBP;APP;PCID2;RPS6KB1;FOXA1;SIN3A;PRKCA;BRD4;NIPBL;CUL4B;ANAPC5;USP22;FGFR1;SMARCD3;PKN2;DYNC1LI1;MEIS2	geneontology_Biological_Process
GO:0044774	mitotic DNA integrity checkpoint	http://amigo.geneontology.org/amigo/term/GO:0044774	88	45	17.3831444061114	2.5887146162221	4.10560474506383e-11	3.01841928075407e-09	581;641;835;891;983;990;995;1017;1386;1820;1869;1874;2033;2810;2956;3276;4436;4582;4849;5111;5591;5883;6118;6659;6790;7027;7029;7153;7155;7832;9656;10498;11073;11200;25904;25946;29883;51512;54962;55159;57472;57551;63967;144455;146956	TOP2A;CDK1;E2F1;CDC6;CCNB1;GTSE1;SFN;CDC25C;AURKA;EME1;CDK2;PCNA;SOX4;TOPBP1;MSH2;TFDP1;BLM;CLSPN;ARID3A;CASP2;MDC1;RFWD3;E2F7;PRKDC;MUC1;CHEK2;MSH6;TIPIN;CNOT6;RAD9A;PRMT1;TOP2B;CNOT3;ZNF385A;BTG2;EP300;CNOT10;BAX;TAOK1;ATF2;E2F4;RPA2;CARM1;CNOT7;TFDP2	geneontology_Biological_Process
GO:0006323	DNA packaging	http://amigo.geneontology.org/amigo/term/GO:0006323	122	56	24.0993592902908	2.32371322927915	4.58031390593305e-11	3.32425090019064e-09	891;983;1029;1058;3014;3070;3148;3159;4171;4673;4676;4678;5928;5931;6418;6662;6732;7153;7175;8208;8348;8467;8520;8607;8971;9025;9555;9733;9918;10036;10051;10270;10541;10592;11339;22985;23310;23397;23421;23523;25836;29781;50809;51203;54107;54892;55166;55355;55723;55839;55870;64105;64151;64946;79172;113130	TOP2A;MCM2;CDK1;NUSAP1;ASF1B;CCNB1;HJURP;NCAPG;CDCA5;CENPA;NCAPH;OIP5;CHAF1B;HMGB2;SMC4;NCAPD2;CDKN2A;HELLS;H2AFX;CENPH;NCAPG2;CENPK;HMGA1;CHAF1A;SMC2;CENPO;CENPQ;NASP;NAP1L1;NCAPD3;RBBP4;SOX9;H2AFY;NCAPH2;TPR;SET;H1FX;ITGB3BP;RBBP7;POLE3;SART3;CENPN;HP1BP3;HAT1;SRPK1;ACIN1;ASH1L;ANP32B;RNF8;CABIN1;NIPBL;HIST1H2BO;SMARCA5;RUVBL1;NAP1L4;AKAP8	geneontology_Biological_Process
GO:0051225	spindle assembly	http://amigo.geneontology.org/amigo/term/GO:0051225	83	43	16.3954657466732	2.62267633407883	6.40876240964872e-11	4.59240556974954e-09	991;1104;1453;1778;2316;3192;3796;3832;3833;3837;4605;4751;5347;6790;7175;7756;8243;8481;8556;9126;9212;9493;10274;10426;10615;10735;11200;22919;22974;24137;25978;26054;26271;29127;29899;55125;55142;79598;84445;115106;128866;203068;259266	MYBL2;CDC20;TPX2;KIFC1;KIF4A;PLK1;NEK2;AURKB;KIF23;ASPM;KIF11;SPAG5;RACGAP1;AURKA;FBXO5;GPSM2;MAPRE1;HAUS1;RCC1;TUBB;SMC1A;SMC3;KIF2A;CHEK2;KPNB1;FLNA;TPR;CEP192;STAG1;ZNF207;OFD1;LZTS2;HNRNPU;CSNK1D;HAUS2;TUBGCP3;CEP97;CHMP4B;CDC14A;CHMP2B;SENP6;STAG2;DYNC1H1	geneontology_Biological_Process
GO:2001251	negative regulation of chromosome organization	http://amigo.geneontology.org/amigo/term/GO:2001251	117	54	23.1116806308526	2.33648088438508	7.84607934178894e-11	5.5520818942334e-09	142;672;699;701;891;991;1063;1786;1789;3159;3178;3192;3720;4085;4171;4302;5347;5394;5885;6418;6598;6688;6714;7153;7175;7272;7515;7517;7520;7756;8971;9184;9212;9232;9319;9555;9682;9700;10403;22823;25942;26271;29028;51143;51366;51451;54880;55170;55226;55795;55818;65057;81620;167227	TOP2A;CDC20;MCM2;PLK1;CCNB1;PTTG1;AURKB;CENPF;BUB1B;CDT1;NDC80;TRIP13;TTK;BUB1;MAD2L1;DNMT1;ESPL1;BRCA1;HMGA1;ATAD2;FBXO5;SRC;XRCC3;DNMT3B;MTF2;RAD21;BCOR;PRMT6;H2AFY;TPR;SET;H1FX;HNRNPA1;ZNF207;XRCC1;PARP1;HNRNPU;SMARCB1;MLLT6;SPI1;ACD;PCID2;BUB3;SIN3A;XRCC5;DCP2;JARID2;UBR5;EXOSC10;KDM3A;KDM4A;NAT10;DYNC1LI1;LCMT1	geneontology_Biological_Process
GO:0033045	regulation of sister chromatid segregation	http://amigo.geneontology.org/amigo/term/GO:0033045	67	37	13.2348940364712	2.79564006315727	1.22613252884207e-10	8.56930400712959e-09	699;701;891;990;991;996;1062;1063;1663;2237;3192;4085;5347;5885;6421;7175;7272;7517;7756;8697;9184;9212;9232;9319;9555;9700;9787;10403;10460;25836;26271;51143;51433;51451;55795;81620;113130	CDC20;CDC6;PLK1;CCNB1;PTTG1;AURKB;CENPF;BUB1B;CDT1;CDCA5;DLGAP5;NDC80;TRIP13;TTK;BUB1;TACC3;MAD2L1;FEN1;ESPL1;CENPE;FBXO5;DDX11;XRCC3;SFPQ;RAD21;H2AFY;TPR;ZNF207;CDC27;HNRNPU;PCID2;BUB3;NIPBL;ANAPC5;CDC23;DYNC1LI1;LCMT1	geneontology_Biological_Process
GO:0051054	positive regulation of DNA metabolic process	http://amigo.geneontology.org/amigo/term/GO:0051054	178	72	35.161360275998	2.04770234811276	1.28061561355253e-10	8.84093291258641e-09	142;581;641;672;908;983;1017;1660;1663;1736;1763;1786;2140;2187;2260;2305;2956;3014;3178;3181;3184;4216;4436;4751;4862;4931;5111;5570;5580;5594;5595;5888;5982;5983;5984;5985;6714;6950;7037;7040;7158;7292;7334;7374;7486;7515;7520;8317;8914;9025;9212;9401;9869;10097;10155;10576;10694;10926;22948;22976;23529;26354;51010;55183;63922;65057;79075;79915;80174;81620;144455;165918	FOXM1;CDK1;NEK2;AURKB;CDT1;RFC4;RAD51;DNMT1;RECQL4;CDC7;H2AFX;CDK2;PCNA;BRCA1;TIMELESS;MSH2;BLM;CHTF18;RFC3;DDX11;PRKCD;RFC5;SRC;DSCC1;DNA2;ATAD5;DBF4;PKIB;E2F7;TFRC;DBF4B;MSH6;NPAS2;RFC2;UNG;DHX9;HNRNPA1;DKC1;TRIM28;CCT5;RIF1;TGFB1;TNFSF4;XRCC1;CLCF1;CCT2;SETDB1;HNRNPA2B1;PARP1;CCT6A;HNRNPD;MAP3K4;ACTR2;EXOSC3;RNF8;ACD;MAPK1;WRN;TP53BP1;RNF168;BAX;NVL;TCP1;MAPK3;CCT8;GNL3;FANCB;UBE2N;XRCC5;EYA3;…	geneontology_Biological_Process
GO:1903046	meiotic cell cycle process	http://amigo.geneontology.org/amigo/term/GO:1903046	109	51	21.5313947757516	2.36863429105093	1.42057254848282e-10	9.68898939392923e-09	641;675;699;701;898;991;993;994;995;1164;2175;2177;2956;3976;4439;4603;5347;5810;5885;5888;5889;6118;6790;7153;7155;7272;7283;9134;9156;9232;9319;9700;9918;10051;10096;10097;10592;11040;23236;23310;23353;23397;26271;27175;29781;80010;81930;83540;83990;146956;259266	TOP2A;CDC20;PLK1;NUF2;PTTG1;BUB1B;CCNE1;NCAPH;ASPM;TRIP13;TTK;BUB1;EXO1;CDC25C;SMC4;NCAPD2;RAD51;AURKA;CKS2;ESPL1;FANCD2;CDC25A;EME1;KIF18A;CDC25B;FBXO5;SMC2;BLM;TUBG1;BRIP1;CCNE2;PLCB1;NCAPD3;LIF;MSH6;FANCA;RAD21;RMI1;NCAPH2;RAD51C;TUBG2;MYBL1;RAD1;SUN1;TOP2B;BRCA2;ACTR2;ACTR3;MSH5;PIM2;RPA2	geneontology_Biological_Process
GO:0071426	ribonucleoprotein complex export from nucleus	http://amigo.geneontology.org/amigo/term/GO:0071426	103	49	20.3461803844258	2.408314439083	1.56878732227028e-10	1.05725059897286e-08	3181;3267;3921;4116;4686;4928;5036;5433;5901;6741;7175;7248;7514;7884;8480;8563;9631;9688;9775;9877;9883;9972;9984;10762;10921;11260;11338;22794;22916;23049;23165;23225;23279;23381;23511;23636;29072;29107;29890;51692;55795;57122;57187;65109;79023;79902;81608;84321;348995	NUP210;NUP205;NUP107;NUP188;NUP85;SLBP;NUP62;NUP43;RAN;NUP155;UPF3B;TPR;NUP37;XPO1;NUP160;THOC2;NCBP2;XPOT;NUP153;U2AF2;THOC1;RNPS1;RAE1;HNRNPA2B1;AGFG1;EIF4A3;NUP50;PA2G4;SSB;NUP93;PCID2;NCBP1;TSC1;CASC3;SMG5;NXT1;POLR2D;THOC5;SETD2;RPSA;RBM15B;POM121;CPSF3;MAGOH;ZC3H11A;NUP98;THOC3;SMG1;FIP1L1	geneontology_Biological_Process
GO:0010965	regulation of mitotic sister chromatid separation	http://amigo.geneontology.org/amigo/term/GO:0010965	49	30	9.67925086249384	3.09941341806184	2.20979901044416e-10	1.47172614095581e-08	699;701;891;990;991;996;1062;1063;4085;5347;5885;7175;7272;7517;7756;8697;9184;9212;9232;9319;9700;9787;10403;10460;26271;51143;51433;51451;55795;81620	CDC20;CDC6;PLK1;CCNB1;PTTG1;AURKB;CENPF;BUB1B;CDT1;DLGAP5;NDC80;TRIP13;TTK;BUB1;TACC3;MAD2L1;ESPL1;CENPE;FBXO5;XRCC3;RAD21;TPR;ZNF207;CDC27;PCID2;BUB3;ANAPC5;CDC23;DYNC1LI1;LCMT1	geneontology_Biological_Process
GO:0033047	regulation of mitotic sister chromatid segregation	http://amigo.geneontology.org/amigo/term/GO:0033047	57	33	11.2595367175949	2.93084882865847	2.28007390745688e-10	1.50087190582714e-08	699;701;891;990;991;996;1062;1063;3192;4085;5347;5885;7175;7272;7517;7756;8697;9184;9212;9232;9319;9555;9700;9787;10403;10460;25836;26271;51143;51433;51451;55795;81620	CDC20;CDC6;PLK1;CCNB1;PTTG1;AURKB;CENPF;BUB1B;CDT1;DLGAP5;NDC80;TRIP13;TTK;BUB1;TACC3;MAD2L1;ESPL1;CENPE;FBXO5;XRCC3;RAD21;H2AFY;TPR;ZNF207;CDC27;HNRNPU;PCID2;BUB3;NIPBL;ANAPC5;CDC23;DYNC1LI1;LCMT1	geneontology_Biological_Process
GO:0071166	ribonucleoprotein complex localization	http://amigo.geneontology.org/amigo/term/GO:0071166	104	49	20.5437161163135	2.38515756947643	2.40430786391244e-10	1.56445825489751e-08	3181;3267;3921;4116;4686;4928;5036;5433;5901;6741;7175;7248;7514;7884;8480;8563;9631;9688;9775;9877;9883;9972;9984;10762;10921;11260;11338;22794;22916;23049;23165;23225;23279;23381;23511;23636;29072;29107;29890;51692;55795;57122;57187;65109;79023;79902;81608;84321;348995	NUP210;NUP205;NUP107;NUP188;NUP85;SLBP;NUP62;NUP43;RAN;NUP155;UPF3B;TPR;NUP37;XPO1;NUP160;THOC2;NCBP2;XPOT;NUP153;U2AF2;THOC1;RNPS1;RAE1;HNRNPA2B1;AGFG1;EIF4A3;NUP50;PA2G4;SSB;NUP93;PCID2;NCBP1;TSC1;CASC3;SMG5;NXT1;POLR2D;THOC5;SETD2;RPSA;RBM15B;POM121;CPSF3;MAGOH;ZC3H11A;NUP98;THOC3;SMG1;FIP1L1	geneontology_Biological_Process
GO:0034502	protein localization to chromosome	http://amigo.geneontology.org/amigo/term/GO:0034502	60	34	11.8521439132578	2.86867930805057	2.70862443585429e-10	1.72669945981868e-08	675;701;908;983;1058;1736;2146;4436;5347;5885;6117;6118;6950;7015;7272;7520;9184;9212;9555;10403;10498;10576;10694;22948;25836;26354;27085;29072;55166;55920;65057;81620;84515;113130	CDK1;PLK1;AURKB;BUB1B;CDT1;CDCA5;CENPA;NDC80;TTK;EZH2;MCM8;RCC2;MSH2;CENPQ;RAD21;H2AFY;RPA1;DKC1;CCT5;TERT;CCT2;BRCA2;CCT6A;MTBP;ACD;BUB3;TCP1;SETD2;CCT8;GNL3;NIPBL;XRCC5;RPA2;CARM1	geneontology_Biological_Process
GO:0051493	regulation of cytoskeleton organization	http://amigo.geneontology.org/amigo/term/GO:0051493	408	133	80.5945786101528	1.65023506907753	2.71464850598591e-10	1.72669945981868e-08	25;120;402;672;822;827;829;899;961;1111;1213;1778;1894;1946;2011;2150;2242;2316;2648;2885;3055;3192;3383;3832;3925;3984;4088;4591;4703;4751;5027;5058;5217;5341;5347;5562;5580;5594;5595;5756;5829;6093;6279;6280;6281;6491;6624;6790;6993;7016;7040;7046;7114;7175;7226;7248;7408;7429;7430;7456;7514;7517;8045;8195;8243;8440;8480;8851;8936;9037;9113;9126;9168;9181;9270;9530;10094;10096;10097;10109;10152…	TPX2;PLK1;NEK2;ECT2;SKA1;KIF11;SKA3;SPAG5;STMN1;TACC3;AURKA;VIL1;CCNF;KIF18A;CHEK1;BRCA1;NCK2;PLK4;STIL;CAPG;CKAP2;ARHGEF2;WASF1;PRKCD;SH3BP1;GPSM2;PFN2;CIT;MAPRE1;EZR;NEB;PYCARD;XRCC3;CENPJ;LIMK1;SMC1A;ADD3;SMC3;SKA2;TMSB10;S100A9;PLEKHG2;NUP62;F2RL1;CCDC88A;PLEK;FLNA;MID1IP1;TRIM37;TPR;ICAM1;VASP;ARHGAP18;XPO1;KAT2A;CEP250;PAK1;STAG1;TGFB1;PLXNA3;ABL1;CHORDC1;CD2AP;S100A10;ABI2;ARHGEF19;RAE1;MA…	geneontology_Biological_Process
GO:0051306	mitotic sister chromatid separation	http://amigo.geneontology.org/amigo/term/GO:0051306	52	31	10.2718580581567	3.01795447566406	2.88321255759172e-10	1.81354069872519e-08	699;701;891;990;991;996;1062;1063;4085;5347;5885;7175;7272;7517;7756;8697;9184;9212;9232;9319;9700;9787;10403;10460;26271;29781;51143;51433;51451;55795;81620	CDC20;CDC6;PLK1;CCNB1;PTTG1;AURKB;CENPF;BUB1B;CDT1;DLGAP5;NDC80;TRIP13;TTK;BUB1;TACC3;MAD2L1;ESPL1;CENPE;FBXO5;XRCC3;RAD21;NCAPH2;TPR;ZNF207;CDC27;PCID2;BUB3;ANAPC5;CDC23;DYNC1LI1;LCMT1	geneontology_Biological_Process
GO:0036297	interstrand cross-link repair	http://amigo.geneontology.org/amigo/term/GO:0036297	37	25	7.30882207984229	3.4205238172304	3.33208127756279e-10	2.07284748486626e-08	2175;2176;2177;2178;2187;2188;2189;2956;5888;6117;6118;6119;7517;9025;9937;10635;29089;55120;55159;55215;64421;64858;84515;146956;165918	UBE2T;RAD51AP1;FANCI;RAD51;FANCD2;EME1;FANCG;FANCE;MCM8;XRCC3;RFWD3;DCLRE1B;MSH6;FANCA;RPA1;FANCL;FANCC;DCLRE1C;RNF8;RNF168;FANCF;FANCB;RPA2;RPA3;DCLRE1A	geneontology_Biological_Process
GO:0018205	peptidyl-lysine modification	http://amigo.geneontology.org/amigo/term/GO:0018205	269	96	53.1371118777723	1.80664692918995	4.65020799644833e-10	2.86139428998848e-08	86;672;675;1111;1386;1786;1789;1810;2033;2146;2648;3054;3066;3720;3976;4015;4017;4302;4582;5352;5562;5595;6018;6418;6598;6613;6659;6688;6839;6871;6885;7040;7329;7403;7703;7862;8089;8202;8295;8473;8520;8535;8607;8726;8861;9329;9555;9682;9739;9869;9913;10054;10055;10155;10401;10445;10847;10902;10919;10933;11177;22823;22976;23326;23476;23512;23774;25942;26054;26147;26354;29072;29843;30827;51230;5156…	EZH2;DNMT1;PHF19;CHEK1;BRCA1;SOX4;PLOD2;ACTL6A;SUZ12;DNMT3B;MTF2;SAE1;UBA2;MUC1;SUV39H2;LIF;BCOR;PRMT6;H2AFY;HDAC2;DOT1L;PYGO2;SET;PIAS3;HCFC1;SENP1;EHMT2;BEND3;POLE3;KAT2A;TRIM28;SETD5;MAP3K7;RIF1;TGFB1;DR1;TRRAP;BRPF1;HAT1;YEATS4;HDAC7;PCGF2;SETDB1;SRCAP;BRCA2;MCRS1;KDM6A;SUMO2;TAF9B;UBE2I;SMARCB1;MLLT6;SPI1;NAA50;ASH1L;EP300;PHF10;EP400;UHRF2;GTF3C4;BRD1;WDR82;CXXC1;RLF;BRD8;SUV39H1;SUPT7L;LOX…	geneontology_Biological_Process
GO:0007091	metaphase/anaphase transition of mitotic cell cycle	http://amigo.geneontology.org/amigo/term/GO:0007091	48	29	9.48171513060621	3.05851837990685	6.95644986059563e-10	4.23445835062708e-08	699;701;891;990;991;996;1062;1063;4085;5347;5885;7175;7272;7517;7756;8697;9184;9212;9319;9700;9787;10403;10460;26271;51143;51433;51451;55795;81620	CDC20;CDC6;PLK1;CCNB1;AURKB;CENPF;BUB1B;CDT1;DLGAP5;NDC80;TRIP13;TTK;BUB1;TACC3;MAD2L1;ESPL1;CENPE;FBXO5;XRCC3;RAD21;TPR;ZNF207;CDC27;PCID2;BUB3;ANAPC5;CDC23;DYNC1LI1;LCMT1	geneontology_Biological_Process
GO:0044773	mitotic DNA damage checkpoint	http://amigo.geneontology.org/amigo/term/GO:0044773	82	41	16.1979300147856	2.5311876247505	7.34922900313961e-10	4.42595589220993e-08	581;641;835;891;983;995;1017;1386;1820;1869;1874;2033;2810;2956;3276;4436;4582;4849;5111;5591;5883;6118;6659;6790;7027;7029;7832;9656;10498;11200;25904;25946;29883;51512;54962;55159;57472;57551;63967;144455;146956	CDK1;E2F1;CCNB1;GTSE1;SFN;CDC25C;AURKA;EME1;CDK2;PCNA;SOX4;MSH2;TFDP1;BLM;CLSPN;ARID3A;CASP2;MDC1;RFWD3;E2F7;PRKDC;MUC1;CHEK2;MSH6;TIPIN;CNOT6;RAD9A;PRMT1;CNOT3;ZNF385A;BTG2;EP300;CNOT10;BAX;TAOK1;ATF2;E2F4;RPA2;CARM1;CNOT7;TFDP2	geneontology_Biological_Process
GO:0006611	protein export from nucleus	http://amigo.geneontology.org/amigo/term/GO:0006611	147	61	29.0377525874815	2.10071353890858	1.00422870019656e-09	5.9841459703292e-08	580;1434;2810;3181;3267;3921;4116;4686;4928;5036;5433;5901;5905;6741;7040;7175;7248;7514;7884;8480;8563;9631;9688;9775;9877;9883;9972;9984;10541;10762;10921;11260;11338;22794;22916;23039;23049;23165;23214;23225;23279;23381;23511;23636;29072;29107;29890;51512;51692;54535;55795;57122;57187;57510;64328;65109;79023;79902;81608;84321;348995	GTSE1;SFN;NUP210;BARD1;NUP205;NUP107;NUP188;NUP85;SLBP;NUP62;NUP43;RAN;NUP155;UPF3B;CCHCR1;CSE1L;TPR;NUP37;XPO1;TGFB1;NUP160;THOC2;XPO7;NCBP2;XPOT;NUP153;XPO5;U2AF2;THOC1;RNPS1;RAE1;HNRNPA2B1;AGFG1;EIF4A3;ANP32B;NUP50;PA2G4;SSB;NUP93;PCID2;NCBP1;RANGAP1;TSC1;CASC3;SMG5;NXT1;POLR2D;THOC5;SETD2;RPSA;RBM15B;POM121;CPSF3;MAGOH;ZC3H11A;NUP98;THOC3;SMG1;XPO6;FIP1L1;XPO4	geneontology_Biological_Process
GO:1905818	regulation of chromosome separation	http://amigo.geneontology.org/amigo/term/GO:1905818	54	31	10.666929521932	2.9061783839728	1.07446984642934e-09	6.336014375663e-08	699;701;891;990;991;996;1062;1063;1457;4085;5347;5885;7175;7272;7517;7756;8697;9184;9212;9232;9319;9700;9787;10403;10460;26271;51143;51433;51451;55795;81620	CDC20;CDC6;PLK1;CCNB1;PTTG1;AURKB;CENPF;BUB1B;CDT1;DLGAP5;NDC80;TRIP13;TTK;BUB1;TACC3;MAD2L1;ESPL1;CENPE;FBXO5;XRCC3;RAD21;TPR;ZNF207;CDC27;CSNK2A1;PCID2;BUB3;ANAPC5;CDC23;DYNC1LI1;LCMT1	geneontology_Biological_Process
GO:0006406	mRNA export from nucleus	http://amigo.geneontology.org/amigo/term/GO:0006406	86	42	16.9880729423361	2.47232279626793	1.15885023799223e-09	6.69413387476938e-08	3181;3267;4116;4686;4928;5433;7175;7884;8480;8563;9631;9688;9775;9877;9883;9972;9984;10762;10921;11338;22794;22916;23049;23165;23225;23279;23381;23511;23636;29072;29107;29890;51692;55795;57122;57187;65109;79023;79902;81608;84321;348995	NUP210;NUP205;NUP107;NUP188;NUP85;SLBP;NUP62;NUP43;NUP155;UPF3B;TPR;NUP37;NUP160;THOC2;NCBP2;NUP153;U2AF2;THOC1;RNPS1;RAE1;HNRNPA2B1;AGFG1;EIF4A3;NUP50;NUP93;PCID2;NCBP1;CASC3;SMG5;NXT1;POLR2D;THOC5;SETD2;RBM15B;POM121;CPSF3;MAGOH;ZC3H11A;NUP98;THOC3;SMG1;FIP1L1	geneontology_Biological_Process
GO:0071427	mRNA-containing ribonucleoprotein complex export from nucleus	http://amigo.geneontology.org/amigo/term/GO:0071427	86	42	16.9880729423361	2.47232279626793	1.15885023799223e-09	6.69413387476938e-08	3181;3267;4116;4686;4928;5433;7175;7884;8480;8563;9631;9688;9775;9877;9883;9972;9984;10762;10921;11338;22794;22916;23049;23165;23225;23279;23381;23511;23636;29072;29107;29890;51692;55795;57122;57187;65109;79023;79902;81608;84321;348995	NUP210;NUP205;NUP107;NUP188;NUP85;SLBP;NUP62;NUP43;NUP155;UPF3B;TPR;NUP37;NUP160;THOC2;NCBP2;NUP153;U2AF2;THOC1;RNPS1;RAE1;HNRNPA2B1;AGFG1;EIF4A3;NUP50;NUP93;PCID2;NCBP1;CASC3;SMG5;NXT1;POLR2D;THOC5;SETD2;RBM15B;POM121;CPSF3;MAGOH;ZC3H11A;NUP98;THOC3;SMG1;FIP1L1	geneontology_Biological_Process
GO:0044783	G1 DNA damage checkpoint	http://amigo.geneontology.org/amigo/term/GO:0044783	57	32	11.2595367175949	2.84203522779003	1.25745014400991e-09	7.19032855074757e-08	581;835;891;983;995;1017;1820;1869;1874;2033;2810;3276;4582;4849;5111;5591;6118;6659;6790;7027;7029;7832;10498;11200;25904;25946;29883;51322;51512;55159;57472;144455	CDK1;E2F1;CCNB1;GTSE1;SFN;CDC25C;AURKA;CDK2;PCNA;SOX4;TFDP1;ARID3A;CASP2;RFWD3;E2F7;PRKDC;MUC1;CHEK2;CNOT6;PRMT1;CNOT3;ZNF385A;BTG2;EP300;CNOT10;BAX;WAC;E2F4;RPA2;CARM1;CNOT7;TFDP2	geneontology_Biological_Process
GO:0044784	metaphase/anaphase transition of cell cycle	http://amigo.geneontology.org/amigo/term/GO:0044784	50	29	9.87678659438147	2.93617764471058	2.67570055001443e-09	1.49577417118962e-07	699;701;891;990;991;996;1062;1063;4085;5347;5885;7175;7272;7517;7756;8697;9184;9212;9319;9700;9787;10403;10460;26271;51143;51433;51451;55795;81620	CDC20;CDC6;PLK1;CCNB1;AURKB;CENPF;BUB1B;CDT1;DLGAP5;NDC80;TRIP13;TTK;BUB1;TACC3;MAD2L1;ESPL1;CENPE;FBXO5;XRCC3;RAD21;TPR;ZNF207;CDC27;PCID2;BUB3;ANAPC5;CDC23;DYNC1LI1;LCMT1	geneontology_Biological_Process
GO:0090307	mitotic spindle assembly	http://amigo.geneontology.org/amigo/term/GO:0090307	50	29	9.87678659438147	2.93617764471058	2.67570055001443e-09	1.49577417118962e-07	991;2316;3192;3796;3832;3833;3837;4605;4751;5347;7175;7756;8243;8481;8556;9126;9212;9493;10274;10426;10735;11200;22974;24137;25978;29127;55125;79598;128866	MYBL2;CDC20;TPX2;KIFC1;KIF4A;PLK1;NEK2;AURKB;KIF23;KIF11;RACGAP1;SMC1A;SMC3;KIF2A;CHEK2;KPNB1;FLNA;TPR;CEP192;STAG1;ZNF207;OFD1;HNRNPU;TUBGCP3;CEP97;CHMP4B;CDC14A;CHMP2B;STAG2	geneontology_Biological_Process
GO:0007098	centrosome cycle	http://amigo.geneontology.org/amigo/term/GO:0007098	91	43	17.9757516017743	2.39211138163234	2.69508859673806e-09	1.49577417118962e-07	402;672;675;899;983;1017;1107;1111;2242;2648;3832;4591;4659;4751;4957;5347;6491;6790;7514;7516;7517;8481;9696;9793;10733;11190;22995;23032;23636;25978;26973;51199;54820;55125;55142;55722;55835;84612;115106;117178;128866;163786;284403	CDK1;PLK1;NEK2;KIF11;AURKA;CCNF;CDK2;WDR62;CHEK1;XRCC2;BRCA1;PLK4;STIL;HAUS1;SASS6;XRCC3;CENPJ;NDE1;CKAP5;NUP62;CHD3;TRIM37;CEP72;XPO1;KAT2A;CEP192;CEP250;OFD1;CHORDC1;SSX2IP;ODF2;BRCA2;PARD6B;PPP1R12A;CEP152;HAUS2;NIN;USP33;FES;CHMP4B;CHMP2B;CROCC;ARL2	geneontology_Biological_Process
GO:0006479	protein methylation	http://amigo.geneontology.org/amigo/term/GO:0006479	117	51	23.1116806308526	2.20667639080813	3.14035064619134e-09	1.68371698828501e-07	672;1786;1789;2091;2146;3275;3276;3720;4302;5110;6018;6598;6628;6839;7403;7832;8473;8726;9545;9555;9682;9739;9869;10196;10498;10919;11108;22823;22976;23463;23476;23512;26147;29072;30827;51451;54880;55170;55183;55818;55870;57673;63925;64324;79084;79723;80204;80335;84444;90780;283742	EZH2;DNMT1;PHF19;BRCA1;SUZ12;DNMT3B;MTF2;SNRPB;SUV39H2;BCOR;PRMT6;H2AFY;RAB3D;DOT1L;PYGO2;EHMT2;BEND3;RIF1;PRMT1;SETDB1;PRDM4;KDM6A;PRMT3;FBL;SMARCB1;BTG2;MLLT6;ASH1L;FAM98B;ICMT;FBXO11;WDR82;CXXC1;RLF;SUV39H1;SETD2;OGT;BRD4;EED;JARID2;SETD1A;PAXIP1;NSD1;ZNF335;KDM3A;CARM1;PRMT2;KDM4A;LCMT1;WDR77;PCMT1	geneontology_Biological_Process
GO:0008213	protein alkylation	http://amigo.geneontology.org/amigo/term/GO:0008213	117	51	23.1116806308526	2.20667639080813	3.14035064619134e-09	1.68371698828501e-07	672;1786;1789;2091;2146;3275;3276;3720;4302;5110;6018;6598;6628;6839;7403;7832;8473;8726;9545;9555;9682;9739;9869;10196;10498;10919;11108;22823;22976;23463;23476;23512;26147;29072;30827;51451;54880;55170;55183;55818;55870;57673;63925;64324;79084;79723;80204;80335;84444;90780;283742	EZH2;DNMT1;PHF19;BRCA1;SUZ12;DNMT3B;MTF2;SNRPB;SUV39H2;BCOR;PRMT6;H2AFY;RAB3D;DOT1L;PYGO2;EHMT2;BEND3;RIF1;PRMT1;SETDB1;PRDM4;KDM6A;PRMT3;FBL;SMARCB1;BTG2;MLLT6;ASH1L;FAM98B;ICMT;FBXO11;WDR82;CXXC1;RLF;SUV39H1;SETD2;OGT;BRD4;EED;JARID2;SETD1A;PAXIP1;NSD1;ZNF335;KDM3A;CARM1;PRMT2;KDM4A;LCMT1;WDR77;PCMT1	geneontology_Biological_Process
GO:0043414	macromolecule methylation	http://amigo.geneontology.org/amigo/term/GO:0043414	175	68	34.5687530803351	1.96709438266324	3.1426665714207e-09	1.68371698828501e-07	142;672;1786;1788;1789;2091;2146;2778;3275;3276;3720;4302;5110;6018;6598;6628;6688;6839;6894;7403;7832;8473;8493;8726;8731;9219;9545;9555;9589;9682;9739;9869;10155;10196;10498;10785;10919;11108;11176;22823;22976;23463;23476;23512;24140;26147;29072;29890;30827;51451;54880;55170;55183;55729;55818;55870;56339;57673;63925;64324;79084;79723;80204;80335;84444;84705;90780;283742	EZH2;DNMT1;PHF19;BRCA1;SUZ12;DNMT3B;MTF2;SNRPB;SUV39H2;BAZ2A;BCOR;PRMT6;H2AFY;RAB3D;DOT1L;DNMT3A;PYGO2;EHMT2;BEND3;TRIM28;RIF1;PPM1D;PRMT1;WTAP;SETDB1;PRDM4;PARP1;KDM6A;PRMT3;FBL;SMARCB1;BTG2;MLLT6;SPI1;ASH1L;FAM98B;ICMT;FBXO11;WDR4;WDR82;CXXC1;FTSJ1;TARBP1;RLF;GTPBP3;RNMT;SUV39H1;SETD2;MTA2;OGT;BRD4;RBM15B;EED;GNAS;JARID2;SETD1A;PAXIP1;NSD1;ZNF335;KDM3A;CARM1;PRMT2;METTL3;ATF7IP;KDM4A;LCMT1;WDR7…	geneontology_Biological_Process
GO:2001252	positive regulation of chromosome organization	http://amigo.geneontology.org/amigo/term/GO:2001252	137	57	27.0623952686052	2.10624371694567	3.15269388373451e-09	1.68371698828501e-07	672;891;908;1663;1736;1786;1789;2237;2648;3178;3181;3184;3192;3720;3976;4216;4582;4751;5570;5594;5595;5885;6421;6598;6871;6950;7040;7175;7334;7422;7520;8473;8726;9212;9555;9700;9733;9787;9810;9869;10155;10270;10576;10694;22823;22948;22976;23028;23476;25836;25942;26147;26354;51433;55183;65057;81620	CCNB1;NEK2;AURKB;CDT1;DLGAP5;FEN1;DNMT1;ESPL1;PHF19;BRCA1;DDX11;DNMT3B;PKIB;MTF2;MUC1;SFPQ;LIF;RAD21;H2AFY;TPR;HNRNPA1;DKC1;KAT2A;TRIM28;CCT5;VEGFA;SART3;RIF1;TGFB1;CCT2;SETDB1;KDM1A;HNRNPA2B1;HNRNPU;CCT6A;HNRNPD;MAP3K4;SMARCB1;ACD;MAPK1;TCP1;MAPK3;SIN3A;OGT;CCT8;BRD4;GNL3;EED;NIPBL;RNF40;UBE2N;XRCC5;ANAPC5;JARID2;PAXIP1;AKAP8;TADA2A	geneontology_Biological_Process
GO:0040029	regulation of gene expression, epigenetic	http://amigo.geneontology.org/amigo/term/GO:0040029	211	78	41.6800394282898	1.87139938133212	3.29470750681793e-09	1.74311581271928e-07	672;1111;1660;1786;1788;1789;2033;2146;2648;3065;3066;3070;3159;3181;3192;3428;3720;4088;4686;5394;5431;5433;5460;5901;5928;5931;5936;6602;6688;6839;6908;6996;7015;7040;7703;7913;8289;8318;8467;8493;8520;8575;8726;8971;9014;9031;9555;9612;9869;9931;10155;10336;10849;10933;11146;11176;22823;23369;23451;23512;25942;26147;29028;29883;29890;51593;54107;54487;55183;56339;57472;57492;57510;57673;58487;…	CDC45;EZH2;DNMT1;HELLS;PHF19;CHEK1;BRCA1;HMGA1;ATAD2;DEK;SUZ12;DNMT3B;MTF2;SMARCD1;BAZ2A;RBBP4;RAN;H2AFY;HDAC2;DOT1L;DNMT3A;CNOT6;TDG;DHX9;H1FX;RBBP7;BEND3;POLE3;KAT2A;HDAC1;SRRT;TRIM28;NCOR2;RIF1;TGFB1;PPM1D;TERT;HELZ;XPO5;HAT1;TAF1B;SF3B1;PCGF2;SETDB1;HNRNPA2B1;HNRNPU;TBP;SPI1;POU5F1;EP300;AEBP2;CREBZF;ARID1A;BAZ1B;CD3EAP;POLR2B;NCBP1;IFI16;SUV39H1;POLR2D;GLMN;PRKRA;SIN3A;PCGF3;RBM15B;EED;DGCR8…	geneontology_Biological_Process
GO:0072331	signal transduction by p53 class mediator	http://amigo.geneontology.org/amigo/term/GO:0072331	193	73	38.1243962543125	1.91478442079571	3.33754690551302e-09	1.74801087137077e-07	581;672;675;835;891;983;995;1017;1111;1457;1820;1869;1870;1874;2033;2305;2810;3190;3276;3428;4436;4582;4646;4849;5111;5366;5716;6659;6749;6790;6873;6874;6878;6882;6908;7027;7029;7161;7832;7862;8148;8445;8493;8805;9212;9521;9891;10397;10498;10614;11198;11200;22974;22976;23028;25904;25946;29108;29883;51230;51512;51616;55170;57472;57646;79915;80196;83596;83860;144455;161742;200734;204851	TPX2;FOXM1;CDK1;E2F1;CCNB1;AURKB;GTSE1;SFN;CDC25C;AURKA;CDK2;PCNA;CHEK1;BRCA1;SOX4;E2F2;MSH2;TFDP1;NDRG1;ARID3A;CASP2;ATAD5;PYCARD;DYRK2;E2F7;MUC1;CHEK2;RNF34;TAF6;PRMT6;MYO6;CNOT6;SSRP1;TP73;NUAK1;SUPT16H;SPRED1;PPM1D;BCL2L12;BRPF1;TAF4;PRMT1;KDM1A;PMAIP1;CNOT3;BRCA2;ZNF385A;TAF9B;TBP;BTG2;EP300;CSNK2A1;TAF3;TRIM24;CNOT10;HIPK1;BAX;IFI16;EEF1E1;HEXIM1;TAF2;TAF15;PSMD10;E2F4;HNRNPK;PAXIP1;USP28;C…	geneontology_Biological_Process
GO:0030071	regulation of mitotic metaphase/anaphase transition	http://amigo.geneontology.org/amigo/term/GO:0030071	45	27	8.88910793494332	3.0374251497006	3.36571603920532e-09	1.74801087137077e-07	699;701;891;990;991;1062;1063;4085;5347;5885;7175;7272;7517;7756;8697;9184;9212;9319;9700;9787;10403;26271;51143;51433;51451;55795;81620	CDC20;CDC6;PLK1;CCNB1;AURKB;CENPF;BUB1B;CDT1;DLGAP5;NDC80;TRIP13;TTK;BUB1;MAD2L1;ESPL1;CENPE;FBXO5;XRCC3;RAD21;TPR;ZNF207;PCID2;BUB3;ANAPC5;CDC23;DYNC1LI1;LCMT1	geneontology_Biological_Process
GO:0031023	microtubule organizing center organization	http://amigo.geneontology.org/amigo/term/GO:0031023	98	45	19.3585017249877	2.32456006354638	3.61542262794501e-09	1.83176525894404e-07	402;672;675;899;983;1017;1107;1111;1874;2242;2648;3832;4591;4659;4751;4957;5347;6491;6790;7514;7516;7517;8481;9648;9696;9793;10733;11190;22995;23032;23636;25978;26973;51199;54820;55125;55142;55722;55835;84612;115106;117178;128866;163786;284403	CDK1;PLK1;NEK2;KIF11;AURKA;CCNF;CDK2;WDR62;CHEK1;XRCC2;BRCA1;PLK4;STIL;HAUS1;SASS6;XRCC3;CENPJ;NDE1;CKAP5;NUP62;CHD3;TRIM37;CEP72;XPO1;KAT2A;CEP192;CEP250;OFD1;CHORDC1;SSX2IP;ODF2;BRCA2;PARD6B;PPP1R12A;CEP152;HAUS2;NIN;USP33;FES;CHMP4B;GCC2;CHMP2B;E2F4;CROCC;ARL2	geneontology_Biological_Process
GO:0031571	mitotic G1 DNA damage checkpoint	http://amigo.geneontology.org/amigo/term/GO:0031571	56	31	11.0620009857072	2.80238629883091	3.6347954646132e-09	1.83176525894404e-07	581;835;891;983;995;1017;1820;1869;1874;2033;2810;3276;4582;4849;5111;5591;6118;6659;6790;7027;7029;7832;10498;11200;25904;25946;29883;51512;55159;57472;144455	CDK1;E2F1;CCNB1;GTSE1;SFN;CDC25C;AURKA;CDK2;PCNA;SOX4;TFDP1;ARID3A;CASP2;RFWD3;E2F7;PRKDC;MUC1;CHEK2;CNOT6;PRMT1;CNOT3;ZNF385A;BTG2;EP300;CNOT10;BAX;E2F4;RPA2;CARM1;CNOT7;TFDP2	geneontology_Biological_Process
GO:0044819	mitotic G1/S transition checkpoint	http://amigo.geneontology.org/amigo/term/GO:0044819	56	31	11.0620009857072	2.80238629883091	3.6347954646132e-09	1.83176525894404e-07	581;835;891;983;995;1017;1820;1869;1874;2033;2810;3276;4582;4849;5111;5591;6118;6659;6790;7027;7029;7832;10498;11200;25904;25946;29883;51512;55159;57472;144455	CDK1;E2F1;CCNB1;GTSE1;SFN;CDC25C;AURKA;CDK2;PCNA;SOX4;TFDP1;ARID3A;CASP2;RFWD3;E2F7;PRKDC;MUC1;CHEK2;CNOT6;PRMT1;CNOT3;ZNF385A;BTG2;EP300;CNOT10;BAX;E2F4;RPA2;CARM1;CNOT7;TFDP2	geneontology_Biological_Process
GO:0065004	protein-DNA complex assembly	http://amigo.geneontology.org/amigo/term/GO:0065004	165	65	32.5933957614589	1.99426903768221	3.65641183996956e-09	1.83176525894404e-07	142;1058;1062;1063;1385;1810;2071;2967;3014;3070;3148;4171;4673;4676;4678;5888;5928;5931;6117;6118;6119;6418;6597;6598;6662;6878;6882;6908;6928;7343;8208;8318;8348;8450;8467;8520;8607;8971;9014;9330;9555;9557;9733;10036;10541;11176;11339;23126;23421;23523;26054;50809;51053;54107;55166;55355;55723;55729;55832;55839;64105;64946;65057;79172;81620	MCM2;ASF1B;HJURP;CENPF;CDT1;CDC45;CENPA;OIP5;CHAF1B;HMGB2;RAD51;HELLS;H2AFX;CENPH;CENPK;CENPE;CHAF1A;CENPO;CENPQ;NASP;GMNN;NAP1L1;BAZ2A;RBBP4;SOX9;TAF6;H2AFY;SET;POGZ;H1FX;ITGB3BP;RPA1;RBBP7;HNF1B;POLE3;SART3;DR1;CENPN;HP1BP3;CAND1;GTF2H3;HAT1;TAF1B;PARP1;TBP;SMARCB1;ANP32B;SMARCA4;ACD;CABIN1;HIST1H2BO;GTF3C3;CUL4B;CREB1;SMARCA5;CHD1L;RUVBL1;NAP1L4;SENP6;RPA2;RPA3;ERCC3;TAF11;ATF7IP;UBTF	geneontology_Biological_Process
GO:0120031	plasma membrane bounded cell projection assembly	http://amigo.geneontology.org/amigo/term/GO:0120031	376	121	74.2734351897487	1.6291154393341	4.26854829260748e-09	2.11967121793429e-07	25;688;983;1453;1778;1781;1874;1951;2014;2150;2245;2302;2316;3175;3383;3636;3688;3797;3911;4640;4751;4851;4952;4957;5025;5027;5116;5217;5337;5347;5580;5756;5880;5909;5911;5912;6093;6624;6674;7046;7226;7277;7283;7414;7430;8195;8394;8440;8481;9294;9448;9530;9657;9696;9793;9814;10096;10097;10109;10163;10451;10733;10787;11135;11138;11190;22919;22981;22995;23043;23216;23380;23433;23580;23603;23607;236…	CDK1;PLK1;ANLN;NEK2;KCTD17;FOXJ1;NCK2;PLK4;KLF5;RCC2;TUBG1;MNS1;PRKCD;SH3BP1;PFN2;C5orf30;EPS8L3;MAPRE1;HAUS1;EZR;IQCB1;CENPJ;NDE1;CKAP5;IFT80;TUBB;NEDD1;NUP85;F2RL1;FGD6;S1PR2;CCDC88A;ASAP1;PIP5K1A;FLNA;CEP78;CORO1C;RAP2A;IFT57;P2RX4;FGD1;CEP72;GORAB;RAP1GAP;SFI1;FNBP1L;ICAM1;RAP2B;TNIK;CEP192;CEP250;KIF3C;AGRN;PPP1R9B;OFD1;LAMA5;NOTCH1;ABL1;ITGB1;CD2AP;SSX2IP;NINL;SPAG1;ODF2;RAC2;RAB8B;CSNK1D;P…	geneontology_Biological_Process
GO:0045814	negative regulation of gene expression, epigenetic	http://amigo.geneontology.org/amigo/term/GO:0045814	74	37	14.6176441596846	2.5311876247505	4.95265350952678e-09	2.43139702100695e-07	1786;1788;1789;2146;3065;3066;3070;3159;3720;5928;5931;6688;6839;7703;8289;8318;8467;8493;8520;8726;8971;9555;9869;10155;10933;11176;22823;23512;25942;26147;29028;54107;55183;57673;58487;84444;121536	CDC45;EZH2;DNMT1;HELLS;PHF19;HMGA1;ATAD2;SUZ12;DNMT3B;MTF2;BAZ2A;RBBP4;H2AFY;HDAC2;DOT1L;DNMT3A;H1FX;RBBP7;BEND3;POLE3;HDAC1;TRIM28;RIF1;PPM1D;HAT1;PCGF2;SETDB1;SPI1;AEBP2;CREBZF;ARID1A;SUV39H1;SIN3A;EED;SMARCA5;JARID2;MORF4L1	geneontology_Biological_Process
GO:0072431	signal transduction involved in mitotic G1 DNA damage checkpoint	http://amigo.geneontology.org/amigo/term/GO:0072431	51	29	10.0743223262691	2.87860553402998	5.03720820610454e-09	2.43139702100695e-07	581;835;891;983;995;1017;1820;1869;1874;2033;2810;3276;4582;4849;5111;5591;6659;6790;7027;7029;7832;10498;11200;25904;25946;29883;51512;57472;144455	CDK1;E2F1;CCNB1;GTSE1;SFN;CDC25C;AURKA;CDK2;PCNA;SOX4;TFDP1;ARID3A;CASP2;E2F7;PRKDC;MUC1;CHEK2;CNOT6;PRMT1;CNOT3;ZNF385A;BTG2;EP300;CNOT10;BAX;E2F4;CARM1;CNOT7;TFDP2	geneontology_Biological_Process
GO:1902400	intracellular signal transduction involved in G1 DNA damage checkpoint	http://amigo.geneontology.org/amigo/term/GO:1902400	51	29	10.0743223262691	2.87860553402998	5.03720820610454e-09	2.43139702100695e-07	581;835;891;983;995;1017;1820;1869;1874;2033;2810;3276;4582;4849;5111;5591;6659;6790;7027;7029;7832;10498;11200;25904;25946;29883;51512;57472;144455	CDK1;E2F1;CCNB1;GTSE1;SFN;CDC25C;AURKA;CDK2;PCNA;SOX4;TFDP1;ARID3A;CASP2;E2F7;PRKDC;MUC1;CHEK2;CNOT6;PRMT1;CNOT3;ZNF385A;BTG2;EP300;CNOT10;BAX;E2F4;CARM1;CNOT7;TFDP2	geneontology_Biological_Process
GO:0051169	nuclear transport	http://amigo.geneontology.org/amigo/term/GO:0051169	299	101	59.0631838344012	1.71003311103545	5.06809483269421e-09	2.43139702100695e-07	473;580;983;999;1434;1660;1894;2316;2810;3159;3178;3181;3267;3837;3838;3843;3921;4088;4116;4321;4659;4686;4928;5036;5433;5469;5501;5580;5594;5901;5905;5936;6628;6632;6633;6636;6637;6741;6850;7040;7175;7248;7514;7884;8480;8563;9631;9688;9775;9877;9883;9972;9984;10155;10527;10541;10657;10736;10762;10892;10921;11052;11168;11260;11338;22794;22916;23039;23049;23165;23214;23225;23279;23381;23511;23636;…	CDK1;ECT2;GTSE1;SFN;KPNA2;HMGA1;NUP210;PSIP1;BARD1;PRKCD;NUP205;MMP12;NUP107;SNRPB;NUP188;NUP85;SLBP;KPNB1;NUP62;CPSF6;NUP43;SNRPD1;RAN;FLNA;NUP155;UPF3B;CCHCR1;CSE1L;TPR;DHX9;NUP37;PPP1CC;IPO9;HNRNPA1;XPO1;TRIM28;TGFB1;SNRPF;NUP160;THOC2;XPO7;NCBP2;XPOT;NUP153;KHDRBS1;XPO5;LZTS2;RERE;IPO5;U2AF2;THOC1;SYK;RNPS1;SNRPG;RAE1;HNRNPA2B1;AGFG1;PPP1R12A;RSRC1;EIF4A3;ANP32B;NUP50;SNRPD2;PA2G4;SSB;MAPK1;N…	geneontology_Biological_Process
GO:0045132	meiotic chromosome segregation	http://amigo.geneontology.org/amigo/term/GO:0045132	43	26	8.49403647116806	3.06097108109363	5.22639287403592e-09	2.48626975293423e-07	641;699;701;898;2177;4439;5347;5889;7153;7155;7272;9134;9232;9319;9700;10051;10096;10097;10592;23353;23397;29781;80010;83540;83990;146956	TOP2A;PLK1;NUF2;PTTG1;BUB1B;CCNE1;NCAPH;TRIP13;TTK;BUB1;SMC4;ESPL1;FANCD2;EME1;SMC2;BLM;BRIP1;CCNE2;RMI1;NCAPH2;RAD51C;SUN1;TOP2B;ACTR2;ACTR3;MSH5	geneontology_Biological_Process
GO:2000816	negative regulation of mitotic sister chromatid separation	http://amigo.geneontology.org/amigo/term/GO:2000816	33	22	6.51867915229177	3.37491683300067	5.78097014702905e-09	2.72717266686096e-07	699;701;891;991;1063;4085;5347;5885;7175;7272;7517;7756;9184;9212;9232;9319;10403;26271;51143;51451;55795;81620	CDC20;PLK1;CCNB1;PTTG1;AURKB;CENPF;BUB1B;CDT1;NDC80;TRIP13;TTK;BUB1;MAD2L1;FBXO5;XRCC3;RAD21;TPR;ZNF207;PCID2;BUB3;DYNC1LI1;LCMT1	geneontology_Biological_Process
GO:1902751	positive regulation of cell cycle G2/M phase transition	http://amigo.geneontology.org/amigo/term/GO:1902751	26	19	5.13592902907836	3.69942806694304	6.02663341453535e-09	2.81956791402352e-07	351;891;983;993;994;995;1019;5889;6604;8317;9401;23476;25942;26271;51514;55920;57504;79915;80174	CDK1;CCNB1;DTL;CDC25C;RECQL4;CDC25A;CDC7;CDC25B;FBXO5;RCC2;CDK4;ATAD5;DBF4B;RAD51C;MTA3;APP;SIN3A;BRD4;SMARCD3	geneontology_Biological_Process
GO:0030031	cell projection assembly	http://amigo.geneontology.org/amigo/term/GO:0030031	386	123	76.2487925086249	1.61314029971146	6.14273854004921e-09	2.85033138321464e-07	25;688;983;1453;1778;1781;1874;1951;2014;2150;2245;2302;2316;3175;3383;3636;3688;3797;3911;4640;4751;4851;4952;4957;5025;5027;5116;5217;5337;5347;5580;5756;5880;5909;5911;5912;6093;6624;6674;6714;7046;7226;7277;7283;7414;7430;8195;8394;8440;8481;9294;9448;9530;9657;9696;9793;9814;10096;10097;10109;10163;10451;10733;10787;11135;11138;11190;22919;22981;22995;23043;23216;23380;23433;23580;23603;2360…	CDK1;PLK1;ANLN;NEK2;KCTD17;FOXJ1;NCK2;PLK4;KLF5;RCC2;TUBG1;MNS1;PRKCD;SH3BP1;PFN2;C5orf30;SRC;EPS8L3;MAPRE1;HAUS1;EZR;IQCB1;CENPJ;NDE1;CKAP5;IFT80;TUBB;NEDD1;NUP85;F2RL1;FGD6;S1PR2;CCDC88A;ASAP1;PIP5K1A;FLNA;CEP78;CORO1C;RAP2A;IFT57;P2RX4;FGD1;CEP72;GORAB;RAP1GAP;SFI1;FNBP1L;ICAM1;RHOV;RAP2B;TNIK;CEP192;CEP250;KIF3C;AGRN;PPP1R9B;OFD1;LAMA5;NOTCH1;ABL1;ITGB1;CD2AP;SSX2IP;NINL;SPAG1;ODF2;RAC2;RAB8B…	geneontology_Biological_Process
GO:0072401	signal transduction involved in DNA integrity checkpoint	http://amigo.geneontology.org/amigo/term/GO:0072401	63	33	12.4447511089207	2.65172036878624	7.45372552568568e-09	3.40286614523441e-07	581;672;835;891;983;995;1017;1111;1820;1869;1874;2033;2810;3276;4582;4849;5111;5347;5591;6659;6790;7027;7029;7832;10498;11200;25904;25946;29883;51512;51514;57472;144455	CDK1;E2F1;PLK1;CCNB1;DTL;GTSE1;SFN;CDC25C;AURKA;CDK2;PCNA;CHEK1;BRCA1;SOX4;TFDP1;ARID3A;CASP2;E2F7;PRKDC;MUC1;CHEK2;CNOT6;PRMT1;CNOT3;ZNF385A;BTG2;EP300;CNOT10;BAX;E2F4;CARM1;CNOT7;TFDP2	geneontology_Biological_Process
GO:0072422	signal transduction involved in DNA damage checkpoint	http://amigo.geneontology.org/amigo/term/GO:0072422	63	33	12.4447511089207	2.65172036878624	7.45372552568568e-09	3.40286614523441e-07	581;672;835;891;983;995;1017;1111;1820;1869;1874;2033;2810;3276;4582;4849;5111;5347;5591;6659;6790;7027;7029;7832;10498;11200;25904;25946;29883;51512;51514;57472;144455	CDK1;E2F1;PLK1;CCNB1;DTL;GTSE1;SFN;CDC25C;AURKA;CDK2;PCNA;CHEK1;BRCA1;SOX4;TFDP1;ARID3A;CASP2;E2F7;PRKDC;MUC1;CHEK2;CNOT6;PRMT1;CNOT3;ZNF385A;BTG2;EP300;CNOT10;BAX;E2F4;CARM1;CNOT7;TFDP2	geneontology_Biological_Process
GO:0010971	positive regulation of G2/M transition of mitotic cell cycle	http://amigo.geneontology.org/amigo/term/GO:0010971	24	18	4.7408575653031	3.79678143712575	7.74836195205353e-09	3.509078160846e-07	351;891;983;993;994;995;1019;5889;6604;8317;9401;23476;25942;26271;51514;55920;57504;80174	CDK1;CCNB1;DTL;CDC25C;RECQL4;CDC25A;CDC7;CDC25B;FBXO5;RCC2;CDK4;DBF4B;RAD51C;MTA3;APP;SIN3A;BRD4;SMARCD3	geneontology_Biological_Process
GO:0072413	signal transduction involved in mitotic cell cycle checkpoint	http://amigo.geneontology.org/amigo/term/GO:0072413	52	29	10.2718580581567	2.82324773529863	9.2490388681199e-09	4.05895020005617e-07	581;835;891;983;995;1017;1820;1869;1874;2033;2810;3276;4582;4849;5111;5591;6659;6790;7027;7029;7832;10498;11200;25904;25946;29883;51512;57472;144455	CDK1;E2F1;CCNB1;GTSE1;SFN;CDC25C;AURKA;CDK2;PCNA;SOX4;TFDP1;ARID3A;CASP2;E2F7;PRKDC;MUC1;CHEK2;CNOT6;PRMT1;CNOT3;ZNF385A;BTG2;EP300;CNOT10;BAX;E2F4;CARM1;CNOT7;TFDP2	geneontology_Biological_Process
GO:1902402	signal transduction involved in mitotic DNA damage checkpoint	http://amigo.geneontology.org/amigo/term/GO:1902402	52	29	10.2718580581567	2.82324773529863	9.2490388681199e-09	4.05895020005617e-07	581;835;891;983;995;1017;1820;1869;1874;2033;2810;3276;4582;4849;5111;5591;6659;6790;7027;7029;7832;10498;11200;25904;25946;29883;51512;57472;144455	CDK1;E2F1;CCNB1;GTSE1;SFN;CDC25C;AURKA;CDK2;PCNA;SOX4;TFDP1;ARID3A;CASP2;E2F7;PRKDC;MUC1;CHEK2;CNOT6;PRMT1;CNOT3;ZNF385A;BTG2;EP300;CNOT10;BAX;E2F4;CARM1;CNOT7;TFDP2	geneontology_Biological_Process
GO:1902403	signal transduction involved in mitotic DNA integrity checkpoint	http://amigo.geneontology.org/amigo/term/GO:1902403	52	29	10.2718580581567	2.82324773529863	9.2490388681199e-09	4.05895020005617e-07	581;835;891;983;995;1017;1820;1869;1874;2033;2810;3276;4582;4849;5111;5591;6659;6790;7027;7029;7832;10498;11200;25904;25946;29883;51512;57472;144455	CDK1;E2F1;CCNB1;GTSE1;SFN;CDC25C;AURKA;CDK2;PCNA;SOX4;TFDP1;ARID3A;CASP2;E2F7;PRKDC;MUC1;CHEK2;CNOT6;PRMT1;CNOT3;ZNF385A;BTG2;EP300;CNOT10;BAX;E2F4;CARM1;CNOT7;TFDP2	geneontology_Biological_Process
GO:0140013	meiotic nuclear division	http://amigo.geneontology.org/amigo/term/GO:0140013	94	43	18.5683587974372	2.31576740136748	9.24933007961926e-09	4.05895020005617e-07	641;675;699;701;898;991;994;1164;2175;2177;3976;4439;4603;5347;5810;5885;5888;5889;6118;6790;7153;7155;7272;9134;9232;9319;9700;10051;10096;10097;10592;11040;23236;23353;23397;26271;29781;80010;81930;83540;83990;146956;259266	TOP2A;CDC20;PLK1;NUF2;PTTG1;BUB1B;CCNE1;NCAPH;ASPM;TRIP13;TTK;BUB1;SMC4;RAD51;AURKA;CKS2;ESPL1;FANCD2;EME1;KIF18A;CDC25B;FBXO5;SMC2;BLM;BRIP1;CCNE2;PLCB1;LIF;FANCA;RAD21;RMI1;NCAPH2;RAD51C;MYBL1;RAD1;SUN1;TOP2B;BRCA2;ACTR2;ACTR3;MSH5;PIM2;RPA2	geneontology_Biological_Process
GO:1902807	negative regulation of cell cycle G1/S phase transition	http://amigo.geneontology.org/amigo/term/GO:1902807	85	40	16.7905372104485	2.38229423505929	1.11549731673932e-08	4.85756177697023e-07	581;835;891;983;995;1017;1030;1032;1820;1869;1874;2033;2146;2810;3275;3276;4582;4849;5111;5591;5933;6118;6659;6790;7027;7029;7465;7832;10106;10217;10457;10498;11200;25904;25946;29883;51512;55159;57472;144455	CDK1;E2F1;CCNB1;GTSE1;SFN;CDC25C;AURKA;EZH2;CDK2;PCNA;RBL1;SOX4;TFDP1;ARID3A;CASP2;RFWD3;E2F7;PRKDC;MUC1;CHEK2;CNOT6;WEE1;CDKN2D;GPNMB;PRMT1;CNOT3;ZNF385A;BTG2;EP300;CNOT10;CTDSPL;BAX;CDKN2B;CTDSP2;E2F4;RPA2;CARM1;PRMT2;CNOT7;TFDP2	geneontology_Biological_Process
GO:2000134	negative regulation of G1/S transition of mitotic cell cycle	http://amigo.geneontology.org/amigo/term/GO:2000134	82	39	16.1979300147856	2.4077150576895	1.17023457590903e-08	5.05477025755005e-07	581;835;891;983;995;1017;1030;1820;1869;1874;2033;2146;2810;3275;3276;4582;4849;5111;5591;5933;6118;6659;6790;7027;7029;7465;7832;10106;10217;10457;10498;11200;25904;25946;29883;51512;55159;57472;144455	CDK1;E2F1;CCNB1;GTSE1;SFN;CDC25C;AURKA;EZH2;CDK2;PCNA;RBL1;SOX4;TFDP1;ARID3A;CASP2;RFWD3;E2F7;PRKDC;MUC1;CHEK2;CNOT6;WEE1;GPNMB;PRMT1;CNOT3;ZNF385A;BTG2;EP300;CNOT10;CTDSPL;BAX;CDKN2B;CTDSP2;E2F4;RPA2;CARM1;PRMT2;CNOT7;TFDP2	geneontology_Biological_Process
GO:0034508	centromere complex assembly	http://amigo.geneontology.org/amigo/term/GO:0034508	29	20	5.72853622474125	3.49129327551793	1.18757188527496e-08	5.05477025755005e-07	1058;1062;1063;3070;4678;5928;5931;8467;8607;11339;23126;23421;26054;54107;55166;55355;55839;64105;64946;79172	HJURP;CENPF;CENPA;OIP5;HELLS;CENPH;CENPK;CENPE;CENPO;CENPQ;NASP;RBBP4;POGZ;ITGB3BP;RBBP7;POLE3;CENPN;SMARCA5;RUVBL1;SENP6	geneontology_Biological_Process
GO:0043486	histone exchange	http://amigo.geneontology.org/amigo/term/GO:0043486	29	20	5.72853622474125	3.49129327551793	1.18757188527496e-08	5.05477025755005e-07	1058;4678;5757;5928;5931;6944;8467;8607;9025;10847;11339;23421;54107;55166;55355;55839;64105;64946;79172;81611	HJURP;CENPA;OIP5;CENPH;CENPK;CENPO;CENPQ;NASP;ANP32E;RBBP4;ITGB3BP;RBBP7;POLE3;PTMA;CENPN;SRCAP;VPS72;RNF8;SMARCA5;RUVBL1	geneontology_Biological_Process
GO:0032392	DNA geometric change	http://amigo.geneontology.org/amigo/term/GO:0032392	64	33	12.6422868408083	2.61028723802395	1.2490406930965e-08	5.23764397305134e-07	641;1107;1108;1660;1663;1763;2071;2547;3148;3159;3181;4171;4173;4175;4176;5888;5965;6117;6118;6594;7153;7486;7520;8318;8438;8607;9401;9557;10973;51659;57680;83990;84296	TOP2A;MCM2;CDC45;MCM6;RAD54L;MCM4;HMGB2;RAD51;GINS2;MCM7;RECQL4;HMGA1;BLM;GINS4;DDX11;DNA2;BRIP1;RECQL;CHD3;DHX9;RPA1;HNRNPA2B1;CHD4;WRN;ASCC3;CHD8;SMARCA1;XRCC5;CHD1L;RUVBL1;RPA2;ERCC3;XRCC6	geneontology_Biological_Process
GO:0072395	signal transduction involved in cell cycle checkpoint	http://amigo.geneontology.org/amigo/term/GO:0072395	64	33	12.6422868408083	2.61028723802395	1.2490406930965e-08	5.23764397305134e-07	581;672;835;891;983;995;1017;1111;1820;1869;1874;2033;2810;3276;4582;4849;5111;5347;5591;6659;6790;7027;7029;7832;10498;11200;25904;25946;29883;51512;51514;57472;144455	CDK1;E2F1;PLK1;CCNB1;DTL;GTSE1;SFN;CDC25C;AURKA;CDK2;PCNA;CHEK1;BRCA1;SOX4;TFDP1;ARID3A;CASP2;E2F7;PRKDC;MUC1;CHEK2;CNOT6;PRMT1;CNOT3;ZNF385A;BTG2;EP300;CNOT10;BAX;E2F4;CARM1;CNOT7;TFDP2	geneontology_Biological_Process
GO:1902099	regulation of metaphase/anaphase transition of cell cycle	http://amigo.geneontology.org/amigo/term/GO:1902099	47	27	9.28417939871858	2.90817301567079	1.26396948463281e-08	5.26127297978407e-07	699;701;891;990;991;1062;1063;4085;5347;5885;7175;7272;7517;7756;8697;9184;9212;9319;9700;9787;10403;26271;51143;51433;51451;55795;81620	CDC20;CDC6;PLK1;CCNB1;AURKB;CENPF;BUB1B;CDT1;DLGAP5;NDC80;TRIP13;TTK;BUB1;MAD2L1;ESPL1;CENPE;FBXO5;XRCC3;RAD21;TPR;ZNF207;PCID2;BUB3;ANAPC5;CDC23;DYNC1LI1;LCMT1	geneontology_Biological_Process
GO:0006913	nucleocytoplasmic transport	http://amigo.geneontology.org/amigo/term/GO:0006913	296	99	58.4705766387383	1.69315928952905	1.28615248451425e-08	5.3145322736023e-07	473;580;983;999;1434;1660;1894;2316;2810;3178;3181;3267;3837;3838;3843;3921;4088;4116;4321;4659;4686;4928;5036;5433;5469;5501;5580;5594;5901;5905;5936;6628;6632;6633;6636;6637;6741;6850;7040;7175;7248;7514;7884;8480;8563;9631;9688;9775;9877;9883;9972;9984;10155;10527;10541;10657;10736;10762;10892;10921;11052;11260;11338;22794;22916;23039;23049;23165;23214;23225;23279;23381;23511;23636;29072;29107…	CDK1;ECT2;GTSE1;SFN;KPNA2;NUP210;BARD1;PRKCD;NUP205;MMP12;NUP107;SNRPB;NUP188;NUP85;SLBP;KPNB1;NUP62;CPSF6;NUP43;SNRPD1;RAN;FLNA;NUP155;UPF3B;CCHCR1;CSE1L;TPR;DHX9;NUP37;PPP1CC;IPO9;HNRNPA1;XPO1;TRIM28;TGFB1;SNRPF;NUP160;THOC2;XPO7;NCBP2;XPOT;NUP153;KHDRBS1;XPO5;LZTS2;RERE;IPO5;U2AF2;THOC1;SYK;RNPS1;SNRPG;RAE1;HNRNPA2B1;AGFG1;PPP1R12A;RSRC1;EIF4A3;ANP32B;NUP50;SNRPD2;PA2G4;SSB;MAPK1;NUP93;IPO7;PC…	geneontology_Biological_Process
GO:1905819	negative regulation of chromosome separation	http://amigo.geneontology.org/amigo/term/GO:1905819	34	22	6.7162148841794	3.27565457320653	1.3324882752741e-08	5.46609864226572e-07	699;701;891;991;1063;4085;5347;5885;7175;7272;7517;7756;9184;9212;9232;9319;10403;26271;51143;51451;55795;81620	CDC20;PLK1;CCNB1;PTTG1;AURKB;CENPF;BUB1B;CDT1;NDC80;TRIP13;TTK;BUB1;MAD2L1;FBXO5;XRCC3;RAD21;TPR;ZNF207;PCID2;BUB3;DYNC1LI1;LCMT1	geneontology_Biological_Process
GO:0006977	DNA damage response, signal transduction by p53 class mediator resulting in cell cycle arrest	http://amigo.geneontology.org/amigo/term/GO:0006977	50	28	9.87678659438147	2.83493013972056	1.4740183629236e-08	6.00317838310109e-07	581;835;891;983;995;1017;1820;1869;1874;2033;2810;3276;4582;4849;5111;6659;6790;7027;7029;7832;10498;11200;25904;25946;29883;51512;57472;144455	CDK1;E2F1;CCNB1;GTSE1;SFN;CDC25C;AURKA;CDK2;PCNA;SOX4;TFDP1;ARID3A;CASP2;E2F7;MUC1;CHEK2;CNOT6;PRMT1;CNOT3;ZNF385A;BTG2;EP300;CNOT10;BAX;E2F4;CARM1;CNOT7;TFDP2	geneontology_Biological_Process
GO:0033046	negative regulation of sister chromatid segregation	http://amigo.geneontology.org/amigo/term/GO:0033046	37	23	7.30882207984229	3.14688191185197	1.91276263716844e-08	7.73439234929325e-07	699;701;891;991;1063;4085;5347;5885;7175;7272;7517;7756;9184;9212;9232;9319;9700;10403;26271;51143;51451;55795;81620	CDC20;PLK1;CCNB1;PTTG1;AURKB;CENPF;BUB1B;CDT1;NDC80;TRIP13;TTK;BUB1;MAD2L1;ESPL1;FBXO5;XRCC3;RAD21;TPR;ZNF207;PCID2;BUB3;DYNC1LI1;LCMT1	geneontology_Biological_Process
GO:0045841	negative regulation of mitotic metaphase/anaphase transition	http://amigo.geneontology.org/amigo/term/GO:0045841	32	21	6.32114342040414	3.32218375748503	1.97697007653375e-08	7.9373245413174e-07	699;701;891;991;1063;4085;5347;5885;7175;7272;7517;7756;9184;9212;9319;10403;26271;51143;51451;55795;81620	CDC20;PLK1;CCNB1;AURKB;CENPF;BUB1B;CDT1;NDC80;TRIP13;TTK;BUB1;MAD2L1;FBXO5;XRCC3;RAD21;TPR;ZNF207;PCID2;BUB3;DYNC1LI1;LCMT1	geneontology_Biological_Process
GO:0032201	telomere maintenance via semi-conservative replication	http://amigo.geneontology.org/amigo/term/GO:0032201	23	17	4.54332183341548	3.74175561919639	2.97370401636243e-08	1.18550270680477e-06	1763;2237;5111;5422;5424;5557;5558;5982;5983;5984;5985;6117;6118;6119;10714;23649;65057	RFC4;FEN1;PCNA;PRIM1;POLD1;RFC3;POLA1;RFC5;POLA2;DNA2;POLD3;PRIM2;RFC2;RPA1;ACD;RPA2;RPA3	geneontology_Biological_Process
GO:2001020	regulation of response to DNA damage stimulus	http://amigo.geneontology.org/amigo/term/GO:2001020	152	59	30.0254312469197	1.9650009192142	3.60678484856436e-08	1.42783279914146e-06	25;142;641;672;1032;1111;1407;1660;1663;2140;2187;2305;3014;3190;4582;4862;5111;5366;5580;5716;5883;5888;6118;6498;7158;7334;7398;7515;7913;8563;8870;8914;9025;9521;9774;9984;10097;10116;10155;10635;10721;11200;22954;22976;23028;23049;25946;26271;29072;51366;51616;55159;55183;79915;79968;83596;161742;165918;200734	FOXM1;RAD51AP1;WDR76;RAD51;H2AFX;PCNA;CHEK1;BRCA1;FBXO5;TIMELESS;BLM;USP1;DDX11;PRKCD;POLQ;DEK;ATAD5;RFWD3;MUC1;CHEK2;NPAS2;IER3;SKIL;DHX9;CDKN2D;TRIM28;SPRED1;RIF1;ABL1;RAD9A;XRCC1;BCL2L12;THOC1;KDM1A;PMAIP1;PARP1;TRIM32;ZNF385A;TAF9B;ACTR2;RNF8;CRY1;TP53BP1;RNF168;EEF1E1;THOC5;SETD2;FANCB;PSMD10;UBE2N;UBR5;BCLAF1;HNRNPK;EYA3;RPA2;PAXIP1;SMG1;SPRED2;FEM1B	geneontology_Biological_Process
GO:0032259	methylation	http://amigo.geneontology.org/amigo/term/GO:0032259	188	69	37.1367175948743	1.85799942667856	3.70271026062241e-08	1.45142514038555e-06	142;672;1786;1788;1789;2091;2146;2778;3275;3276;3720;4302;5110;6018;6598;6628;6688;6839;6894;7298;7403;7832;8473;8493;8726;8731;9219;9545;9555;9589;9682;9739;9869;10155;10196;10498;10785;10919;11108;11176;22823;22976;23463;23476;23512;24140;26147;29072;29890;30827;51451;54880;55170;55183;55729;55818;55870;56339;57673;63925;64324;79084;79723;80204;80335;84444;84705;90780;283742	TYMS;EZH2;DNMT1;PHF19;BRCA1;SUZ12;DNMT3B;MTF2;SNRPB;SUV39H2;BAZ2A;BCOR;PRMT6;H2AFY;RAB3D;DOT1L;DNMT3A;PYGO2;EHMT2;BEND3;TRIM28;RIF1;PPM1D;PRMT1;WTAP;SETDB1;PRDM4;PARP1;KDM6A;PRMT3;FBL;SMARCB1;BTG2;MLLT6;SPI1;ASH1L;FAM98B;ICMT;FBXO11;WDR4;WDR82;CXXC1;FTSJ1;TARBP1;RLF;GTPBP3;RNMT;SUV39H1;SETD2;MTA2;OGT;BRD4;RBM15B;EED;GNAS;JARID2;SETD1A;PAXIP1;NSD1;ZNF335;KDM3A;CARM1;PRMT2;METTL3;ATF7IP;KDM4A;LCMT1…	geneontology_Biological_Process
GO:0060249	anatomical structure homeostasis	http://amigo.geneontology.org/amigo/term/GO:0060249	329	106	64.9892557910301	1.63103883418573	3.71765845885719e-08	1.45142514038555e-06	31;54;71;142;226;231;490;580;581;641;675;898;908;1435;1513;1736;1763;2237;2547;2778;3091;3178;3181;3184;3192;3845;4216;4751;4851;5025;5027;5111;5394;5422;5424;5557;5558;5562;5570;5578;5591;5594;5595;5880;5888;5889;5982;5983;5984;5985;6117;6118;6119;6662;6696;6714;6850;6950;7015;7037;7128;7275;7301;7422;7486;7515;7517;7520;8195;8792;8861;9134;9156;9212;9401;9545;9657;9696;9937;10083;10518;10576;10…	NEK2;AURKB;CCNE1;EXO1;RFC4;RAD51;FEN1;RECQL4;PCNA;PRIM1;SPP1;POLD1;BLM;RFC3;TYRO3;POLA1;BARD1;SCGN;RFC5;SRC;POLA2;DNA2;POLD3;XRCC3;CCNE2;IQCB1;PKIB;PRIM2;PRKDC;TFRC;CIB2;DCLRE1B;HIF1A;SOX9;AKR1B1;RFC2;RAB3D;ALDOA;P2RX4;ATP2B1;RAD51C;RPA1;USH1C;HNRNPA1;STK39;DKC1;CCT5;VEGFA;RIF1;NCS1;ACACA;NOTCH1;TERT;XRCC1;TNFAIP3;ZG16B;CCT2;SYK;RAC2;HNRNPA2B1;PARP1;TRIM32;BRCA2;HNRNPU;CCT6A;HNRNPD;DCLRE1C;MAP3K4…	geneontology_Biological_Process
GO:0070316	regulation of G0 to G1 transition	http://amigo.geneontology.org/amigo/term/GO:0070316	38	23	7.50635781172992	3.06406922996113	3.9413725616555e-08	1.51783061711101e-06	317;672;1111;1869;1876;2146;5469;5888;5928;5931;5932;6045;6241;7027;7029;7703;8317;8726;10919;11335;23269;23468;23512	E2F1;RRM2;RAD51;EZH2;CDC7;CHEK1;BRCA1;RBBP8;TFDP1;SUZ12;RBBP4;CBX5;E2F6;RBBP7;EHMT2;APAF1;CBX3;PCGF2;RNF2;MED1;EED;MGA;TFDP2	geneontology_Biological_Process
GO:0051985	negative regulation of chromosome segregation	http://amigo.geneontology.org/amigo/term/GO:0051985	38	23	7.50635781172992	3.06406922996113	3.9413725616555e-08	1.51783061711101e-06	699;701;891;991;1063;4085;5347;5885;7175;7272;7517;7756;9184;9212;9232;9319;9700;10403;26271;51143;51451;55795;81620	CDC20;PLK1;CCNB1;PTTG1;AURKB;CENPF;BUB1B;CDT1;NDC80;TRIP13;TTK;BUB1;MAD2L1;ESPL1;FBXO5;XRCC3;RAD21;TPR;ZNF207;PCID2;BUB3;DYNC1LI1;LCMT1	geneontology_Biological_Process
GO:1902100	negative regulation of metaphase/anaphase transition of cell cycle	http://amigo.geneontology.org/amigo/term/GO:1902100	33	21	6.51867915229177	3.22151152240973	4.42499792363549e-08	1.69256170579057e-06	699;701;891;991;1063;4085;5347;5885;7175;7272;7517;7756;9184;9212;9319;10403;26271;51143;51451;55795;81620	CDC20;PLK1;CCNB1;AURKB;CENPF;BUB1B;CDT1;NDC80;TRIP13;TTK;BUB1;MAD2L1;FBXO5;XRCC3;RAD21;TPR;ZNF207;PCID2;BUB3;DYNC1LI1;LCMT1	geneontology_Biological_Process
GO:0034080	CENP-A containing nucleosome assembly	http://amigo.geneontology.org/amigo/term/GO:0034080	19	15	3.75317890586496	3.99661203907974	4.48569301703117e-08	1.69290054462756e-06	1058;4678;5928;5931;8467;8607;11339;23421;54107;55166;55355;55839;64105;64946;79172	HJURP;CENPA;OIP5;CENPH;CENPK;CENPO;CENPQ;NASP;RBBP4;ITGB3BP;RBBP7;POLE3;CENPN;SMARCA5;RUVBL1	geneontology_Biological_Process
GO:0061641	CENP-A containing chromatin organization	http://amigo.geneontology.org/amigo/term/GO:0061641	19	15	3.75317890586496	3.99661203907974	4.48569301703117e-08	1.69290054462756e-06	1058;4678;5928;5931;8467;8607;11339;23421;54107;55166;55355;55839;64105;64946;79172	HJURP;CENPA;OIP5;CENPH;CENPK;CENPO;CENPQ;NASP;RBBP4;ITGB3BP;RBBP7;POLE3;CENPN;SMARCA5;RUVBL1	geneontology_Biological_Process
GO:0042770	signal transduction in response to DNA damage	http://amigo.geneontology.org/amigo/term/GO:0042770	115	48	22.7166091670774	2.11299140848737	4.85285607254582e-08	1.8193389554094e-06	25;581;672;675;835;891;983;995;1017;1111;1820;1869;1874;2033;2305;2810;2885;3276;4582;4646;4849;5111;5347;5366;5591;5716;6659;6790;7027;7029;7832;8493;9521;10397;10498;11200;22976;23028;25904;25946;29883;51512;51514;57472;79915;144455;161742;200734	FOXM1;CDK1;E2F1;PLK1;CCNB1;DTL;GTSE1;SFN;CDC25C;AURKA;CDK2;PCNA;CHEK1;BRCA1;SOX4;TFDP1;NDRG1;ARID3A;CASP2;ATAD5;E2F7;PRKDC;MUC1;CHEK2;MYO6;CNOT6;SPRED1;ABL1;PPM1D;PRMT1;KDM1A;PMAIP1;CNOT3;BRCA2;ZNF385A;BTG2;EP300;CNOT10;BAX;EEF1E1;GRB2;PSMD10;E2F4;PAXIP1;CARM1;CNOT7;SPRED2;TFDP2	geneontology_Biological_Process
GO:0006275	regulation of DNA replication	http://amigo.geneontology.org/amigo/term/GO:0006275	89	40	17.580680137999	2.2752248312364	5.56537890217257e-08	2.07273749771045e-06	641;675;890;983;990;1017;1660;1763;2260;2956;5111;5930;5982;5983;5984;5985;6282;7270;8243;8317;8914;9126;9401;10735;10919;10926;11200;23244;23560;26271;51053;54962;55704;57695;63922;79075;79915;80174;81620;144455	CDK1;CDC6;CCNA2;CDT1;RFC4;RECQL4;CDC7;CDK2;PCNA;FBXO5;TIMELESS;BLM;CHTF18;S100A11;RFC3;RFC5;DSCC1;DNA2;GMNN;ATAD5;DBF4;E2F7;SMC1A;DBF4B;SMC3;CHEK2;MSH6;CCDC88A;RFC2;TIPIN;DHX9;EHMT2;GTPBP4;BRCA2;PDS5A;TTF1;RBBP6;FGFR1;STAG2;USP37	geneontology_Biological_Process
GO:0000083	regulation of transcription involved in G1/S transition of mitotic cell cycle	http://amigo.geneontology.org/amigo/term/GO:0000083	26	18	5.13592902907836	3.50472132657761	5.97250260359061e-08	2.20982596332853e-06	571;898;990;1719;1869;1874;1876;5111;5422;6241;7027;7029;7298;8318;23476;26271;81620;144455	E2F1;CDC6;RRM2;TYMS;CDT1;CDC45;CCNE1;PCNA;FBXO5;TFDP1;POLA1;DHFR;E2F7;E2F6;BACH1;BRD4;E2F4;TFDP2	geneontology_Biological_Process
GO:0033048	negative regulation of mitotic sister chromatid segregation	http://amigo.geneontology.org/amigo/term/GO:0033048	36	22	7.11128634795466	3.09367376358394	6.10696773151176e-08	2.23042221471536e-06	699;701;891;991;1063;4085;5347;5885;7175;7272;7517;7756;9184;9212;9232;9319;10403;26271;51143;51451;55795;81620	CDC20;PLK1;CCNB1;PTTG1;AURKB;CENPF;BUB1B;CDT1;NDC80;TRIP13;TTK;BUB1;MAD2L1;FBXO5;XRCC3;RAD21;TPR;ZNF207;PCID2;BUB3;DYNC1LI1;LCMT1	geneontology_Biological_Process
GO:0007062	sister chromatid cohesion	http://amigo.geneontology.org/amigo/term/GO:0007062	36	22	7.11128634795466	3.09367376358394	6.10696773151176e-08	2.23042221471536e-06	699;701;991;1663;2237;3835;5347;5885;5889;6421;8243;9126;9555;9700;10735;23126;23244;25836;27127;79075;80218;113130	CDC20;PLK1;BUB1B;CDCA5;BUB1;FEN1;ESPL1;DDX11;DSCC1;SMC1A;SMC3;SFPQ;RAD21;H2AFY;POGZ;RAD51C;SMC1B;KIF22;NAA50;PDS5A;NIPBL;STAG2	geneontology_Biological_Process
GO:0051784	negative regulation of nuclear division	http://amigo.geneontology.org/amigo/term/GO:0051784	47	26	9.28417939871858	2.80046290397927	6.79535526737496e-08	2.46592988260318e-06	699;701;891;991;1063;1111;3976;4085;5347;5810;5885;7175;7272;7517;7756;9184;9212;9232;9319;10403;26271;27085;51143;51451;55795;81620	CDC20;PLK1;CCNB1;PTTG1;AURKB;CENPF;BUB1B;CDT1;NDC80;TRIP13;TTK;BUB1;MAD2L1;CHEK1;FBXO5;XRCC3;LIF;RAD21;TPR;RAD1;ZNF207;MTBP;PCID2;BUB3;DYNC1LI1;LCMT1	geneontology_Biological_Process
GO:0010212	response to ionizing radiation	http://amigo.geneontology.org/amigo/term/GO:0010212	123	50	24.2968950221784	2.05787611768333	7.10645851054181e-08	2.5623988298202e-06	142;578;581;641;672;675;836;867;1196;1535;1788;1789;1894;2140;2177;2547;2885;3014;3383;3428;4436;5562;5591;5810;5883;5888;6240;7040;7158;7412;7486;7516;7520;8438;9025;10276;10635;11011;11073;11200;22976;23028;25836;25896;54107;55159;57646;64421;65123;165918	ECT2;RAD51AP1;RAD54L;RAD51;FANCD2;H2AFX;XRCC2;BRCA1;TOPBP1;MSH2;BLM;RRM1;BAK1;DNMT3B;RFWD3;PRKDC;CYBA;VCAM1;CHEK2;DNMT3A;CLK2;ICAM1;POLE3;RAD1;TGFB1;RAD9A;INTS3;KDM1A;PARP1;BRCA2;DCLRE1C;RNF8;CASP3;WRN;TP53BP1;RNF168;CBL;NET1;INTS7;BAX;IFI16;GRB2;NIPBL;XRCC5;EYA3;PRKAA1;PAXIP1;USP28;TLK2;XRCC6	geneontology_Biological_Process
GO:0070507	regulation of microtubule cytoskeleton organization	http://amigo.geneontology.org/amigo/term/GO:0070507	144	56	28.4451453918186	1.96870148591705	7.4072872058295e-08	2.65396537165828e-06	25;402;672;899;1111;1213;1778;1946;2011;2242;2648;3192;3832;3925;4591;4751;5058;5347;5562;6491;6790;7175;7514;7517;8045;8243;8480;8851;9126;9181;10274;10460;10615;10733;10735;11190;22919;22974;23299;23636;25978;26054;26586;26973;29899;51199;55835;57551;58526;59341;79598;81930;128866;220134;221150;348235	TPX2;PLK1;NEK2;SKA1;KIF11;SKA3;SPAG5;STMN1;TACC3;AURKA;CCNF;KIF18A;CHEK1;BRCA1;PLK4;STIL;CKAP2;ARHGEF2;GPSM2;MAPRE1;XRCC3;CENPJ;SMC1A;SMC3;SKA2;NUP62;MID1IP1;TRIM37;TPR;XPO1;KAT2A;CEP250;PAK1;STAG1;ABL1;CHORDC1;RAE1;MARK2;HNRNPU;NIN;FES;CDK5R1;CEP97;RASSF7;TAOK1;TRPV4;CHMP4B;CLTC;EFNA5;CHMP2B;BICD2;SENP6;PRKAA1;STAG2;DYNC1H1;ARL2	geneontology_Biological_Process
GO:0034724	DNA replication-independent nucleosome organization	http://amigo.geneontology.org/amigo/term/GO:0034724	29	19	5.72853622474125	3.31672861174203	9.91785513715371e-08	3.53113068751114e-06	1058;4678;5928;5931;8467;8520;8607;11198;11339;23421;23523;54107;55166;55355;55723;55839;64105;64946;79172	ASF1B;HJURP;CENPA;OIP5;CENPH;CENPK;CENPO;CENPQ;NASP;RBBP4;ITGB3BP;RBBP7;POLE3;SUPT16H;CENPN;HAT1;CABIN1;SMARCA5;RUVBL1	geneontology_Biological_Process
GO:0030330	DNA damage response, signal transduction by p53 class mediator	http://amigo.geneontology.org/amigo/term/GO:0030330	94	41	18.5683587974372	2.20805728967597	1.06566057533897e-07	3.77044032312118e-06	581;672;675;835;891;983;995;1017;1820;1869;1874;2033;2305;2810;3276;4582;4646;4849;5111;5366;5716;6659;6790;7027;7029;7832;8493;9521;10397;10498;11200;22976;23028;25904;25946;29883;51512;57472;144455;161742;200734	FOXM1;CDK1;E2F1;CCNB1;GTSE1;SFN;CDC25C;AURKA;CDK2;PCNA;BRCA1;SOX4;TFDP1;NDRG1;ARID3A;CASP2;E2F7;MUC1;CHEK2;MYO6;CNOT6;SPRED1;PPM1D;PRMT1;KDM1A;PMAIP1;CNOT3;BRCA2;ZNF385A;BTG2;EP300;CNOT10;BAX;EEF1E1;PSMD10;E2F4;PAXIP1;CARM1;CNOT7;SPRED2;TFDP2	geneontology_Biological_Process
GO:0006270	DNA replication initiation	http://amigo.geneontology.org/amigo/term/GO:0006270	22	16	4.34578610152785	3.68172745418254	1.12487451242593e-07	3.93081149064395e-06	898;990;1017;4171;4172;4173;4174;4175;4176;5422;8317;8318;9134;23649;55388;81620	MCM2;CDC6;CDT1;CDC45;CCNE1;MCM6;MCM4;MCM3;MCM10;MCM5;MCM7;CDC7;CDK2;POLA1;POLA2;CCNE2	geneontology_Biological_Process
GO:0031055	chromatin remodeling at centromere	http://amigo.geneontology.org/amigo/term/GO:0031055	22	16	4.34578610152785	3.68172745418254	1.12487451242593e-07	3.93081149064395e-06	1058;3070;4678;5928;5931;8467;8607;11339;23421;54107;55166;55355;55839;64105;64946;79172	HJURP;CENPA;OIP5;HELLS;CENPH;CENPK;CENPO;CENPQ;NASP;RBBP4;ITGB3BP;RBBP7;POLE3;CENPN;SMARCA5;RUVBL1	geneontology_Biological_Process
GO:0070317	negative regulation of G0 to G1 transition	http://amigo.geneontology.org/amigo/term/GO:0070317	37	22	7.30882207984229	3.01006095916276	1.22584685291471e-07	4.25737364070564e-06	317;672;1111;1869;1876;2146;5888;5928;5931;5932;6045;6241;7027;7029;7703;8317;8726;10919;11335;23269;23468;23512	E2F1;RRM2;RAD51;EZH2;CDC7;CHEK1;BRCA1;RBBP8;TFDP1;SUZ12;RBBP4;CBX5;E2F6;RBBP7;EHMT2;APAF1;CBX3;PCGF2;RNF2;EED;MGA;TFDP2	geneontology_Biological_Process
GO:0032508	DNA duplex unwinding	http://amigo.geneontology.org/amigo/term/GO:0032508	57	29	11.2595367175949	2.57559442518472	1.3935319009839e-07	4.81023420211577e-06	641;1107;1108;1660;1663;1763;2071;2547;3159;4171;4173;4175;4176;5888;5965;6117;6118;7153;7486;7520;8318;8607;9401;9557;10973;51659;57680;83990;84296	TOP2A;MCM2;CDC45;MCM6;MCM4;RAD51;GINS2;MCM7;RECQL4;HMGA1;BLM;GINS4;DDX11;DNA2;BRIP1;RECQL;CHD3;DHX9;RPA1;CHD4;WRN;ASCC3;CHD8;XRCC5;CHD1L;RUVBL1;RPA2;ERCC3;XRCC6	geneontology_Biological_Process
GO:0045023	G0 to G1 transition	http://amigo.geneontology.org/amigo/term/GO:0045023	40	23	7.90142927550518	2.91086576846307	1.49595660525748e-07	5.13249111658338e-06	317;672;1111;1869;1876;2146;5469;5888;5928;5931;5932;6045;6241;7027;7029;7703;8317;8726;10919;11335;23269;23468;23512	E2F1;RRM2;RAD51;EZH2;CDC7;CHEK1;BRCA1;RBBP8;TFDP1;SUZ12;RBBP4;CBX5;E2F6;RBBP7;EHMT2;APAF1;CBX3;PCGF2;RNF2;MED1;EED;MGA;TFDP2	geneontology_Biological_Process
GO:0045839	negative regulation of mitotic nuclear division	http://amigo.geneontology.org/amigo/term/GO:0045839	43	24	8.49403647116806	2.82551176716335	1.73600119612871e-07	5.92018239234014e-06	699;701;891;991;1063;1111;4085;5347;5885;7175;7272;7517;7756;9184;9212;9232;9319;10403;26271;27085;51143;51451;55795;81620	CDC20;PLK1;CCNB1;PTTG1;AURKB;CENPF;BUB1B;CDT1;NDC80;TRIP13;TTK;BUB1;MAD2L1;CHEK1;FBXO5;XRCC3;RAD21;TPR;ZNF207;MTBP;PCID2;BUB3;DYNC1LI1;LCMT1	geneontology_Biological_Process
GO:1901989	positive regulation of cell cycle phase transition	http://amigo.geneontology.org/amigo/term/GO:1901989	76	35	15.0127156234598	2.33135702279651	1.78781317305976e-07	6.06036549262952e-06	351;891;898;983;990;993;994;995;1019;2146;5889;6604;7015;7040;8317;8318;8450;9401;9700;9787;11065;23236;23476;25942;26271;27085;51433;51514;55920;57504;79915;80174;81620;113130;252983	UBE2C;CDK1;CDC6;CCNB1;CDT1;DTL;CDCA5;CDC45;CCNE1;DLGAP5;CDC25C;EZH2;ESPL1;RECQL4;CDC25A;CDC7;CDC25B;FBXO5;RCC2;CDK4;ATAD5;PLCB1;DBF4B;RAD51C;TGFB1;TERT;MTA3;MTBP;APP;STXBP4;SIN3A;BRD4;CUL4B;ANAPC5;SMARCD3	geneontology_Biological_Process
GO:0016571	histone methylation	http://amigo.geneontology.org/amigo/term/GO:0016571	99	42	19.5560374568753	2.14767434827315	1.922957170164e-07	6.47967889303475e-06	672;1786;1789;2091;2146;3275;3276;3720;4302;6018;6598;6839;7403;8473;8726;9555;9682;9739;9869;10196;10498;10919;11108;22823;22976;23476;23512;26147;29072;30827;54880;55170;55183;55818;55870;57673;63925;64324;79723;80335;84444;90780	EZH2;DNMT1;PHF19;BRCA1;SUZ12;DNMT3B;MTF2;SUV39H2;BCOR;PRMT6;H2AFY;DOT1L;PYGO2;EHMT2;BEND3;RIF1;PRMT1;SETDB1;PRDM4;KDM6A;PRMT3;FBL;SMARCB1;MLLT6;ASH1L;WDR82;CXXC1;RLF;SUV39H1;SETD2;OGT;BRD4;EED;JARID2;SETD1A;PAXIP1;NSD1;ZNF335;KDM3A;CARM1;PRMT2;KDM4A	geneontology_Biological_Process
GO:0051383	kinetochore organization	http://amigo.geneontology.org/amigo/term/GO:0051383	16	13	3.16057171020207	4.11317989021956	2.06920571566016e-07	6.9312269564214e-06	1058;1062;1063;10051;10403;10592;23126;26054;55839;64105;64946;81620;83540	NUF2;CENPF;CDT1;CENPA;NDC80;SMC4;CENPH;CENPK;CENPE;SMC2;POGZ;CENPN;SENP6	geneontology_Biological_Process
GO:1901992	positive regulation of mitotic cell cycle phase transition	http://amigo.geneontology.org/amigo/term/GO:1901992	67	32	13.2348940364712	2.41785086543331	2.11291750207288e-07	7.03601528190267e-06	351;891;898;983;990;993;994;995;1019;5889;6604;7015;7040;8317;8318;8450;9401;9700;9787;11065;23236;23476;25942;26271;27085;51433;51514;55920;57504;80174;81620;113130	UBE2C;CDK1;CDC6;CCNB1;CDT1;DTL;CDCA5;CDC45;CCNE1;DLGAP5;CDC25C;ESPL1;RECQL4;CDC25A;CDC7;CDC25B;FBXO5;RCC2;CDK4;PLCB1;DBF4B;RAD51C;TGFB1;TERT;MTA3;MTBP;APP;SIN3A;BRD4;CUL4B;ANAPC5;SMARCD3	geneontology_Biological_Process
GO:0007094	mitotic spindle assembly checkpoint	http://amigo.geneontology.org/amigo/term/GO:0007094	30	19	5.92607195662888	3.20617099135063	2.20384627103165e-07	7.17009985075297e-06	699;701;891;991;1063;4085;5347;7175;7272;7517;7756;9184;9212;9319;10403;51143;51451;55795;81620	CDC20;PLK1;CCNB1;AURKB;CENPF;BUB1B;CDT1;NDC80;TRIP13;TTK;BUB1;MAD2L1;XRCC3;TPR;ZNF207;PCID2;BUB3;DYNC1LI1;LCMT1	geneontology_Biological_Process
GO:0031577	spindle checkpoint	http://amigo.geneontology.org/amigo/term/GO:0031577	30	19	5.92607195662888	3.20617099135063	2.20384627103165e-07	7.17009985075297e-06	699;701;891;991;1063;4085;5347;7175;7272;7517;7756;9184;9212;9319;10403;51143;51451;55795;81620	CDC20;PLK1;CCNB1;AURKB;CENPF;BUB1B;CDT1;NDC80;TRIP13;TTK;BUB1;MAD2L1;XRCC3;TPR;ZNF207;PCID2;BUB3;DYNC1LI1;LCMT1	geneontology_Biological_Process
GO:0071173	spindle assembly checkpoint	http://amigo.geneontology.org/amigo/term/GO:0071173	30	19	5.92607195662888	3.20617099135063	2.20384627103165e-07	7.17009985075297e-06	699;701;891;991;1063;4085;5347;7175;7272;7517;7756;9184;9212;9319;10403;51143;51451;55795;81620	CDC20;PLK1;CCNB1;AURKB;CENPF;BUB1B;CDT1;NDC80;TRIP13;TTK;BUB1;MAD2L1;XRCC3;TPR;ZNF207;PCID2;BUB3;DYNC1LI1;LCMT1	geneontology_Biological_Process
GO:0071174	mitotic spindle checkpoint	http://amigo.geneontology.org/amigo/term/GO:0071174	30	19	5.92607195662888	3.20617099135063	2.20384627103165e-07	7.17009985075297e-06	699;701;891;991;1063;4085;5347;7175;7272;7517;7756;9184;9212;9319;10403;51143;51451;55795;81620	CDC20;PLK1;CCNB1;AURKB;CENPF;BUB1B;CDT1;NDC80;TRIP13;TTK;BUB1;MAD2L1;XRCC3;TPR;ZNF207;PCID2;BUB3;DYNC1LI1;LCMT1	geneontology_Biological_Process
GO:0050000	chromosome localization	http://amigo.geneontology.org/amigo/term/GO:0050000	58	29	11.4570724494825	2.5311876247505	2.26437641415167e-07	7.32493421743577e-06	891;1062;1063;1778;3192;3833;3835;3837;4928;8697;9787;9928;10096;10097;10403;10615;11004;23353;23636;25978;54820;55143;55165;55166;81620;81930;83540;113130;128866	KIFC1;KIF2C;CCNB1;NUF2;CDCA8;CENPF;CDT1;CDCA5;DLGAP5;NDC80;CEP55;SPAG5;KIF18A;KIF14;CENPE;CENPQ;NDE1;KPNB1;NUP62;SUN1;HNRNPU;KIF22;ACTR2;ACTR3;CHMP4B;CHMP2B;DYNC1H1;NUP98;CDC23	geneontology_Biological_Process
GO:0031145	anaphase-promoting complex-dependent catabolic process	http://amigo.geneontology.org/amigo/term/GO:0031145	33	20	6.51867915229177	3.06810621181879	2.98864049064207e-07	9.6128942145027e-06	701;891;983;991;996;1017;4085;5347;6790;7321;7324;8697;9184;9212;9232;11065;26271;27338;51433;51434	CDC20;UBE2C;CDK1;PLK1;CCNB1;PTTG1;AURKB;BUB1B;AURKA;MAD2L1;CDK2;UBE2S;FBXO5;CDC27;ANAPC7;UBE2E1;BUB3;UBE2D1;ANAPC5;CDC23	geneontology_Biological_Process
GO:2000045	regulation of G1/S transition of mitotic cell cycle	http://amigo.geneontology.org/amigo/term/GO:2000045	121	48	23.9018235584032	2.00821497500866	3.11356429305576e-07	9.95812851016308e-06	581;835;891;898;983;990;995;1017;1030;1820;1869;1874;2033;2146;2810;3275;3276;4582;4849;5111;5591;5933;6118;6659;6790;7015;7027;7029;7465;7832;8318;8450;9928;10106;10197;10217;10457;10498;11200;23236;25904;25946;27085;29883;51512;55159;57472;144455	CDK1;E2F1;CDC6;CCNB1;CDC45;CCNE1;GTSE1;SFN;CDC25C;AURKA;EZH2;CDK2;PCNA;KIF14;RBL1;SOX4;TFDP1;ARID3A;CASP2;PLCB1;RFWD3;E2F7;PRKDC;MUC1;CHEK2;CNOT6;WEE1;TERT;GPNMB;PRMT1;CNOT3;ZNF385A;BTG2;EP300;MTBP;CNOT10;CTDSPL;BAX;PSME3;CDKN2B;CUL4B;CTDSP2;E2F4;RPA2;CARM1;PRMT2;CNOT7;TFDP2	geneontology_Biological_Process
GO:0006336	DNA replication-independent nucleosome assembly	http://amigo.geneontology.org/amigo/term/GO:0006336	28	18	5.53100049285362	3.25438408896493	3.33357932591483e-07	1.06019059348336e-05	1058;4678;5928;5931;8467;8520;8607;11339;23421;23523;54107;55166;55355;55723;55839;64105;64946;79172	ASF1B;HJURP;CENPA;OIP5;CENPH;CENPK;CENPO;CENPQ;NASP;RBBP4;ITGB3BP;RBBP7;POLE3;CENPN;HAT1;CABIN1;SMARCA5;RUVBL1	geneontology_Biological_Process
GO:1903827	regulation of cellular protein localization	http://amigo.geneontology.org/amigo/term/GO:1903827	412	123	81.3847215377033	1.51134018371025	3.72031399464845e-07	1.1765752806539e-05	102;142;312;580;665;841;898;908;983;999;1000;1213;1399;1601;1736;1857;1869;1894;2037;2207;2239;2316;2810;3675;3684;3688;3689;3767;3799;3843;3936;3958;3976;4088;4323;4931;5058;5116;5347;5366;5469;5562;5580;5584;5594;5770;5880;5905;6714;6721;6809;6950;7015;7027;7029;7040;7161;7175;7429;7430;7514;7533;7534;7855;8417;8826;8851;9134;9270;9520;9530;9555;9585;9648;9696;10055;10075;10155;10228;10403;1044…	CDK1;E2F1;PLK1;ECT2;CDT1;CDCA5;CCNE1;GTSE1;NDC80;SFN;VIL1;AGR2;ANXA13;GLIS2;TFDP1;CENPQ;BARD1;EPB41L2;PRKCD;MMP14;TREM2;GPSM2;KIF20B;SRC;EZR;PRKCI;CCNE2;ITGA3;YWHAQ;SAE1;LIF;NUP62;CCDC88A;STX3;IQGAP1;DVL3;H2AFY;FLNA;DAB2;TPR;FCER1G;CNPY4;CEP72;TP73;DKC1;NPEPPS;XPO1;CEP250;PAK1;TRIM28;CCT5;YWHAZ;TGFB1;ITGAM;STX6;ITGB1;TERT;CD2AP;FZD5;XPO5;YWHAH;LZTS2;IPO5;CCT2;KDM1A;PMAIP1;RAC2;PARP1;KCNJ11;MCRS1;…	geneontology_Biological_Process
GO:0032886	regulation of microtubule-based process	http://amigo.geneontology.org/amigo/term/GO:0032886	158	58	31.2106456382454	1.85834028146239	4.44289254275532e-07	1.39728970469655e-05	25;402;672;899;1111;1213;1778;1946;2011;2242;2648;3192;3832;3925;4591;4751;5058;5347;5562;6491;6790;7175;7514;7517;8045;8195;8243;8480;8851;9126;9181;10274;10460;10615;10733;10735;11190;22919;22974;23299;23636;25978;26054;26586;26973;29899;51199;55288;55835;57551;58526;59341;79598;81930;128866;220134;221150;348235	TPX2;PLK1;NEK2;SKA1;KIF11;SKA3;SPAG5;STMN1;TACC3;AURKA;CCNF;KIF18A;CHEK1;BRCA1;PLK4;STIL;CKAP2;ARHGEF2;GPSM2;MAPRE1;XRCC3;CENPJ;SMC1A;SMC3;SKA2;NUP62;MID1IP1;TRIM37;TPR;XPO1;KAT2A;CEP250;PAK1;STAG1;ABL1;CHORDC1;RAE1;MARK2;HNRNPU;MKKS;NIN;FES;CDK5R1;RHOT1;CEP97;RASSF7;TAOK1;TRPV4;CHMP4B;CLTC;EFNA5;CHMP2B;BICD2;SENP6;PRKAA1;STAG2;DYNC1H1;ARL2	geneontology_Biological_Process
GO:0071158	positive regulation of cell cycle arrest	http://amigo.geneontology.org/amigo/term/GO:0071158	72	33	14.2225726959093	2.32025532268796	4.5865017772595e-07	1.43448544536276e-05	581;672;835;891;983;995;1017;1820;1869;1874;2033;2810;3276;4582;4849;5111;6659;6790;7027;7029;7040;7161;7832;8851;10498;11200;25904;25946;29883;51512;57472;115426;144455	CDK1;E2F1;CCNB1;GTSE1;SFN;CDC25C;AURKA;CDK2;PCNA;BRCA1;SOX4;TFDP1;ARID3A;CASP2;E2F7;MUC1;CHEK2;CNOT6;TP73;TGFB1;PRMT1;CNOT3;ZNF385A;BTG2;EP300;UHRF2;CNOT10;BAX;CDK5R1;E2F4;CARM1;CNOT7;TFDP2	geneontology_Biological_Process
GO:1901976	regulation of cell cycle checkpoint	http://amigo.geneontology.org/amigo/term/GO:1901976	26	17	5.13592902907836	3.31001458621219	4.99311364254851e-07	1.55307782035534e-05	891;1407;4085;6118;7175;7517;8563;9984;10116;10403;11200;51143;51451;55159;55795;79968;81620	CCNB1;CDT1;NDC80;WDR76;MAD2L1;XRCC3;RFWD3;CHEK2;TPR;THOC1;CRY1;PCID2;THOC5;RPA2;FEM1B;DYNC1LI1;LCMT1	geneontology_Biological_Process
GO:0031498	chromatin disassembly	http://amigo.geneontology.org/amigo/term/GO:0031498	19	14	3.75317890586496	3.73017123647442	5.62104730428281e-07	1.73883873166913e-05	3159;6418;6597;6598;6599;6601;6602;6604;6605;8289;11198;55193;55201;92815	HMGA1;HIST3H2A;SMARCD1;SMARCC2;SMARCC1;SET;SUPT16H;SMARCB1;SMARCA4;ARID1A;PBRM1;SMARCE1;MAP1S;SMARCD3	geneontology_Biological_Process
GO:0051303	establishment of chromosome localization	http://amigo.geneontology.org/amigo/term/GO:0051303	57	28	11.2595367175949	2.48678082431628	5.83942230791834e-07	1.79657443940901e-05	891;1062;1063;1778;3192;3833;3835;3837;8697;9787;9928;10096;10097;10403;10615;11004;23353;23636;25978;54820;55143;55165;55166;81620;81930;83540;113130;128866	KIFC1;KIF2C;CCNB1;NUF2;CDCA8;CENPF;CDT1;CDCA5;DLGAP5;NDC80;CEP55;SPAG5;KIF18A;KIF14;CENPE;CENPQ;NDE1;KPNB1;NUP62;SUN1;HNRNPU;KIF22;ACTR2;ACTR3;CHMP4B;CHMP2B;DYNC1H1;CDC23	geneontology_Biological_Process
GO:0031503	protein-containing complex localization	http://amigo.geneontology.org/amigo/term/GO:0031503	212	72	41.8775751601774	1.71929725454751	6.46357783740115e-07	1.97785481824475e-05	102;332;1627;1741;1759;2239;3181;3192;3267;3797;3921;4116;4686;4928;5036;5433;5901;6421;6616;6741;6809;7175;7248;7430;7514;7884;8417;8480;8563;9631;9688;9775;9877;9883;9972;9984;10762;10921;11260;11338;22794;22883;22916;23049;23165;23225;23279;23381;23511;23636;26160;27092;29072;29107;29890;51668;51692;55081;55722;55737;55795;55920;57122;57187;57560;65109;79023;79902;81608;84321;117178;348995	BIRC5;RCC2;NUP210;CLSTN1;DLG3;SNAP25;DBN1;NUP205;EZR;NUP107;NUP188;IFT80;NUP85;SFPQ;SLBP;NUP62;STX3;NUP43;RAN;NUP155;IFT57;UPF3B;TPR;NUP37;CEP72;XPO1;KIF3C;DNM1;NUP160;THOC2;NCBP2;XPOT;NUP153;SSX2IP;U2AF2;THOC1;RNPS1;RAE1;HNRNPA2B1;HNRNPU;AGFG1;EIF4A3;NUP50;HSPB11;PA2G4;IFT172;ADAM10;SSB;NUP93;PCID2;NCBP1;TSC1;CASC3;SMG5;NXT1;POLR2D;GPC4;THOC5;SETD2;RPSA;RBM15B;POM121;VPS35;CACNG4;CPSF3;MAGOH;ZC3…	geneontology_Biological_Process
GO:0018394	peptidyl-lysine acetylation	http://amigo.geneontology.org/amigo/term/GO:0018394	131	50	25.8771808772795	1.93220429370267	7.1375729526757e-07	2.17235486479017e-05	86;672;675;1111;1386;1810;2033;2648;3054;3066;3976;4582;5562;5595;6418;6598;6659;6688;6871;6885;7040;7703;7862;8089;8202;8295;8473;8520;8607;8861;9329;9913;10445;10847;10902;10933;11177;22976;23326;23774;25942;51230;51616;54107;55209;55274;57634;57673;80218;90780	CHEK1;BRCA1;SOX4;ACTL6A;MUC1;LIF;HDAC2;PYGO2;SET;HCFC1;BEND3;POLE3;KAT2A;SETD5;MAP3K7;TGFB1;DR1;TRRAP;BRPF1;HAT1;YEATS4;PCGF2;SRCAP;BRCA2;MCRS1;TAF9B;SMARCB1;SPI1;NAA50;EP300;PHF10;EP400;GTF3C4;BRD1;BRD8;SUPT7L;MAPK3;SIN3A;BAZ1A;ATF2;LDB1;OGT;NCOA3;RUVBL1;USP22;MORF4L1;PRKAA1;PAXIP1;PHF20;TADA2A	geneontology_Biological_Process
GO:0034968	histone lysine methylation	http://amigo.geneontology.org/amigo/term/GO:0034968	83	36	16.3954657466732	2.19572902387995	7.44223356607954e-07	2.25296707045862e-05	672;1786;1789;2146;3720;4302;6018;6598;6839;7403;8473;8726;9555;9682;9739;9869;10919;22823;22976;23476;23512;26147;29072;30827;54880;55170;55183;55818;55870;57673;63925;64324;79723;80335;84444;90780	EZH2;DNMT1;PHF19;BRCA1;SUZ12;DNMT3B;MTF2;SUV39H2;BCOR;PRMT6;H2AFY;DOT1L;PYGO2;EHMT2;BEND3;RIF1;SETDB1;KDM6A;SMARCB1;MLLT6;ASH1L;WDR82;CXXC1;RLF;SUV39H1;SETD2;OGT;BRD4;EED;JARID2;SETD1A;PAXIP1;NSD1;ZNF335;KDM3A;KDM4A	geneontology_Biological_Process
GO:0090329	regulation of DNA-dependent DNA replication	http://amigo.geneontology.org/amigo/term/GO:0090329	43	23	8.49403647116806	2.70778211019821	8.72513691074772e-07	2.62728723679483e-05	641;675;1017;2260;2956;5982;5983;5984;5985;8243;8317;8914;9126;10735;11200;26271;51053;54962;63922;79075;80174;81620;144455	CDT1;RFC4;CDC7;CDK2;FBXO5;TIMELESS;BLM;CHTF18;RFC3;RFC5;DSCC1;GMNN;E2F7;SMC1A;DBF4B;SMC3;CHEK2;MSH6;RFC2;TIPIN;BRCA2;FGFR1;STAG2	geneontology_Biological_Process
GO:1902806	regulation of cell cycle G1/S phase transition	http://amigo.geneontology.org/amigo/term/GO:1902806	132	50	26.0747166091671	1.91756638238674	9.31684791760645e-07	2.79061778103546e-05	581;835;891;898;983;990;995;1017;1030;1032;1820;1869;1874;2033;2146;2810;3275;3276;4582;4849;5111;5591;5933;6118;6659;6790;7015;7027;7029;7465;7832;8318;8450;9928;10106;10197;10217;10457;10498;11200;23236;25904;25946;27085;29883;51512;55159;57472;144455;252983	CDK1;E2F1;CDC6;CCNB1;CDC45;CCNE1;GTSE1;SFN;CDC25C;AURKA;EZH2;CDK2;PCNA;KIF14;RBL1;SOX4;TFDP1;ARID3A;CASP2;PLCB1;RFWD3;E2F7;PRKDC;MUC1;CHEK2;CNOT6;WEE1;CDKN2D;TERT;GPNMB;PRMT1;CNOT3;ZNF385A;BTG2;EP300;MTBP;CNOT10;CTDSPL;BAX;PSME3;STXBP4;CDKN2B;CUL4B;CTDSP2;E2F4;RPA2;CARM1;PRMT2;CNOT7;TFDP2	geneontology_Biological_Process
GO:1903829	positive regulation of cellular protein localization	http://amigo.geneontology.org/amigo/term/GO:1903829	265	85	52.3469689502218	1.62378074040598	1.03383944127788e-06	3.08029740898637e-05	142;312;841;908;983;999;1736;1869;1894;2037;2207;2316;2810;3675;3684;3688;3689;3767;3799;3843;3958;3976;4088;5058;5116;5347;5366;5469;5562;5580;5584;5594;5880;6714;6721;6809;6950;7015;7027;7029;7040;7161;7175;7429;7430;7533;7534;7855;8826;8851;9270;9520;9585;9696;10055;10075;10155;10403;10445;10541;10551;10576;10694;10971;11190;11235;22948;23607;23636;25836;26354;29775;29899;51366;51512;54209;551…	CDK1;E2F1;PLK1;ECT2;CDT1;GTSE1;NDC80;SFN;VIL1;AGR2;ANXA13;GLIS2;TFDP1;CENPQ;EPB41L2;PRKCD;TREM2;GPSM2;KIF20B;SRC;EZR;PRKCI;ITGA3;YWHAQ;SAE1;LIF;NUP62;CCDC88A;STX3;IQGAP1;FLNA;TPR;FCER1G;CNPY4;TP73;DKC1;NPEPPS;CEP250;PAK1;TRIM28;CCT5;YWHAZ;TGFB1;ITGAM;ITGB1;TERT;CD2AP;FZD5;YWHAH;IPO5;CCT2;PMAIP1;RAC2;PARP1;KCNJ11;MCRS1;CCT6A;LGALS3;ANP32B;CARD10;CASP8;PCNT;ITGB2;MAPK1;CDK5R1;CDH1;MED1;PDCD10;TCP1;…	geneontology_Biological_Process
GO:0018022	peptidyl-lysine methylation	http://amigo.geneontology.org/amigo/term/GO:0018022	84	36	16.5930014785609	2.16958939264328	1.05729798982601e-06	3.13369838764662e-05	672;1786;1789;2146;3720;4302;6018;6598;6839;7403;8473;8726;9555;9682;9739;9869;10919;22823;22976;23476;23512;26147;29072;30827;54880;55170;55183;55818;55870;57673;63925;64324;79723;80335;84444;90780	EZH2;DNMT1;PHF19;BRCA1;SUZ12;DNMT3B;MTF2;SUV39H2;BCOR;PRMT6;H2AFY;DOT1L;PYGO2;EHMT2;BEND3;RIF1;SETDB1;KDM6A;SMARCB1;MLLT6;ASH1L;WDR82;CXXC1;RLF;SUV39H1;SETD2;OGT;BRD4;EED;JARID2;SETD1A;PAXIP1;NSD1;ZNF335;KDM3A;KDM4A	geneontology_Biological_Process
GO:0006334	nucleosome assembly	http://amigo.geneontology.org/amigo/term/GO:0006334	75	33	14.8151798915722	2.22744510978044	1.44499873289128e-06	4.26048845150913e-05	1058;3014;3148;4171;4673;4676;4678;5928;5931;6418;6662;8208;8348;8467;8520;8607;8971;9555;9733;10036;10541;11339;23421;23523;50809;54107;55166;55355;55723;55839;64105;64946;79172	MCM2;ASF1B;HJURP;CENPA;OIP5;CHAF1B;HMGB2;H2AFX;CENPH;CENPK;CHAF1A;CENPO;CENPQ;NASP;NAP1L1;RBBP4;SOX9;H2AFY;SET;H1FX;ITGB3BP;RBBP7;POLE3;SART3;CENPN;HP1BP3;HAT1;ANP32B;CABIN1;HIST1H2BO;SMARCA5;RUVBL1;NAP1L4	geneontology_Biological_Process
GO:0016573	histone acetylation	http://amigo.geneontology.org/amigo/term/GO:0016573	123	47	24.2968950221784	1.93440355062233	1.46966941494409e-06	4.31077645492149e-05	86;672;675;1111;1386;1810;2033;2648;3054;3976;4582;5595;6418;6598;6688;6871;6885;7040;7703;7862;8089;8202;8295;8473;8520;8607;8861;9329;9913;10445;10847;10902;10933;11177;22976;23326;23774;25942;51230;51616;54107;55209;55274;57634;57673;80218;90780	CHEK1;BRCA1;ACTL6A;MUC1;LIF;PYGO2;SET;HCFC1;BEND3;POLE3;KAT2A;SETD5;MAP3K7;TGFB1;DR1;TRRAP;BRPF1;HAT1;YEATS4;PCGF2;SRCAP;BRCA2;MCRS1;TAF9B;SMARCB1;SPI1;NAA50;EP300;PHF10;EP400;GTF3C4;BRD1;BRD8;SUPT7L;MAPK3;SIN3A;BAZ1A;ATF2;LDB1;OGT;NCOA3;RUVBL1;USP22;MORF4L1;PAXIP1;PHF20;TADA2A	geneontology_Biological_Process
GO:0010639	negative regulation of organelle organization	http://amigo.geneontology.org/amigo/term/GO:0010639	291	91	57.4828979793001	1.5830795453766	1.48574761649201e-06	4.33547281286662e-05	120;142;672;699;701;822;829;891;899;991;1063;1111;1786;1789;2648;3159;3178;3192;3720;3925;3976;4085;4171;4302;4591;4751;5217;5347;5394;5580;5716;5756;5810;5885;6418;6598;6688;6714;7114;7153;7175;7272;7429;7515;7517;7520;7756;8195;8971;9168;9181;9184;9212;9232;9319;9530;9555;9682;9700;10059;10163;10403;10493;11151;22823;22919;23075;25942;26271;26586;27085;29028;51143;51366;51451;51474;54880;55170;…	TOP2A;CDC20;MCM2;PLK1;CCNB1;PTTG1;NEK2;AURKB;CENPF;BUB1B;CDT1;NDC80;TRIP13;TTK;BUB1;STMN1;MAD2L1;DNMT1;ESPL1;VIL1;CCNF;CHEK1;BRCA1;HMGA1;ATAD2;FBXO5;CAPG;CKAP2;ARHGEF2;PRKCD;PFN2;SRC;MAPRE1;XRCC3;DNMT3B;MTF2;ADD3;TMSB10;LIF;RAD21;BCOR;PRMT6;H2AFY;MID1IP1;TRIM37;TPR;SET;H1FX;HNRNPA1;RAD1;KAT2A;ZNF207;DNM1L;XRCC1;ANKRD27;PARP1;HNRNPU;CAPZA1;TMSB4X;WASF2;SMARCB1;MLLT6;SPI1;MKKS;MTBP;SWAP70;ACD;PCID2…	geneontology_Biological_Process
GO:0006337	nucleosome disassembly	http://amigo.geneontology.org/amigo/term/GO:0006337	18	13	3.55564317397733	3.65615990241739	2.11954990336771e-06	6.15321641177673e-05	3159;6418;6597;6598;6599;6601;6602;6604;6605;8289;11198;55193;92815	HMGA1;HIST3H2A;SMARCD1;SMARCC2;SMARCC1;SET;SUPT16H;SMARCB1;SMARCA4;ARID1A;PBRM1;SMARCE1;SMARCD3	geneontology_Biological_Process
GO:0045005	DNA-dependent DNA replication maintenance of fidelity	http://amigo.geneontology.org/amigo/term/GO:0045005	23	15	4.54332183341548	3.30154907576152	2.5254497366678e-06	7.24864751374273e-05	641;675;1663;1763;2956;5111;5424;5426;5888;7486;8914;9984;54962;55159;146956	RAD51;EME1;PCNA;POLD1;TIMELESS;BLM;DDX11;DNA2;RFWD3;MSH6;TIPIN;POLE;THOC1;BRCA2;WRN	geneontology_Biological_Process
GO:0051984	positive regulation of chromosome segregation	http://amigo.geneontology.org/amigo/term/GO:0051984	23	15	4.54332183341548	3.30154907576152	2.5254497366678e-06	7.24864751374273e-05	891;990;1663;2237;3192;5885;6421;9555;9700;9787;25836;51433;55920;56852;81620	CDC6;CCNB1;CDT1;DLGAP5;FEN1;ESPL1;RCC2;DDX11;SFPQ;RAD21;H2AFY;RAD18;HNRNPU;NIPBL;ANAPC5	geneontology_Biological_Process
GO:0031497	chromatin assembly	http://amigo.geneontology.org/amigo/term/GO:0031497	90	37	17.7782158698866	2.08119871368374	2.53529801752528e-06	7.24864751374273e-05	1029;1058;3014;3070;3148;3159;4171;4673;4676;4678;5928;5931;6418;6662;7175;8208;8348;8467;8520;8607;8971;9555;9733;10036;10541;11339;23421;23523;50809;54107;55166;55355;55723;55839;64105;64946;79172	MCM2;ASF1B;HJURP;CENPA;OIP5;CHAF1B;HMGB2;CDKN2A;HELLS;H2AFX;CENPH;CENPK;HMGA1;CHAF1A;CENPO;CENPQ;NASP;NAP1L1;RBBP4;SOX9;H2AFY;TPR;SET;H1FX;ITGB3BP;RBBP7;POLE3;SART3;CENPN;HP1BP3;HAT1;ANP32B;CABIN1;HIST1H2BO;SMARCA5;RUVBL1;NAP1L4	geneontology_Biological_Process
GO:0006473	protein acetylation	http://amigo.geneontology.org/amigo/term/GO:0006473	151	54	29.827895515032	1.81038585081493	2.78245459117699e-06	7.91531429178539e-05	86;672;675;1111;1386;1810;2033;2648;3054;3066;3976;4582;5562;5595;6418;6598;6659;6688;6871;6885;7040;7703;7862;8089;8202;8295;8473;8520;8607;8861;9329;9913;10445;10847;10902;10933;11177;22976;23326;23774;25942;51230;51616;54107;55209;55274;57551;57634;57673;79075;80018;80218;84140;90780	CHEK1;BRCA1;SOX4;ACTL6A;DSCC1;MUC1;LIF;HDAC2;PYGO2;SET;HCFC1;BEND3;POLE3;KAT2A;SETD5;MAP3K7;TGFB1;DR1;TRRAP;BRPF1;HAT1;YEATS4;PCGF2;SRCAP;BRCA2;MCRS1;TAF9B;SMARCB1;SPI1;NAA50;EP300;PHF10;EP400;GTF3C4;BRD1;NAA25;BRD8;TAOK1;SUPT7L;MAPK3;SIN3A;BAZ1A;ATF2;LDB1;OGT;NCOA3;FAM161A;RUVBL1;USP22;MORF4L1;PRKAA1;PAXIP1;PHF20;TADA2A	geneontology_Biological_Process
GO:0071897	DNA biosynthetic process	http://amigo.geneontology.org/amigo/term/GO:0071897	159	56	31.4081813701331	1.78297493064186	3.15929980221341e-06	8.94239809016506e-05	641;908;1032;1063;1736;3178;3181;3184;3192;3978;4216;4751;4931;5111;5394;5422;5424;5426;5427;5570;5594;5595;5982;5983;5984;5985;6117;6118;6119;6714;6950;7015;7027;7083;7298;7486;7520;9212;10576;10694;10714;10721;11232;22948;23381;23649;51455;51514;54107;55226;55666;63922;65057;79075;167227;286826	NEK2;TYMS;AURKB;CENPF;DTL;TK1;RFC4;PCNA;POLD1;LIG1;TFDP1;BLM;POLE2;CHTF18;RFC3;POLA1;POLQ;RFC5;SRC;POLA2;DSCC1;POLD3;LIN9;PKIB;RFC2;RPA1;HNRNPA1;DKC1;POLE3;CDKN2D;CCT5;POLG2;TERT;POLE;CCT2;HNRNPA2B1;HNRNPU;CCT6A;HNRNPD;MAP3K4;ACD;MAPK1;WRN;NVL;SMG5;TCP1;MAPK3;REV1;CCT8;XRCC5;DCP2;RPA2;EXOSC10;RPA3;NAT10;NPLOC4	geneontology_Biological_Process
GO:0018393	internal peptidyl-lysine acetylation	http://amigo.geneontology.org/amigo/term/GO:0018393	126	47	24.8895022178413	1.88834632322656	3.22824076415262e-06	9.09207510739702e-05	86;672;675;1111;1386;1810;2033;2648;3054;3976;4582;5595;6418;6598;6688;6871;6885;7040;7703;7862;8089;8202;8295;8473;8520;8607;8861;9329;9913;10445;10847;10902;10933;11177;22976;23326;23774;25942;51230;51616;54107;55209;55274;57634;57673;80218;90780	CHEK1;BRCA1;ACTL6A;MUC1;LIF;PYGO2;SET;HCFC1;BEND3;POLE3;KAT2A;SETD5;MAP3K7;TGFB1;DR1;TRRAP;BRPF1;HAT1;YEATS4;PCGF2;SRCAP;BRCA2;MCRS1;TAF9B;SMARCB1;SPI1;NAA50;EP300;PHF10;EP400;GTF3C4;BRD1;BRD8;SUPT7L;MAPK3;SIN3A;BAZ1A;ATF2;LDB1;OGT;NCOA3;RUVBL1;USP22;MORF4L1;PAXIP1;PHF20;TADA2A	geneontology_Biological_Process
GO:0061982	meiosis I cell cycle process	http://amigo.geneontology.org/amigo/term/GO:0061982	61	28	12.0496796451454	2.32371322927915	3.25182697435977e-06	9.11316460487657e-05	641;675;898;993;994;995;1164;2177;2956;4439;4603;5347;5885;5888;5889;6118;6790;7153;7155;9134;9232;9319;9700;23353;26271;80010;83990;146956	TOP2A;PLK1;PTTG1;CCNE1;TRIP13;CDC25C;RAD51;AURKA;CKS2;ESPL1;FANCD2;CDC25A;EME1;CDC25B;FBXO5;BLM;BRIP1;CCNE2;MSH6;RAD21;RMI1;RAD51C;MYBL1;SUN1;TOP2B;BRCA2;MSH5;RPA2	geneontology_Biological_Process
GO:0022406	membrane docking	http://amigo.geneontology.org/amigo/term/GO:0022406	141	51	27.8525381961557	1.83107189875568	3.57705669440378e-06	9.9752305157733e-05	858;983;1453;1778;1781;2054;3383;4751;4957;5116;5341;5347;6093;6616;6804;6809;6813;6857;7277;7283;7412;7430;8417;8481;8675;9545;9657;9793;9814;10228;10652;10733;10890;11190;11311;22919;22981;22995;51762;54820;55125;55142;55722;55835;79598;80184;84131;115106;117177;121441;203068	CDK1;PLK1;NEK2;PLK4;TUBG1;SNAP25;MAPRE1;HAUS1;EZR;IQCB1;CENPJ;NDE1;CKAP5;TUBB;NEDD1;VCAM1;STX3;SYT1;PLEK;RAB3D;CEP78;CEP72;STX2;SFI1;ICAM1;CEP192;CEP250;OFD1;STX6;NINL;ODF2;RAB8B;CSNK1D;STX16;CEP152;HAUS2;RAB3IP;PCNT;CAV2;CEP97;RAB10;STX1A;STXBP2;TUBA4A;YKT6;CEP290;DYNC1H1;STX7;VPS45;DYNC1I2;ROCK1	geneontology_Biological_Process
GO:0000079	regulation of cyclin-dependent protein serine/threonine kinase activity	http://amigo.geneontology.org/amigo/term/GO:0000079	81	34	16.000394282898	2.12494763559301	3.68672796702274e-06	0.000102306701084881	641;836;890;891;898;899;904;990;993;995;1019;1029;1030;1031;1032;1033;1050;1163;1164;2810;3843;5347;5716;6714;7128;8851;9088;9113;9133;9134;10527;10614;23560;57018	CDC6;CCNB2;PLK1;CCNB1;CCNA2;CCNE1;CDKN3;SFN;CDC25C;CKS2;PKMYT1;CDC25A;CDKN2A;CCNF;CDKN2C;BLM;CDK4;SRC;CCNE2;CKS1B;CDKN2D;TNFAIP3;IPO5;GTPBP4;LATS1;CASP3;IPO7;CDK5R1;CCNL1;HEXIM1;CDKN2B;PSMD10;CEBPA;CCNT1	geneontology_Biological_Process
GO:0051298	centrosome duplication	http://amigo.geneontology.org/amigo/term/GO:0051298	49	24	9.67925086249384	2.47953073444947	3.97615256875206e-06	0.000109799998496124	672;675;899;1017;2648;4591;6491;7514;7517;8481;9793;10733;22995;23032;23636;25978;26973;54820;55125;55722;55835;128866;163786;284403	CCNF;CDK2;WDR62;BRCA1;PLK4;STIL;SASS6;XRCC3;CENPJ;NDE1;CKAP5;NUP62;TRIM37;CEP72;XPO1;KAT2A;CEP192;OFD1;CHORDC1;BRCA2;CEP152;USP33;CHMP4B;CHMP2B	geneontology_Biological_Process
GO:0044089	positive regulation of cellular component biogenesis	http://amigo.geneontology.org/amigo/term/GO:0044089	401	116	79.2118284869394	1.46442775297286	4.41491672997785e-06	0.000121324483535945	25;142;402;581;822;961;1385;1778;1946;2049;2071;2150;2242;2316;2885;2967;3055;3383;3556;3936;3984;3987;4088;4312;5027;5058;5217;5305;5341;5366;5578;5829;5880;6093;6117;6118;6119;6281;6624;6662;6714;6928;7016;7040;7046;7162;7175;7248;7408;7422;7429;7456;8027;8396;8440;8450;8826;8851;8936;9076;9146;9231;9270;9448;9530;9557;9696;9774;10018;10094;10096;10097;10109;10152;10163;10563;10615;10733;10787;…	ANLN;CDT1;SPAG5;VIL1;KCTD17;NCK2;PLK4;CAPG;WASF1;MNS1;GPSM2;MMP1;PFN2;BMF;CLSTN1;SRC;EPS8L3;MAPRE1;PYCARD;CENPJ;LIMK1;SOX9;NUP62;F2RL1;CCDC88A;IQGAP1;PLEK;ASAP1;FLNA;CNOT6;TPR;HGS;RPA1;ADNP;FNBP1L;HNF1B;ICAM1;VASP;PAK1;BCL2L11;VEGFA;AGRN;TGFB1;IL1RAP;ABL1;CAND1;HEATR1;GTF2H3;S100A10;ABI2;CXCL13;PMAIP1;RAC2;PARP1;LIMS1;WIPF2;NCKAP1;WASF2;TPBG;MAP4K4;ACTR2;DLG5;CLDN1;ZMYND8;SH3PXD2B;PIP4K2A;SWAP70;…	geneontology_Biological_Process
GO:0097711	ciliary basal body-plasma membrane docking	http://amigo.geneontology.org/amigo/term/GO:0097711	72	31	14.2225726959093	2.1796337879796	5.20694493610918e-06	0.000142398624557073	983;1453;1778;1781;4751;4957;5116;5347;7277;7283;8481;9657;9793;9814;10733;11190;22919;22981;22995;54820;55125;55142;55722;55835;79598;80184;84131;115106;117177;121441;203068	CDK1;PLK1;NEK2;PLK4;TUBG1;MAPRE1;HAUS1;IQCB1;CENPJ;NDE1;CKAP5;TUBB;NEDD1;CEP78;CEP72;SFI1;CEP192;CEP250;OFD1;NINL;ODF2;CSNK1D;CEP152;HAUS2;RAB3IP;PCNT;CEP97;TUBA4A;CEP290;DYNC1H1;DYNC1I2	geneontology_Biological_Process
GO:0009303	rRNA transcription	http://amigo.geneontology.org/amigo/term/GO:0009303	24	15	4.7408575653031	3.16398453093812	5.50350344286077e-06	0.000149068578899688	1663;2975;2976;4141;4691;6597;6598;9014;9329;9330;9555;10360;10849;10927;25926	DDX11;SPIN1;H2AFY;NPM3;TAF1B;GTF3C2;SMARCB1;SMARCA4;GTF3C4;CD3EAP;NOL11;NCL;GTF3C3;MARS;GTF3C1	geneontology_Biological_Process
GO:0008608	attachment of spindle microtubules to kinetochore	http://amigo.geneontology.org/amigo/term/GO:0008608	24	15	4.7408575653031	3.16398453093812	5.50350344286077e-06	0.000149068578899688	891;1062;1894;3192;4751;7756;9184;9212;10403;10615;11004;29127;55920;81620;83540	KIF2C;CCNB1;NUF2;NEK2;AURKB;ECT2;CDT1;NDC80;SPAG5;RACGAP1;CENPE;RCC2;ZNF207;HNRNPU;BUB3	geneontology_Biological_Process
GO:0016458	gene silencing	http://amigo.geneontology.org/amigo/term/GO:0016458	158	55	31.2106456382454	1.76221923242123	5.7781037534621e-06	0.000155761168325471	1017;1660;1786;1788;3065;3066;3070;3159;3181;4088;4686;4849;5431;5433;5460;5901;5936;6839;7015;7040;7703;8289;8318;8467;8493;8520;8575;8726;8971;9555;9612;9869;9931;10155;10521;10847;10933;11176;22916;22955;23369;25904;25942;29028;29883;51593;54107;54487;55183;56339;57472;57510;57673;84444;90459	CDC45;DNMT1;HELLS;CDK2;HMGA1;ATAD2;BAZ2A;RAN;H2AFY;HDAC2;SCMH1;DOT1L;DNMT3A;CNOT6;DHX9;H1FX;BEND3;POLE3;HDAC1;SRRT;TRIM28;NCOR2;RIF1;TGFB1;PPM1D;TERT;NCBP2;HELZ;XPO5;HAT1;PCGF2;SETDB1;SRCAP;HNRNPA2B1;ERI1;CNOT3;POU5F1;ARID1A;POLR2B;CNOT10;NCBP1;SUV39H1;POLR2D;DDX17;PRKRA;SIN3A;EED;DGCR8;SMARCA5;MORF4L1;SMAD3;RBM4;METTL3;CNOT7;PUM2	geneontology_Biological_Process
GO:0090224	regulation of spindle organization	http://amigo.geneontology.org/amigo/term/GO:0090224	35	19	6.91375061606703	2.74814656401483	5.89390728422678e-06	0.000158129901118521	1213;1778;3192;5347;7175;8243;8480;9126;10274;10460;10615;10735;22974;23636;25978;26054;29899;79598;128866	TPX2;PLK1;SPAG5;TACC3;GPSM2;SMC1A;SMC3;NUP62;TPR;STAG1;RAE1;HNRNPU;CEP97;CHMP4B;CLTC;CHMP2B;SENP6;STAG2;DYNC1H1	geneontology_Biological_Process
GO:0050684	regulation of mRNA processing	http://amigo.geneontology.org/amigo/term/GO:0050684	100	39	19.7535731887629	1.97432634730539	6.36492502992247e-06	0.000169961512237694	580;891;904;1660;3178;3181;3190;3191;3192;4116;4686;4928;5725;5935;5936;6434;6626;6651;6732;7072;9589;9733;9810;10181;10262;10521;10657;10921;11051;11052;11338;22916;26528;27316;29890;57703;58517;79869;84991	CCNB1;BARD1;CPSF6;TIA1;SF3B4;DHX9;RBMX;HNRNPA1;RBM17;SNRPA;SART3;NCBP2;KHDRBS1;U2AF2;WTAP;RNPS1;HNRNPA2B1;HNRNPU;HNRNPL;SRPK1;CWC22;TRA2B;PTBP1;NCBP1;RBM25;DDX17;DAZAP1;CPSF7;RBM15B;RNF40;MAGOH;RBM5;RBM3;HNRNPK;NUDT21;NUP98;CCNT1;SON;RBM4	geneontology_Biological_Process
GO:0051310	metaphase plate congression	http://amigo.geneontology.org/amigo/term/GO:0051310	47	23	9.28417939871858	2.47733256890474	6.43067851202606e-06	0.00017073908725589	891;1062;1063;1778;3192;3833;3835;3837;8697;9928;10403;10615;11004;23636;25978;55143;55165;55166;81620;81930;83540;113130;128866	KIFC1;KIF2C;CCNB1;NUF2;CDCA8;CENPF;CDT1;CDCA5;NDC80;CEP55;SPAG5;KIF18A;KIF14;CENPE;CENPQ;KPNB1;NUP62;HNRNPU;KIF22;CHMP4B;CHMP2B;DYNC1H1;CDC23	geneontology_Biological_Process
GO:1902275	regulation of chromatin organization	http://amigo.geneontology.org/amigo/term/GO:1902275	151	53	29.827895515032	1.77686018691095	6.45436577861869e-06	0.00017073908725589	672;891;1111;1786;1789;2648;3159;3192;3720;3976;4288;4302;4582;5595;6418;6598;6688;6871;7040;7175;7334;7422;8318;8473;8726;8971;9555;9682;9733;9739;9810;9869;10155;10270;11011;22823;22976;23028;23476;25836;25942;26147;29028;51366;54880;55170;55183;55201;55209;55818;63925;64324;90780	CCNB1;MKI67;CDC45;DNMT1;PHF19;CHEK1;BRCA1;HMGA1;ATAD2;DNMT3B;MTF2;MUC1;LIF;BCOR;PRMT6;H2AFY;PYGO2;TPR;SET;H1FX;KAT2A;TRIM28;SETD5;VEGFA;SART3;RIF1;TGFB1;SETDB1;KDM1A;HNRNPU;SMARCB1;MLLT6;SPI1;MAPK3;SIN3A;OGT;BRD4;EED;NIPBL;RNF40;UBE2N;JARID2;SETD1A;UBR5;MAP1S;PAXIP1;TLK2;NSD1;ZNF335;KDM3A;AKAP8;KDM4A;TADA2A	geneontology_Biological_Process
GO:0043543	protein acylation	http://amigo.geneontology.org/amigo/term/GO:0043543	171	58	33.7786101527846	1.71706295012315	8.12638082781092e-06	0.000213969497052268	86;672;675;1111;1386;1810;2033;2648;3054;3066;3976;4582;5562;5595;6418;6598;6659;6688;6871;6885;7040;7703;7862;8089;8202;8295;8473;8520;8607;8861;9329;9913;10445;10847;10902;10933;11177;22976;23326;23390;23774;25942;51230;51616;54107;55209;55274;55625;57551;57634;57673;79075;80018;80218;84140;90780;254887;340481	CHEK1;BRCA1;SOX4;ACTL6A;DSCC1;MUC1;LIF;HDAC2;PYGO2;SET;HCFC1;BEND3;POLE3;KAT2A;SETD5;MAP3K7;TGFB1;DR1;TRRAP;ZDHHC23;BRPF1;HAT1;YEATS4;PCGF2;SRCAP;BRCA2;MCRS1;TAF9B;SMARCB1;SPI1;NAA50;EP300;PHF10;EP400;GTF3C4;BRD1;ZDHHC21;NAA25;BRD8;TAOK1;SUPT7L;MAPK3;SIN3A;BAZ1A;ATF2;LDB1;OGT;NCOA3;FAM161A;ZDHHC17;RUVBL1;USP22;MORF4L1;PRKAA1;PAXIP1;PHF20;TADA2A;ZDHHC7	geneontology_Biological_Process
GO:0006475	internal protein amino acid acetylation	http://amigo.geneontology.org/amigo/term/GO:0006475	130	47	25.6796451453918	1.83024335943498	8.64171245629208e-06	0.000226484880625322	86;672;675;1111;1386;1810;2033;2648;3054;3976;4582;5595;6418;6598;6688;6871;6885;7040;7703;7862;8089;8202;8295;8473;8520;8607;8861;9329;9913;10445;10847;10902;10933;11177;22976;23326;23774;25942;51230;51616;54107;55209;55274;57634;57673;80218;90780	CHEK1;BRCA1;ACTL6A;MUC1;LIF;PYGO2;SET;HCFC1;BEND3;POLE3;KAT2A;SETD5;MAP3K7;TGFB1;DR1;TRRAP;BRPF1;HAT1;YEATS4;PCGF2;SRCAP;BRCA2;MCRS1;TAF9B;SMARCB1;SPI1;NAA50;EP300;PHF10;EP400;GTF3C4;BRD1;BRD8;SUPT7L;MAPK3;SIN3A;BAZ1A;ATF2;LDB1;OGT;NCOA3;RUVBL1;USP22;MORF4L1;PAXIP1;PHF20;TADA2A	geneontology_Biological_Process
GO:2001022	positive regulation of response to DNA damage stimulus	http://amigo.geneontology.org/amigo/term/GO:2001022	67	29	13.2348940364712	2.19117734679894	9.19225723294836e-06	0.000238703523833581	142;641;672;1660;1663;2140;2187;2305;3014;4862;5111;5366;5580;5883;6498;7334;7515;8914;9025;9521;9774;10097;10155;22976;25946;55183;161742;165918;200734	FOXM1;H2AFX;PCNA;BRCA1;TIMELESS;BLM;DDX11;PRKCD;NPAS2;SKIL;DHX9;TRIM28;SPRED1;RIF1;RAD9A;XRCC1;PMAIP1;PARP1;ZNF385A;ACTR2;RNF8;RNF168;EEF1E1;FANCB;UBE2N;BCLAF1;EYA3;PAXIP1;SPRED2	geneontology_Biological_Process
GO:0048024	regulation of mRNA splicing, via spliceosome	http://amigo.geneontology.org/amigo/term/GO:0048024	67	29	13.2348940364712	2.19117734679894	9.19225723294836e-06	0.000238703523833581	3178;3181;3190;3191;3192;4116;4686;4928;5725;5935;5936;6434;6651;6732;7072;9589;9733;10181;10262;10521;10657;10921;11338;26528;27316;29890;57703;58517;84991	TIA1;SF3B4;RBMX;HNRNPA1;RBM17;SART3;KHDRBS1;U2AF2;WTAP;RNPS1;HNRNPA2B1;HNRNPU;HNRNPL;SRPK1;CWC22;TRA2B;PTBP1;NCBP1;RBM25;DDX17;DAZAP1;RBM15B;MAGOH;RBM5;RBM3;HNRNPK;NUP98;SON;RBM4	geneontology_Biological_Process
GO:1904029	regulation of cyclin-dependent protein kinase activity	http://amigo.geneontology.org/amigo/term/GO:1904029	84	34	16.5930014785609	2.04905664860755	9.60606725530777e-06	0.000248310259051586	641;836;890;891;898;899;904;990;993;995;1019;1029;1030;1031;1032;1033;1050;1163;1164;2810;3843;5347;5716;6714;7128;8851;9088;9113;9133;9134;10527;10614;23560;57018	CDC6;CCNB2;PLK1;CCNB1;CCNA2;CCNE1;CDKN3;SFN;CDC25C;CKS2;PKMYT1;CDC25A;CDKN2A;CCNF;CDKN2C;BLM;CDK4;SRC;CCNE2;CKS1B;CDKN2D;TNFAIP3;IPO5;GTPBP4;LATS1;CASP3;IPO7;CDK5R1;CCNL1;HEXIM1;CDKN2B;PSMD10;CEBPA;CCNT1	geneontology_Biological_Process
GO:0090305	nucleic acid phosphodiester bond hydrolysis	http://amigo.geneontology.org/amigo/term/GO:0090305	199	65	39.3096106456382	1.65353965435962	9.7896155920596e-06	0.00025190460848477	142;317;581;836;1478;1676;1763;2071;2237;2967;3148;3837;3921;4686;5111;5169;5394;5424;5426;5810;5883;5932;5982;5983;5984;5985;6036;6117;6118;6119;7247;7486;8450;9156;9557;9937;10714;10940;11051;11052;22916;23381;23404;23644;27340;29883;51010;51692;54487;54913;55775;57472;64421;64858;79869;79915;80153;81608;81875;90459;114034;146956;167227;255967;283989	HMGB2;EXO1;RFC4;FEN1;EME1;PCNA;POLD1;RBBP8;RFC3;RFC5;DNA2;ATAD5;POLD3;DCLRE1B;CSTF2;KPNB1;CPSF6;RFC2;TSEN54;CNOT6;RPA1;RNASE2;RAD1;APAF1;NCBP2;RAD9A;POLE;UTP20;GTF2H3;RPP25;ISG20L2;ERI1;PARP1;DCLRE1C;EXOSC2;EXOSC3;CASP3;WRN;EDC3;PAN3;EDC4;BAX;NCBP1;SMG5;TDP1;TSN;POP1;CPSF7;RPSA;DGCR8;CUL4B;CPSF3;DCP2;CHD1L;RPA2;EXOSC10;RPA3;NUDT21;ERCC3;TOE1;ENPP3;CNOT7;DCLRE1A;FIP1L1;DFFA	geneontology_Biological_Process
GO:1903311	regulation of mRNA metabolic process	http://amigo.geneontology.org/amigo/term/GO:1903311	207	67	40.8898965007393	1.6385465783409	1.01028545882453e-05	0.000258788505991207	580;891;904;1660;1869;3178;3181;3184;3190;3191;3192;4116;4670;4686;4928;5578;5580;5725;5935;5936;6418;6434;6626;6651;6732;7072;7514;7534;7832;8570;9589;9704;9733;9810;10181;10236;10262;10492;10521;10642;10643;10644;10657;10921;10949;11051;11052;11187;11338;22916;23369;23404;23589;26528;27316;29883;29890;51010;55095;55795;56339;57703;58517;79869;84991;167227;399664	E2F1;CCNB1;IGF2BP2;BARD1;PRKCD;IGF2BP1;IGF2BP3;CPSF6;TIA1;SF3B4;SET;DHX9;RBMX;HNRNPA1;HNRNPR;RBM17;XPO1;SNRPA;SART3;YWHAZ;KHSRP;NCBP2;KHDRBS1;MEX3D;U2AF2;WTAP;RNPS1;HNRNPA2B1;HNRNPU;HNRNPD;HNRNPA0;HNRNPL;SRPK1;BTG2;EXOSC2;DHX34;EXOSC3;CWC22;TRA2B;PTBP1;HNRNPM;PCID2;SYNCRIP;NCBP1;SAMD4B;RBM25;DDX17;DAZAP1;PRKCA;CPSF7;RBM15B;RNF40;DCP2;PKP3;MAGOH;RBM5;RBM3;HNRNPK;NUDT21;NUP98;CCNT1;CARHSP1;SON;RBM4…	geneontology_Biological_Process
GO:0071156	regulation of cell cycle arrest	http://amigo.geneontology.org/amigo/term/GO:0071156	88	35	17.3831444061114	2.01344470150608	1.13076831809167e-05	0.000288345921113375	581;672;835;891;983;995;1017;1019;1820;1869;1874;2033;2305;2810;3276;4582;4849;5111;6659;6790;7027;7029;7040;7161;7832;8851;10498;11200;25904;25946;29883;51512;57472;115426;144455	FOXM1;CDK1;E2F1;CCNB1;GTSE1;SFN;CDC25C;AURKA;CDK2;PCNA;BRCA1;SOX4;TFDP1;ARID3A;CDK4;CASP2;E2F7;MUC1;CHEK2;CNOT6;TP73;TGFB1;PRMT1;CNOT3;ZNF385A;BTG2;EP300;UHRF2;CNOT10;BAX;CDK5R1;E2F4;CARM1;CNOT7;TFDP2	geneontology_Biological_Process
GO:0032986	protein-DNA complex disassembly	http://amigo.geneontology.org/amigo/term/GO:0032986	20	13	3.95071463775259	3.29054391217565	1.28523580553708e-05	0.000326265466150018	3159;6418;6597;6598;6599;6601;6602;6604;6605;8289;11198;55193;92815	HMGA1;HIST3H2A;SMARCD1;SMARCC2;SMARCC1;SET;SUPT16H;SMARCB1;SMARCA4;ARID1A;PBRM1;SMARCE1;SMARCD3	geneontology_Biological_Process
GO:0006298	mismatch repair	http://amigo.geneontology.org/amigo/term/GO:0006298	28	16	5.53100049285362	2.89278585685771	1.35882636893569e-05	0.000343406967613615	25;2956;3978;4436;4439;4595;5111;5378;6117;6118;6119;6996;7161;9156;10714;29072	EXO1;PCNA;LIG1;MSH2;POLD3;MSH6;TDG;RPA1;TP73;ABL1;PMS1;MSH5;MUTYH;SETD2;RPA2;RPA3	geneontology_Biological_Process
GO:0031123	RNA 3'-end processing	http://amigo.geneontology.org/amigo/term/GO:0031123	96	37	18.9634302612124	1.95112379407851	1.4950613979714e-05	0.000376157447729604	351;580;891;904;1478;1736;2091;3921;4116;4686;5433;6626;6741;7884;8563;9775;9810;9877;9984;10921;11051;11052;11338;22794;22916;23404;25896;51010;51692;55656;57187;65109;79869;81608;84321;90459;114034	CCNB1;BARD1;SLBP;CSTF2;CPSF6;UPF3B;DKC1;INTS8;SNRPA;THOC2;NCBP2;U2AF2;THOC1;RNPS1;ERI1;FBL;EIF4A3;EXOSC2;EXOSC3;APP;SSB;INTS7;NCBP1;CASC3;POLR2D;THOC5;CPSF7;RPSA;RNF40;CPSF3;MAGOH;ZC3H11A;NUDT21;TOE1;CCNT1;THOC3;FIP1L1	geneontology_Biological_Process
GO:0070192	chromosome organization involved in meiotic cell cycle	http://amigo.geneontology.org/amigo/term/GO:0070192	31	17	6.12360768851651	2.77614126585539	1.53435956563586e-05	0.000382643590355268	699;701;898;2177;4439;5888;5889;9134;9319;9918;10051;10592;23310;23353;23397;29781;83990	BUB1B;CCNE1;NCAPH;TRIP13;BUB1;SMC4;NCAPD2;RAD51;FANCD2;SMC2;BRIP1;CCNE2;NCAPD3;NCAPH2;RAD51C;SUN1;MSH5	geneontology_Biological_Process
GO:0060236	regulation of mitotic spindle organization	http://amigo.geneontology.org/amigo/term/GO:0060236	31	17	6.12360768851651	2.77614126585539	1.53435956563586e-05	0.000382643590355268	1213;1778;3192;5347;7175;8243;8480;9126;10274;10460;10735;22974;23636;25978;29899;79598;128866	TPX2;PLK1;TACC3;GPSM2;SMC1A;SMC3;NUP62;TPR;STAG1;RAE1;HNRNPU;CEP97;CHMP4B;CLTC;CHMP2B;STAG2;DYNC1H1	geneontology_Biological_Process
GO:1900182	positive regulation of protein localization to nucleus	http://amigo.geneontology.org/amigo/term/GO:1900182	72	30	14.2225726959093	2.10932302062542	1.61676375998177e-05	0.000401425423037578	142;908;983;999;1736;1894;2316;3843;3976;4088;5347;5469;5580;5594;6714;6950;7015;7040;7175;10155;10445;10576;10694;22948;23607;29775;51366;51512;57506;84662	CDK1;PLK1;ECT2;GTSE1;GLIS2;PRKCD;SRC;LIF;FLNA;TPR;DKC1;TRIM28;CCT5;TGFB1;TERT;CD2AP;IPO5;CCT2;PARP1;MCRS1;CCT6A;CARD10;MAPK1;CDH1;MED1;TCP1;CCT8;UBR5;MAVS;SMAD3	geneontology_Biological_Process
GO:0043967	histone H4 acetylation	http://amigo.geneontology.org/amigo/term/GO:0043967	46	22	9.08664366683095	2.42113598889178	1.62488546915363e-05	0.000401680202658457	86;672;675;2033;2648;3054;4582;6598;6688;8089;8295;8473;8520;8607;10445;10902;10933;23326;51230;57634;57673;80218	BRCA1;ACTL6A;MUC1;HCFC1;BEND3;KAT2A;TRRAP;HAT1;YEATS4;BRCA2;MCRS1;SMARCB1;SPI1;NAA50;EP300;EP400;BRD8;OGT;RUVBL1;USP22;MORF4L1;PHF20	geneontology_Biological_Process
GO:0030866	cortical actin cytoskeleton organization	http://amigo.geneontology.org/amigo/term/GO:0030866	37	19	7.30882207984229	2.59959810109511	1.706469612206e-05	0.000420014107595572	752;1894;2036;2037;3993;3996;5341;6093;6242;7429;7430;7456;9493;10787;23433;29127;54443;114793;147179	ANLN;ECT2;KIF23;RACGAP1;VIL1;EPB41L2;EZR;PLEK;EPB41L1;RTKN;LLGL1;WIPF2;NCKAP1;FMNL1;FMNL2;WIPF1;RHOQ;LLGL2;ROCK1	geneontology_Biological_Process
GO:0140056	organelle localization by membrane tethering	http://amigo.geneontology.org/amigo/term/GO:0140056	133	47	26.2722523410547	1.78895967463569	1.7285685066204e-05	0.00042361152883022	858;983;1453;1778;1781;2054;4751;4957;5116;5341;5347;6616;6804;6809;6813;6857;7277;7283;8417;8481;8675;9545;9657;9793;9814;10228;10652;10733;10890;11190;11311;22919;22981;22995;51762;54820;55125;55142;55722;55835;79598;80184;84131;115106;117177;121441;203068	CDK1;PLK1;NEK2;PLK4;TUBG1;SNAP25;MAPRE1;HAUS1;IQCB1;CENPJ;NDE1;CKAP5;TUBB;NEDD1;STX3;SYT1;PLEK;RAB3D;CEP78;CEP72;STX2;SFI1;CEP192;CEP250;OFD1;STX6;NINL;ODF2;RAB8B;CSNK1D;STX16;CEP152;HAUS2;RAB3IP;PCNT;CAV2;CEP97;RAB10;STX1A;STXBP2;TUBA4A;YKT6;CEP290;DYNC1H1;STX7;VPS45;DYNC1I2	geneontology_Biological_Process
GO:0006342	chromatin silencing	http://amigo.geneontology.org/amigo/term/GO:0006342	59	26	11.6546081813701	2.23087722859366	1.79515188567514e-05	0.000438032535552024	1786;1788;3065;3066;3070;3159;6839;7703;8289;8318;8467;8493;8520;8726;8971;9555;9869;10155;10933;11176;25942;29028;54107;55183;57673;84444	CDC45;DNMT1;HELLS;HMGA1;ATAD2;BAZ2A;H2AFY;HDAC2;DOT1L;DNMT3A;H1FX;BEND3;POLE3;HDAC1;TRIM28;RIF1;PPM1D;HAT1;PCGF2;SETDB1;ARID1A;SUV39H1;SIN3A;EED;SMARCA5;MORF4L1	geneontology_Biological_Process
GO:0031061	negative regulation of histone methylation	http://amigo.geneontology.org/amigo/term/GO:0031061	18	12	3.55564317397733	3.37491683300067	1.92747719963693e-05	0.000468302507602775	672;1786;1789;3720;4302;6598;9555;9682;22823;54880;55170;55818	DNMT1;BRCA1;DNMT3B;MTF2;BCOR;PRMT6;H2AFY;SMARCB1;MLLT6;JARID2;KDM3A;KDM4A	geneontology_Biological_Process
GO:0007127	meiosis I	http://amigo.geneontology.org/amigo/term/GO:0007127	56	25	11.0620009857072	2.25998895067009	1.97343070706957e-05	0.000477418428748753	641;675;898;994;1164;2177;4439;4603;5347;5885;5888;5889;6118;6790;7153;7155;9134;9232;9319;9700;23353;26271;80010;83990;146956	TOP2A;PLK1;PTTG1;CCNE1;TRIP13;RAD51;AURKA;CKS2;ESPL1;FANCD2;EME1;CDC25B;FBXO5;BLM;BRIP1;CCNE2;RAD21;RMI1;RAD51C;MYBL1;SUN1;TOP2B;BRCA2;MSH5;RPA2	geneontology_Biological_Process
GO:0000380	alternative mRNA splicing, via spliceosome	http://amigo.geneontology.org/amigo/term/GO:0000380	47	22	9.28417939871858	2.36962245721323	2.48888497296207e-05	0.000599556503486735	1660;3178;3191;3192;4116;4670;5725;5936;6421;6434;9589;9733;10181;10521;10657;10921;23028;27316;29890;51319;58517;84991	SFPQ;DHX9;RBMX;HNRNPA1;RBM17;SART3;KHDRBS1;WTAP;RNPS1;KDM1A;HNRNPU;HNRNPL;RSRC1;TRA2B;PTBP1;HNRNPM;RBM25;DDX17;RBM15B;MAGOH;RBM5;RBM4	geneontology_Biological_Process
GO:0030865	cortical cytoskeleton organization	http://amigo.geneontology.org/amigo/term/GO:0030865	41	20	8.0989650073928	2.46945134122	2.73101830632339e-05	0.000655097230173588	752;1894;2036;2037;3993;3996;5341;6093;6242;7429;7430;7456;9493;10787;23433;29127;54443;59341;114793;147179	ANLN;ECT2;KIF23;RACGAP1;VIL1;EPB41L2;EZR;PLEK;EPB41L1;RTKN;LLGL1;WIPF2;NCKAP1;FMNL1;FMNL2;TRPV4;WIPF1;RHOQ;LLGL2;ROCK1	geneontology_Biological_Process
GO:0071459	protein localization to chromosome, centromeric region	http://amigo.geneontology.org/amigo/term/GO:0071459	16	11	3.16057171020207	3.48038298403194	2.83507035689912e-05	0.000677187058666916	701;983;1058;7272;9184;9212;10403;27085;55166;55920;81620	CDK1;AURKB;BUB1B;CDT1;CENPA;NDC80;TTK;RCC2;CENPQ;MTBP;BUB3	geneontology_Biological_Process
GO:1904356	regulation of telomere maintenance via telomere lengthening	http://amigo.geneontology.org/amigo/term/GO:1904356	51	23	10.0743223262691	2.28303197526516	3.45281861735547e-05	0.000821277571128122	142;908;1736;3178;3181;3192;4216;4751;5394;5570;5594;5595;6714;6950;7520;9212;10576;10694;22948;23381;55226;65057;167227	NEK2;AURKB;SRC;PKIB;HNRNPA1;DKC1;CCT5;CCT2;HNRNPA2B1;PARP1;HNRNPU;CCT6A;MAP3K4;ACD;MAPK1;SMG5;TCP1;MAPK3;CCT8;XRCC5;DCP2;EXOSC10;NAT10	geneontology_Biological_Process
GO:0006271	DNA strand elongation involved in DNA replication	http://amigo.geneontology.org/amigo/term/GO:0006271	14	10	2.76550024642681	3.61598232107214	4.05250170817384e-05	0.000955883840415504	1763;2237;3978;5111;5422;5426;5983;5984;51659;84296	RFC4;FEN1;GINS2;PCNA;LIG1;GINS4;RFC3;POLA1;DNA2;POLE	geneontology_Biological_Process
GO:0007076	mitotic chromosome condensation	http://amigo.geneontology.org/amigo/term/GO:0007076	14	10	2.76550024642681	3.61598232107214	4.05250170817384e-05	0.000955883840415504	9918;10051;10270;10592;23310;23397;25836;51203;64151;113130	NUSAP1;NCAPG;CDCA5;NCAPH;SMC4;NCAPD2;SMC2;NCAPD3;NIPBL;AKAP8	geneontology_Biological_Process
GO:0008156	negative regulation of DNA replication	http://amigo.geneontology.org/amigo/term/GO:0008156	30	16	5.92607195662888	2.69993346640053	4.33718908607883e-05	0.00101457964530133	641;675;990;2956;6282;7270;8243;8914;9126;10735;11200;23244;23560;26271;51053;54962	CDC6;FBXO5;TIMELESS;BLM;S100A11;GMNN;SMC1A;SMC3;CHEK2;MSH6;TIPIN;GTPBP4;BRCA2;PDS5A;TTF1;STAG2	geneontology_Biological_Process
GO:0045911	positive regulation of DNA recombination	http://amigo.geneontology.org/amigo/term/GO:0045911	30	16	5.92607195662888	2.69993346640053	4.33718908607883e-05	0.00101457964530133	641;2187;2956;4436;7037;7040;7158;7292;7374;7486;10097;22976;23529;51010;55183;79915	MSH2;BLM;ATAD5;TFRC;MSH6;UNG;RIF1;TGFB1;TNFSF4;CLCF1;ACTR2;EXOSC3;WRN;TP53BP1;FANCB;PAXIP1	geneontology_Biological_Process
GO:0007080	mitotic metaphase plate congression	http://amigo.geneontology.org/amigo/term/GO:0007080	39	19	7.70389354361755	2.46628537796202	4.42958058829435e-05	0.00103192821853228	891;1062;3192;3833;3835;3837;8697;9928;10403;11004;23636;25978;55143;55165;81620;81930;83540;113130;128866	KIFC1;KIF2C;CCNB1;NUF2;CDCA8;CDT1;CDCA5;NDC80;CEP55;KIF18A;KIF14;CENPE;KPNB1;NUP62;HNRNPU;KIF22;CHMP4B;CHMP2B;CDC23	geneontology_Biological_Process
GO:0001701	in utero embryonic development	http://amigo.geneontology.org/amigo/term/GO:0001701	269	80	53.1371118777723	1.50553910765829	4.73797338429449e-05	0.00109924866100373	86;90;91;100;102;675;841;891;1050;1999;2186;2260;2263;2648;2885;3054;3091;3276;3688;3880;3976;4071;4088;4097;4188;4436;4678;4751;4849;4851;4952;5335;5460;5469;5594;5930;5932;6491;6498;6670;6692;6789;6928;7046;7403;7422;7516;7703;7855;9113;9133;9915;10018;10155;10653;10672;10733;11232;23462;25942;27173;29072;54880;54892;55723;57178;57498;57534;57679;57680;63925;79718;79728;84295;84296;90780;113026…	CCNB2;ASF1B;CCNB1;NEK2;SPINT1;KRT19;NCAPG2;XRCC2;PLK4;STIL;FGFR2;RBBP8;MSH2;GINS4;NASP;SPINT2;ACTL6A;ARNT2;E2F7;LIF;HIF1A;SKIL;BCOR;PYGO2;HCFC1;SP3;HNF1B;KAT2A;BCL2L11;TRIM28;ADA;VEGFA;CMTM3;ZMIZ1;NOTCH1;PALB2;POLG2;STK4;MIB1;ITGB1;FZD5;SLC39A1;BPTF;PRMT1;PCGF2;PLCG1;CNOT3;BRCA2;KDM6A;GNA13;ACVR1;PLCD3;PHF6;TBL1XR1;POU5F1;CASP8;LATS1;ADAM10;ACVR1B;MAPK1;MAFG;MED1;GRB2;CHD8;CCDC24;SETD2;SIN3A;OCRL…	geneontology_Biological_Process
GO:0000018	regulation of DNA recombination	http://amigo.geneontology.org/amigo/term/GO:0000018	69	28	13.6299655002464	2.05429720269606	5.44886708777614e-05	0.0012590219013837	641;1111;2071;2187;2956;3838;4436;5888;6118;7037;7040;7158;7292;7374;7486;8971;9466;9984;10097;10635;10721;22976;23028;23529;29072;51010;55183;79915	RAD51AP1;RAD51;KPNA2;CHEK1;MSH2;BLM;POLQ;ATAD5;TFRC;MSH6;UNG;H1FX;IL27RA;RIF1;TGFB1;TNFSF4;CLCF1;THOC1;KDM1A;ACTR2;EXOSC3;WRN;TP53BP1;SETD2;FANCB;RPA2;PAXIP1;ERCC3	geneontology_Biological_Process
GO:0090231	regulation of spindle checkpoint	http://amigo.geneontology.org/amigo/term/GO:0090231	12	9	2.37042878265155	3.79678143712575	5.54026374615102e-05	0.00125957562517915	891;4085;7175;7517;10403;51143;51451;55795;81620	CCNB1;CDT1;NDC80;MAD2L1;XRCC3;TPR;PCID2;DYNC1LI1;LCMT1	geneontology_Biological_Process
GO:0090266	regulation of mitotic cell cycle spindle assembly checkpoint	http://amigo.geneontology.org/amigo/term/GO:0090266	12	9	2.37042878265155	3.79678143712575	5.54026374615102e-05	0.00125957562517915	891;4085;7175;7517;10403;51143;51451;55795;81620	CCNB1;CDT1;NDC80;MAD2L1;XRCC3;TPR;PCID2;DYNC1LI1;LCMT1	geneontology_Biological_Process
GO:1903504	regulation of mitotic spindle checkpoint	http://amigo.geneontology.org/amigo/term/GO:1903504	12	9	2.37042878265155	3.79678143712575	5.54026374615102e-05	0.00125957562517915	891;4085;7175;7517;10403;51143;51451;55795;81620	CCNB1;CDT1;NDC80;MAD2L1;XRCC3;TPR;PCID2;DYNC1LI1;LCMT1	geneontology_Biological_Process
GO:0034501	protein localization to kinetochore	http://amigo.geneontology.org/amigo/term/GO:0034501	12	9	2.37042878265155	3.79678143712575	5.54026374615102e-05	0.00125957562517915	983;7272;9184;9212;10403;27085;55166;55920;81620	CDK1;AURKB;CDT1;NDC80;TTK;RCC2;CENPQ;MTBP;BUB3	geneontology_Biological_Process
GO:2000573	positive regulation of DNA biosynthetic process	http://amigo.geneontology.org/amigo/term/GO:2000573	59	25	11.6546081813701	2.14507425826313	5.78509322439746e-05	0.00130475747981331	908;1736;3178;3181;3184;4216;4751;4931;5570;5594;5595;5982;5983;5984;5985;6714;6950;7520;9212;10576;10694;22948;63922;65057;79075	NEK2;AURKB;RFC4;CHTF18;RFC3;RFC5;SRC;DSCC1;PKIB;RFC2;HNRNPA1;DKC1;CCT5;CCT2;HNRNPA2B1;CCT6A;HNRNPD;MAP3K4;ACD;MAPK1;NVL;TCP1;MAPK3;CCT8;XRCC5	geneontology_Biological_Process
GO:0000726	non-recombinational repair	http://amigo.geneontology.org/amigo/term/GO:0000726	59	25	11.6546081813701	2.14507425826313	5.78509322439746e-05	0.00130475747981331	580;641;672;2547;3014;5422;5591;5932;7158;7334;7515;7520;7913;9025;9656;9937;10097;10213;10721;22976;51444;55183;64421;64858;165918	H2AFX;BRCA1;RBBP8;BLM;POLA1;BARD1;POLQ;DEK;MDC1;PRKDC;DCLRE1B;RNF138;RIF1;XRCC1;DCLRE1C;ACTR2;RNF8;TP53BP1;RNF168;UBE2N;XRCC5;PAXIP1;PSMD14;DCLRE1A;XRCC6	geneontology_Biological_Process
GO:0090169	regulation of spindle assembly	http://amigo.geneontology.org/amigo/term/GO:0090169	25	14	4.93839329719073	2.83493013972056	6.45743010259103e-05	0.00145061554804634	1778;3192;5347;7175;8243;9126;10274;10615;10735;25978;26054;29899;79598;128866	PLK1;SPAG5;GPSM2;SMC1A;SMC3;TPR;STAG1;HNRNPU;CEP97;CHMP4B;CHMP2B;SENP6;STAG2;DYNC1H1	geneontology_Biological_Process
GO:0007050	cell cycle arrest	http://amigo.geneontology.org/amigo/term/GO:0007050	198	62	39.1120749137506	1.58518820943971	6.49791428488644e-05	0.00145394042556293	25;580;581;672;835;891;983;995;1017;1019;1029;1030;1031;1032;1033;1820;1869;1874;1982;2033;2305;2810;3276;4088;4291;4436;4582;4849;4851;4853;5036;5111;5496;5562;5608;6498;6659;6790;7027;7029;7040;7046;7161;7832;8556;8851;9585;10498;10657;11180;11200;25904;25946;27085;29883;51512;57472;58528;64121;84687;115426;144455	FOXM1;CDK1;E2F1;CCNB1;CDKN3;GTSE1;SFN;CDC25C;AURKA;CDKN2A;CDKN2C;CDK2;PCNA;BRCA1;SOX4;MSH2;TFDP1;BARD1;ARID3A;CDK4;KIF20B;CASP2;E2F7;MUC1;CHEK2;SKIL;CNOT6;NOTCH2;TP73;WDR6;CDKN2D;TGFB1;PPP1R9B;NOTCH1;ABL1;KHDRBS1;PRMT1;CNOT3;ZNF385A;PPM1G;BTG2;EP300;RRAGD;MTBP;PA2G4;UHRF2;EIF4G2;CNOT10;BAX;CDK5R1;CDKN2B;MLF1;CDC14A;TGFBR1;E2F4;RRAGC;SMAD3;PRKAA1;MAP2K6;CARM1;CNOT7;TFDP2	geneontology_Biological_Process
GO:0007015	actin filament organization	http://amigo.geneontology.org/amigo/term/GO:0007015	313	90	61.828684080828	1.45563505576706	6.58693306148095e-05	0.00146805622287573	25;81;120;226;822;829;961;1627;2150;2316;2885;3055;3383;3636;3688;3925;3936;3984;4082;4088;4703;5058;5217;5341;5580;5584;5756;5829;5880;6093;6281;6624;6714;7016;7046;7114;7169;7170;7171;7248;7408;7429;7430;7456;7791;8195;8440;8936;9037;9113;9168;9181;9270;9530;10083;10094;10096;10097;10109;10152;10163;10529;10787;11113;11135;11151;11235;23075;23221;23433;23580;23607;23616;29108;29993;51474;55114;…	STMN1;VIL1;NCK2;CAPG;ARHGEF2;MARCKS;WASF1;PRKCD;SH3BP1;PFN2;CIT;SRC;TPM4;DBN1;EZR;PRKCI;NEB;PYCARD;LIMK1;ADD3;DIAPH3;TMSB10;PLEKHG2;F2RL1;MICAL1;PLEK;FLNA;ALDOA;TPM3;USH1C;ICAM1;VASP;RHOV;ARHGAP18;PACSIN1;PAK1;PPP1R9B;ABL1;ITGB1;CD2AP;S100A10;ABI2;RAC2;CAPZA1;WIPF2;NCKAP1;TMSB4X;WASF2;ACTR2;MKKS;ZYX;SH3PXD2B;SWAP70;FSCN1;ACTR3;LATS1;ACTN4;INPPL1;NEBL;TSC1;ARPC3;CDC42EP1;PDCD10;CDC42EP4;LIMA1;LCP1…	geneontology_Biological_Process
GO:0043484	regulation of RNA splicing	http://amigo.geneontology.org/amigo/term/GO:0043484	91	34	17.9757516017743	1.89143690640697	6.87878432135136e-05	0.00152709011934	1196;3178;3181;3187;3190;3191;3192;4116;4686;4928;5725;5935;5936;6434;6651;6732;7072;9589;9733;10181;10262;10521;10657;10921;11338;23076;26528;27316;29890;51755;57703;58155;58517;84991	HNRNPH1;TIA1;SF3B4;CLK2;RBMX;HNRNPA1;RBM17;SART3;KHDRBS1;U2AF2;WTAP;RNPS1;HNRNPA2B1;HNRNPU;HNRNPL;SRPK1;CWC22;RRP1B;TRA2B;CDK12;PTBP1;NCBP1;RBM25;DDX17;DAZAP1;PTBP2;RBM15B;MAGOH;RBM5;RBM3;HNRNPK;NUP98;SON;RBM4	geneontology_Biological_Process
GO:0006268	DNA unwinding involved in DNA replication	http://amigo.geneontology.org/amigo/term/GO:0006268	10	8	1.97535731887629	4.0499001996008	7.02457007240032e-05	0.00155336293671321	3159;4171;4173;4175;4176;5888;6117;6118	MCM2;MCM6;MCM4;RAD51;MCM7;HMGA1;RPA1;RPA2	geneontology_Biological_Process
GO:0030261	chromosome condensation	http://amigo.geneontology.org/amigo/term/GO:0030261	34	17	6.7162148841794	2.5311876247505	7.35656269771345e-05	0.00162044752652747	891;983;7153;8971;9918;10051;10270;10592;22985;23310;23397;25836;29781;51203;54892;64151;113130	TOP2A;CDK1;NUSAP1;CCNB1;NCAPG;CDCA5;NCAPH;SMC4;NCAPD2;NCAPG2;SMC2;NCAPD3;NCAPH2;H1FX;ACIN1;NIPBL;AKAP8	geneontology_Biological_Process
GO:0010833	telomere maintenance via telomere lengthening	http://amigo.geneontology.org/amigo/term/GO:0010833	70	28	13.8275012321341	2.0249500998004	7.38939261550886e-05	0.0016213477100419	142;908;1736;3178;3181;3192;4216;4751;5394;5570;5594;5595;5888;6117;6118;6714;6950;7015;7520;9212;10576;10694;22948;23381;55226;64858;65057;167227	NEK2;AURKB;RAD51;SRC;PKIB;DCLRE1B;RPA1;HNRNPA1;DKC1;CCT5;TERT;CCT2;HNRNPA2B1;PARP1;HNRNPU;CCT6A;MAP3K4;ACD;MAPK1;SMG5;TCP1;MAPK3;CCT8;XRCC5;DCP2;RPA2;EXOSC10;NAT10	geneontology_Biological_Process
GO:0060271	cilium assembly	http://amigo.geneontology.org/amigo/term/GO:0060271	223	68	44.0504682109414	1.54368393258326	7.41793069953811e-05	0.0016213477100419	983;1453;1778;1781;1874;1951;2302;2316;3175;3797;3911;4751;4851;4952;4957;5116;5347;6674;7277;7283;8195;8481;9657;9696;9793;9814;10096;10097;10733;11138;11190;22919;22981;22995;23216;25930;26160;27148;50807;51668;51762;54820;54874;55081;55125;55142;55212;55329;55704;55722;55835;57216;57560;65999;79582;79598;79734;80184;84131;84140;90355;92344;115106;117177;117178;121441;203068;219844	CDK1;PLK1;NEK2;KCTD17;FOXJ1;PLK4;TUBG1;MNS1;C5orf30;MAPRE1;HAUS1;IQCB1;CENPJ;NDE1;CKAP5;IFT80;TUBB;NEDD1;CCDC88A;ASAP1;FLNA;CEP78;IFT57;CEP72;GORAB;SFI1;FNBP1L;CEP192;CEP250;KIF3C;OFD1;LAMA5;NOTCH1;SSX2IP;NINL;SPAG1;ODF2;RAB8B;CSNK1D;CEP152;HAUS2;RAB3IP;ACTR2;MKKS;TBC1D8;ONECUT1;HSPB11;PCNT;IFT172;ACTR3;PTPN23;CEP97;STK36;SPAG16;OCRL;CELSR3;BBS7;TBC1D1;VANGL2;LRRC61;FAM161A;TUBA4A;E2F4;CEP290;DYN…	geneontology_Biological_Process
GO:0032204	regulation of telomere maintenance	http://amigo.geneontology.org/amigo/term/GO:0032204	67	27	13.2348940364712	2.04006166770936	8.4951961196067e-05	0.00184966558588821	142;908;1736;3178;3181;3184;3192;4216;4751;5394;5570;5594;5595;6714;6950;7515;7520;9212;10576;10694;22948;23049;23381;26354;55226;65057;167227	NEK2;AURKB;SRC;PKIB;HNRNPA1;DKC1;CCT5;XRCC1;CCT2;HNRNPA2B1;PARP1;HNRNPU;CCT6A;HNRNPD;MAP3K4;ACD;MAPK1;SMG5;TCP1;MAPK3;CCT8;GNL3;XRCC5;DCP2;EXOSC10;SMG1;NAT10	geneontology_Biological_Process
GO:0022616	DNA strand elongation	http://amigo.geneontology.org/amigo/term/GO:0022616	20	12	3.95071463775259	3.0374251497006	8.79687824154596e-05	0.00190404561080466	1763;2237;3978;5111;5422;5426;5983;5984;7015;51659;64858;84296	RFC4;FEN1;GINS2;PCNA;LIG1;GINS4;RFC3;POLA1;DNA2;DCLRE1B;TERT;POLE	geneontology_Biological_Process
GO:0042119	neutrophil activation	http://amigo.geneontology.org/amigo/term/GO:0042119	379	105	74.8660423854115	1.40250501635252	8.81222310600283e-05	0.00190404561080466	47;102;226;230;240;302;317;427;823;961;963;965;1075;1265;1315;1520;1535;1536;1650;1778;2150;2171;2207;2212;2547;2896;2919;2950;2992;3310;3482;3606;3608;3684;3685;3687;3689;3837;3903;3958;4318;4332;4758;4860;4893;5036;5328;5329;5337;5580;5594;5646;5708;5717;5724;5768;5834;5912;6036;6093;6279;6280;6282;6286;6372;6590;6616;6813;6850;6993;7077;7097;7130;7226;7305;7414;7520;8560;8826;8904;9545;10075;1…	DSN1;MMP9;PRSS3;S100A11;CKAP4;PRKCD;SNAP25;CXCL1;S100P;PYCARD;FABP5;TUBB;CYBA;S100A9;KPNB1;F2RL1;PLAUR;ITGAV;IQGAP1;NRAS;RAB3D;CTSC;ALDOA;PNP;ALOX5;QSOX1;TIMP2;GCA;FCER1G;RNASE2;ACLY;RAP2B;ILF2;APAF1;ITGAM;CYBB;SLPI;DEGS1;CXCL6;FCGR2A;CAND1;CPNE1;CCT2;SYK;HSPA6;LGALS3;PLD1;VCL;ACTR2;TLR2;DDOST;PA2G4;COPB1;ADAM10;TNFAIP6;GRN;ITGB2;MAPK1;CD53;CTSS;PLAU;PTAFR;LAIR1;DNAJC5;ANXA2;PYGB;VAT1;RAB10;IGF2R…	geneontology_Biological_Process
GO:0032210	regulation of telomere maintenance via telomerase	http://amigo.geneontology.org/amigo/term/GO:0032210	47	21	9.28417939871858	2.26191234552172	8.88118759765355e-05	0.00191165030381433	908;1736;3178;3192;4216;4751;5394;5570;5594;5595;6714;6950;7520;9212;10576;10694;22948;23381;55226;65057;167227	NEK2;AURKB;SRC;PKIB;HNRNPA1;DKC1;CCT5;CCT2;HNRNPU;CCT6A;MAP3K4;ACD;MAPK1;SMG5;TCP1;MAPK3;CCT8;XRCC5;DCP2;EXOSC10;NAT10	geneontology_Biological_Process
GO:0001841	neural tube formation	http://amigo.geneontology.org/amigo/term/GO:0001841	85	32	16.7905372104485	1.90583538804743	9.40935917974617e-05	0.00201766599683875	25;317;1856;1857;2348;2648;3091;6491;6659;6692;6789;7040;7248;7403;7408;8289;8321;8323;8463;8915;9585;9968;10653;11146;25902;26160;29072;54910;55081;57216;57534;65979	SPINT1;STIL;SOX4;SPINT2;KIF20B;FZD1;TEAD2;HIF1A;DVL3;IFT57;FOLR1;MED12;VASP;KAT2A;TGFB1;APAF1;MTHFD1L;STK4;ABL1;MIB1;DVL2;KDM6A;SEMA4C;FZD6;ARID1A;IFT172;BCL10;TSC1;GLMN;SETD2;VANGL2;PHACTR4	geneontology_Biological_Process
GO:1990823	response to leukemia inhibitory factor	http://amigo.geneontology.org/amigo/term/GO:1990823	78	30	15.4077870872351	1.94706740365423	9.78830672317965e-05	0.00207534098726292	688;1385;1974;2731;3099;3192;3383;3720;4144;4605;4691;5214;5277;7037;7520;7805;8467;8726;8731;9242;9774;10678;11156;11235;22823;51444;54836;55183;55818;84159	MYBL2;KLF5;MTF2;MAT2A;TFRC;HK2;BSPRY;GLDC;RNF138;PIGA;ICAM1;RIF1;PFKP;HNRNPU;LAPTM5;ARID5B;RNMT;NCL;PDCD10;MSC;EIF4A2;EED;XRCC5;CREB1;SMARCA5;JARID2;BCLAF1;PTP4A3;KDM3A;B3GNT2	geneontology_Biological_Process
GO:1990830	cellular response to leukemia inhibitory factor	http://amigo.geneontology.org/amigo/term/GO:1990830	78	30	15.4077870872351	1.94706740365423	9.78830672317965e-05	0.00207534098726292	688;1385;1974;2731;3099;3192;3383;3720;4144;4605;4691;5214;5277;7037;7520;7805;8467;8726;8731;9242;9774;10678;11156;11235;22823;51444;54836;55183;55818;84159	MYBL2;KLF5;MTF2;MAT2A;TFRC;HK2;BSPRY;GLDC;RNF138;PIGA;ICAM1;RIF1;PFKP;HNRNPU;LAPTM5;ARID5B;RNMT;NCL;PDCD10;MSC;EIF4A2;EED;XRCC5;CREB1;SMARCA5;JARID2;BCLAF1;PTP4A3;KDM3A;B3GNT2	geneontology_Biological_Process
GO:1905269	positive regulation of chromatin organization	http://amigo.geneontology.org/amigo/term/GO:1905269	78	30	15.4077870872351	1.94706740365423	9.78830672317965e-05	0.00207534098726292	672;891;1786;1789;2648;3720;3976;4582;5595;6598;6871;7040;7175;7334;7422;8473;8726;9733;9810;9869;10155;10270;22823;22976;23028;23476;25836;25942;26147;55183	CCNB1;DNMT1;PHF19;BRCA1;DNMT3B;MTF2;MUC1;LIF;TPR;KAT2A;TRIM28;VEGFA;SART3;RIF1;TGFB1;SETDB1;KDM1A;SMARCB1;MAPK3;SIN3A;OGT;BRD4;EED;NIPBL;RNF40;UBE2N;JARID2;PAXIP1;AKAP8;TADA2A	geneontology_Biological_Process
GO:0006284	base-excision repair	http://amigo.geneontology.org/amigo/term/GO:0006284	41	19	8.0989650073928	2.345978774159	0.000104728592818182	0.00220397235666813	1763;2237;3159;3978;4595;5424;5426;6117;6118;6119;6996;7374;7486;7515;9401;10038;10075;10721;55170	FEN1;RECQL4;HMGA1;POLD1;LIG1;POLQ;DNA2;PRMT6;UNG;TDG;RPA1;POLE;XRCC1;PARP2;WRN;MUTYH;HUWE1;RPA2;RPA3	geneontology_Biological_Process
GO:0000731	DNA synthesis involved in DNA repair	http://amigo.geneontology.org/amigo/term/GO:0000731	41	19	8.0989650073928	2.345978774159	0.000104728592818182	0.00220397235666813	641;1032;5111;5422;5424;5426;5427;5982;5983;5984;5985;6117;6118;6119;7486;10714;51455;51514;55666	DTL;RFC4;PCNA;POLD1;BLM;POLE2;RFC3;POLA1;RFC5;POLD3;RFC2;RPA1;CDKN2D;POLE;WRN;REV1;RPA2;RPA3;NPLOC4	geneontology_Biological_Process
GO:0036230	granulocyte activation	http://amigo.geneontology.org/amigo/term/GO:0036230	385	106	76.0512567767373	1.39379682194053	0.000106782932545846	0.0022388821523779	47;102;226;230;240;302;317;427;823;961;963;965;1075;1265;1315;1520;1535;1536;1650;1778;2150;2171;2207;2212;2547;2896;2919;2950;2992;3310;3482;3606;3608;3684;3685;3687;3689;3837;3903;3958;4318;4332;4758;4860;4893;5036;5169;5328;5329;5337;5580;5594;5646;5708;5717;5724;5768;5834;5912;6036;6093;6279;6280;6282;6286;6372;6590;6616;6813;6850;6993;7077;7097;7130;7226;7305;7414;7520;8560;8826;8904;9545;10…	DSN1;MMP9;PRSS3;S100A11;CKAP4;PRKCD;SNAP25;CXCL1;S100P;PYCARD;FABP5;TUBB;CYBA;S100A9;KPNB1;F2RL1;PLAUR;ITGAV;IQGAP1;NRAS;RAB3D;CTSC;ALDOA;PNP;ALOX5;QSOX1;TIMP2;GCA;FCER1G;RNASE2;ACLY;RAP2B;ILF2;APAF1;ITGAM;CYBB;SLPI;DEGS1;CXCL6;FCGR2A;CAND1;CPNE1;CCT2;SYK;HSPA6;LGALS3;PLD1;VCL;ACTR2;TLR2;DDOST;PA2G4;COPB1;ADAM10;TNFAIP6;GRN;ITGB2;MAPK1;CD53;CTSS;PLAU;PTAFR;LAIR1;DNAJC5;ANXA2;PYGB;VAT1;RAB10;IGF2R…	geneontology_Biological_Process
GO:0098534	centriole assembly	http://amigo.geneontology.org/amigo/term/GO:0098534	26	14	5.13592902907836	2.72589436511592	0.000114556198952398	0.00239299867996135	672;1017;1874;2648;4591;6491;8481;10733;22995;23636;55722;55835;163786;284403	CDK2;WDR62;BRCA1;PLK4;STIL;SASS6;CENPJ;NUP62;TRIM37;CEP72;KAT2A;OFD1;CEP152;E2F4	geneontology_Biological_Process
GO:0043299	leukocyte degranulation	http://amigo.geneontology.org/amigo/term/GO:0043299	412	112	81.3847215377033	1.376179679476	0.000120805586546258	0.00251426626999399	47;102;136;226;230;240;302;317;427;823;867;961;963;965;1075;1265;1315;1520;1535;1536;1650;1778;2150;2171;2207;2212;2242;2547;2896;2919;2950;2992;3055;3310;3482;3566;3608;3684;3685;3687;3689;3837;3903;3958;3965;4318;4332;4758;4860;4893;5036;5328;5329;5337;5580;5594;5646;5708;5717;5724;5768;5834;5880;5912;6036;6093;6279;6280;6282;6284;6286;6590;6616;6813;6850;6993;7077;7097;7130;7226;7305;7414;7520…	DSN1;MMP9;PRSS3;S100A11;CKAP4;PRKCD;SNAP25;CXCL1;S100P;PYCARD;FABP5;TUBB;CYBA;S100A9;KPNB1;F2RL1;PLAUR;ITGAV;IQGAP1;NRAS;RAB3D;CTSC;ALDOA;PNP;ALOX5;QSOX1;TIMP2;GCA;FCER1G;RNASE2;ACLY;RAP2B;ILF2;APAF1;ITGAM;CYBB;SLPI;DEGS1;FCGR2A;CAND1;CPNE1;IL4R;CCT2;SYK;HSPA6;RAC2;LGALS9;LGALS3;S100A13;PLD1;VCL;ACTR2;TLR2;DDOST;PA2G4;COPB1;ADAM10;TNFAIP6;GRN;ITGB2;MAPK1;ADORA2B;FES;CD53;CTSS;PLAU;CBL;PTAFR;LAIR1…	geneontology_Biological_Process
GO:0098781	ncRNA transcription	http://amigo.geneontology.org/amigo/term/GO:0098781	86	32	16.9880729423361	1.88367451144223	0.000121855879257282	0.00252683565009331	904;1663;2975;2976;4141;4686;4691;5431;5433;5451;6597;6598;6667;6878;6882;6908;7702;9014;9329;9330;9555;10360;10849;10927;22916;23248;25896;25926;51593;55197;55656;65123	DDX11;SPIN1;TAF6;H2AFY;INTS8;SRRT;NPM3;NCBP2;INTS3;TAF1B;GTF3C2;TBP;SMARCB1;SMARCA4;GTF3C4;CD3EAP;POLR2B;NOL11;INTS7;NCBP1;SP1;RPRD1A;NCL;POLR2D;RPRD2;GTF3C3;POU2F1;CCNT1;TAF11;ZNF143;MARS;GTF3C1	geneontology_Biological_Process
GO:0002446	neutrophil mediated immunity	http://amigo.geneontology.org/amigo/term/GO:0002446	382	105	75.4586495810744	1.39149057905132	0.000123272997076818	0.00254689210383892	47;102;226;230;240;302;317;427;823;961;963;965;1075;1265;1315;1520;1535;1536;1650;1778;2150;2171;2207;2212;2547;2896;2919;2950;2992;3310;3482;3608;3684;3685;3687;3689;3837;3903;3958;4318;4332;4758;4860;4893;5036;5328;5329;5337;5580;5594;5646;5708;5717;5724;5768;5834;5912;6036;6093;6279;6280;6282;6286;6372;6590;6616;6813;6850;6868;6993;7077;7097;7130;7226;7305;7414;7520;8560;8826;8904;9545;10075;1…	DSN1;MMP9;PRSS3;S100A11;CKAP4;PRKCD;SNAP25;CXCL1;S100P;PYCARD;FABP5;TUBB;CYBA;S100A9;KPNB1;F2RL1;ADAM17;PLAUR;ITGAV;IQGAP1;NRAS;RAB3D;CTSC;ALDOA;PNP;ALOX5;QSOX1;TIMP2;GCA;FCER1G;RNASE2;ACLY;RAP2B;ILF2;APAF1;ITGAM;CYBB;SLPI;DEGS1;CXCL6;FCGR2A;CAND1;CPNE1;CCT2;SYK;HSPA6;LGALS3;PLD1;VCL;ACTR2;TLR2;DDOST;PA2G4;COPB1;ADAM10;TNFAIP6;GRN;ITGB2;MAPK1;CD53;CTSS;PLAU;PTAFR;LAIR1;DNAJC5;ANXA2;PYGB;VAT1;RAB1…	geneontology_Biological_Process
GO:0006282	regulation of DNA repair	http://amigo.geneontology.org/amigo/term/GO:0006282	79	30	15.6053228191227	1.92242098082316	0.00012837848135594	0.00264272939256718	142;641;672;1111;1660;1663;2140;2187;2305;3014;4862;5111;5888;6118;7158;7334;7398;7515;7913;8914;9025;10097;10155;10635;10721;23028;29072;51366;55183;165918	FOXM1;RAD51AP1;RAD51;H2AFX;PCNA;CHEK1;BRCA1;TIMELESS;BLM;USP1;DDX11;POLQ;DEK;NPAS2;DHX9;TRIM28;RIF1;XRCC1;KDM1A;PARP1;ACTR2;RNF8;TP53BP1;RNF168;SETD2;FANCB;UBE2N;UBR5;EYA3;RPA2	geneontology_Biological_Process
GO:0038094	Fc-gamma receptor signaling pathway	http://amigo.geneontology.org/amigo/term/GO:0038094	72	28	14.2225726959093	1.96870148591705	0.000132227653845574	0.00271210416094127	25;71;961;2207;2212;2214;2885;2889;3055;3984;5058;5335;5580;5594;5595;6714;6850;7456;7525;10094;10096;10097;10109;10163;10451;10787;63916;147179	PRKCD;SRC;LIMK1;FCGR3A;FCER1G;PAK1;ABL1;FCGR2A;SYK;PLCG1;WIPF2;NCKAP1;WASF2;ACTR2;ACTR3;ACTG1;MAPK1;YES1;ARPC3;GRB2;MAPK3;HCK;ELMO2;RAPGEF1;CD47;WIPF1;ARPC2;VAV3	geneontology_Biological_Process
GO:0044782	cilium organization	http://amigo.geneontology.org/amigo/term/GO:0044782	227	68	44.8406111384919	1.51648245359501	0.00013468249707449	0.0027524823680097	983;1453;1778;1781;1874;1951;2302;2316;3175;3797;3911;4751;4851;4952;4957;5116;5347;6674;7277;7283;8195;8481;9657;9696;9793;9814;10096;10097;10733;11138;11190;22919;22981;22995;23216;25930;26160;27148;50807;51668;51762;54820;54874;55081;55125;55142;55212;55329;55704;55722;55835;57216;57560;65999;79582;79598;79734;80184;84131;84140;90355;92344;115106;117177;117178;121441;203068;219844	CDK1;PLK1;NEK2;KCTD17;FOXJ1;PLK4;TUBG1;MNS1;C5orf30;MAPRE1;HAUS1;IQCB1;CENPJ;NDE1;CKAP5;IFT80;TUBB;NEDD1;CCDC88A;ASAP1;FLNA;CEP78;IFT57;CEP72;GORAB;SFI1;FNBP1L;CEP192;CEP250;KIF3C;OFD1;LAMA5;NOTCH1;SSX2IP;NINL;SPAG1;ODF2;RAB8B;CSNK1D;CEP152;HAUS2;RAB3IP;ACTR2;MKKS;TBC1D8;ONECUT1;HSPB11;PCNT;IFT172;ACTR3;PTPN23;CEP97;STK36;SPAG16;OCRL;CELSR3;BBS7;TBC1D1;VANGL2;LRRC61;FAM161A;TUBA4A;E2F4;CEP290;DYN…	geneontology_Biological_Process
GO:0035148	tube formation	http://amigo.geneontology.org/amigo/term/GO:0035148	120	41	23.7042878265155	1.72964487691284	0.000137924791020705	0.00280860518693601	25;317;1856;1857;1896;2263;2348;2648;3091;4851;6491;6659;6662;6692;6789;6928;7040;7248;7403;7408;7422;8289;8321;8323;8463;8915;9270;9585;9968;10018;10653;11146;25902;26160;29072;54910;55081;57216;57534;65979;80184	SPINT1;STIL;FGFR2;SOX4;SPINT2;KIF20B;FZD1;TEAD2;HIF1A;SOX9;DVL3;IFT57;FOLR1;HNF1B;MED12;VASP;KAT2A;BCL2L11;VEGFA;TGFB1;APAF1;MTHFD1L;NOTCH1;STK4;ABL1;MIB1;EDA;DVL2;KDM6A;SEMA4C;FZD6;ARID1A;IFT172;BCL10;TSC1;GLMN;SETD2;ITGB1BP1;VANGL2;PHACTR4;CEP290	geneontology_Biological_Process
GO:0016447	somatic recombination of immunoglobulin gene segments	http://amigo.geneontology.org/amigo/term/GO:0016447	45	20	8.88910793494332	2.24994455533378	0.000142423872353192	0.00288587041685193	2956;4436;5591;6929;7037;7040;7158;7292;7374;9025;9156;9466;9984;22976;23075;23529;51010;55183;79915;165918	EXO1;MSH2;ATAD5;PRKDC;TFRC;MSH6;TCF3;UNG;IL27RA;RIF1;TGFB1;TNFSF4;CLCF1;THOC1;EXOSC3;RNF8;SWAP70;TP53BP1;RNF168;PAXIP1	geneontology_Biological_Process
GO:0061640	cytoskeleton-dependent cytokinesis	http://amigo.geneontology.org/amigo/term/GO:0061640	83	31	16.3954657466732	1.89076665945218	0.000142738688697852	0.00288587041685193	675;1058;1894;3619;3925;5347;6242;6651;9094;9212;9493;9585;9700;10096;10097;10112;11021;11113;23636;24137;25978;26586;29127;51203;54443;55165;81620;84445;114327;128866;129531	NUSAP1;KIF4A;PLK1;ANLN;KIF20A;AURKB;ECT2;CDT1;CENPA;KIF23;CEP55;STMN1;RACGAP1;ESPL1;INCENP;CKAP2;KIF20B;CIT;NUP62;UNC119;RTKN;LZTS2;BRCA2;EFHC1;ACTR2;MITD1;ACTR3;RAB35;CHMP4B;CHMP2B;SON	geneontology_Biological_Process
GO:0006303	double-strand break repair via nonhomologous end joining	http://amigo.geneontology.org/amigo/term/GO:0006303	55	23	10.8644652538196	2.11699328615496	0.000144365321299356	0.00288781655079736	580;641;672;2547;3014;5422;5591;7158;7334;7515;7520;7913;9025;9656;9937;10097;10213;10721;22976;55183;64421;64858;165918	H2AFX;BRCA1;BLM;POLA1;BARD1;POLQ;DEK;MDC1;PRKDC;DCLRE1B;RIF1;XRCC1;DCLRE1C;ACTR2;RNF8;TP53BP1;RNF168;UBE2N;XRCC5;PAXIP1;PSMD14;DCLRE1A;XRCC6	geneontology_Biological_Process
GO:0002562	somatic diversification of immune receptors via germline recombination within a single locus	http://amigo.geneontology.org/amigo/term/GO:0002562	55	23	10.8644652538196	2.11699328615496	0.000144365321299356	0.00288781655079736	2956;3148;3978;4436;5591;6929;7037;7040;7158;7292;7374;9025;9156;9466;9984;22976;23075;23529;51010;55183;64421;79915;165918	HMGB2;EXO1;LIG1;MSH2;ATAD5;PRKDC;TFRC;MSH6;TCF3;UNG;IL27RA;RIF1;TGFB1;TNFSF4;CLCF1;THOC1;DCLRE1C;EXOSC3;RNF8;SWAP70;TP53BP1;RNF168;PAXIP1	geneontology_Biological_Process
GO:0016444	somatic cell DNA recombination	http://amigo.geneontology.org/amigo/term/GO:0016444	55	23	10.8644652538196	2.11699328615496	0.000144365321299356	0.00288781655079736	2956;3148;3978;4436;5591;6929;7037;7040;7158;7292;7374;9025;9156;9466;9984;22976;23075;23529;51010;55183;64421;79915;165918	HMGB2;EXO1;LIG1;MSH2;ATAD5;PRKDC;TFRC;MSH6;TCF3;UNG;IL27RA;RIF1;TGFB1;TNFSF4;CLCF1;THOC1;DCLRE1C;EXOSC3;RNF8;SWAP70;TP53BP1;RNF168;PAXIP1	geneontology_Biological_Process
GO:0000076	DNA replication checkpoint	http://amigo.geneontology.org/amigo/term/GO:0000076	13	9	2.56796451453918	3.50472132657761	0.000148369158889494	0.00295745707208953	990;1763;5883;8318;8914;11073;54962;63967;81620	CDC6;CDT1;CDC45;TIMELESS;TOPBP1;CLSPN;DNA2;TIPIN;RAD9A	geneontology_Biological_Process
GO:0002431	Fc receptor mediated stimulatory signaling pathway	http://amigo.geneontology.org/amigo/term/GO:0002431	76	29	15.0127156234598	1.93169581888854	0.000149780349995243	0.00297511074148446	25;71;961;2207;2212;2214;2885;2889;3055;3984;5058;5335;5359;5580;5594;5595;6714;6850;7456;7525;10094;10096;10097;10109;10163;10451;10787;63916;147179	PRKCD;SRC;LIMK1;FCGR3A;PLSCR1;FCER1G;PAK1;ABL1;FCGR2A;SYK;PLCG1;WIPF2;NCKAP1;WASF2;ACTR2;ACTR3;ACTG1;MAPK1;YES1;ARPC3;GRB2;MAPK3;HCK;ELMO2;RAPGEF1;CD47;WIPF1;ARPC2;VAV3	geneontology_Biological_Process
GO:0043312	neutrophil degranulation	http://amigo.geneontology.org/amigo/term/GO:0043312	371	102	73.2857565303105	1.39181206320513	0.000151973076645828	0.00300811044367844	47;102;226;230;240;302;317;427;823;961;963;965;1075;1265;1315;1520;1535;1536;1650;1778;2171;2207;2212;2547;2896;2919;2950;2992;3310;3482;3608;3684;3685;3687;3689;3837;3903;3958;4318;4332;4758;4860;4893;5036;5328;5329;5337;5580;5594;5646;5708;5717;5724;5768;5834;5912;6036;6093;6279;6280;6282;6286;6590;6616;6813;6850;6993;7077;7097;7130;7226;7305;7414;7520;8560;8826;8904;9545;10075;10097;10213;1049…	DSN1;MMP9;PRSS3;S100A11;CKAP4;PRKCD;SNAP25;CXCL1;S100P;PYCARD;FABP5;TUBB;CYBA;S100A9;KPNB1;PLAUR;ITGAV;IQGAP1;NRAS;RAB3D;CTSC;ALDOA;PNP;ALOX5;QSOX1;TIMP2;GCA;FCER1G;RNASE2;ACLY;RAP2B;ILF2;APAF1;ITGAM;CYBB;SLPI;DEGS1;FCGR2A;CAND1;CPNE1;CCT2;SYK;HSPA6;LGALS3;PLD1;VCL;ACTR2;TLR2;DDOST;PA2G4;COPB1;ADAM10;TNFAIP6;GRN;ITGB2;MAPK1;CD53;CTSS;PLAU;PTAFR;LAIR1;DNAJC5;ANXA2;PYGB;VAT1;RAB10;IGF2R;COTL1;MNDA;…	geneontology_Biological_Process
GO:0031124	mRNA 3'-end processing	http://amigo.geneontology.org/amigo/term/GO:0031124	69	27	13.6299655002464	1.98092944545691	0.000153389708901996	0.00302399260146463	351;580;891;904;1478;4116;4686;5433;6626;7884;8563;9775;9810;9877;9984;10921;11051;11052;11338;22794;22916;51692;57187;65109;79869;81608;84321	CCNB1;BARD1;SLBP;CSTF2;CPSF6;UPF3B;SNRPA;THOC2;NCBP2;U2AF2;THOC1;RNPS1;EIF4A3;APP;NCBP1;CASC3;POLR2D;THOC5;CPSF7;RNF40;CPSF3;MAGOH;ZC3H11A;NUDT21;CCNT1;THOC3;FIP1L1	geneontology_Biological_Process
GO:0032956	regulation of actin cytoskeleton organization	http://amigo.geneontology.org/amigo/term/GO:0032956	261	76	51.5568260226713	1.47410160521868	0.000153843820742239	0.00302399260146463	25;120;822;829;961;1894;1946;2150;2242;2316;2885;3055;3383;3925;3984;4088;4703;5058;5217;5341;5580;5756;5829;6093;6281;6624;7016;7040;7046;7114;7226;7248;7408;7429;7430;7456;8195;8440;8851;8936;9037;9113;9168;9270;9530;10094;10096;10097;10109;10152;10163;10787;11113;11135;11151;23075;23221;23433;23580;23607;23616;29108;51474;55114;55607;55704;55971;57216;57551;64857;85464;93663;128272;136319;1471…	ECT2;STMN1;VIL1;NCK2;CAPG;WASF1;PRKCD;SH3BP1;PFN2;CIT;EZR;NEB;PYCARD;LIMK1;ADD3;TMSB10;PLEKHG2;F2RL1;CCDC88A;PLEK;FLNA;ICAM1;VASP;ARHGAP18;PAK1;TGFB1;ABL1;CD2AP;S100A10;ABI2;ARHGEF19;CAPZA1;WIPF2;NCKAP1;TMSB4X;WASF2;ACTR2;MKKS;SH3PXD2B;SWAP70;FSCN1;ACTR3;LATS1;FES;CDK5R1;TSC1;ARPC3;CDC42EP1;TAOK1;CDC42EP4;LIMA1;GRB2;HCK;BAIAP2L1;TWF1;SSH2;ITGB1BP1;MTPN;TESK1;TRPM2;VANGL2;EFNA5;PPP1R9A;TGFBR1;CORO…	geneontology_Biological_Process
GO:0016574	histone ubiquitination	http://amigo.geneontology.org/amigo/term/GO:0016574	42	19	8.29650073928043	2.29012213667902	0.000156118663505511	0.00305808911454913	4591;6045;7324;7334;7703;8450;9025;9810;10075;10336;23028;23326;23512;29128;51322;51366;54880;56970;165918	UHRF1;SUZ12;BCOR;ATXN7L3;TRIM37;PCGF2;KDM1A;UBE2E1;RNF8;RNF168;RNF2;HUWE1;PCGF3;RNF40;UBE2N;CUL4B;WAC;UBR5;USP22	geneontology_Biological_Process
GO:0002283	neutrophil activation involved in immune response	http://amigo.geneontology.org/amigo/term/GO:0002283	372	102	73.4832922621981	1.38807063292769	0.000169647457458288	0.00331163536783231	47;102;226;230;240;302;317;427;823;961;963;965;1075;1265;1315;1520;1535;1536;1650;1778;2171;2207;2212;2547;2896;2919;2950;2992;3310;3482;3608;3684;3685;3687;3689;3837;3903;3958;4318;4332;4758;4860;4893;5036;5328;5329;5337;5580;5594;5646;5708;5717;5724;5768;5834;5912;6036;6093;6279;6280;6282;6286;6590;6616;6813;6850;6993;7077;7097;7130;7226;7305;7414;7520;8560;8826;8904;9545;10075;10097;10213;1049…	DSN1;MMP9;PRSS3;S100A11;CKAP4;PRKCD;SNAP25;CXCL1;S100P;PYCARD;FABP5;TUBB;CYBA;S100A9;KPNB1;PLAUR;ITGAV;IQGAP1;NRAS;RAB3D;CTSC;ALDOA;PNP;ALOX5;QSOX1;TIMP2;GCA;FCER1G;RNASE2;ACLY;RAP2B;ILF2;APAF1;ITGAM;CYBB;SLPI;DEGS1;FCGR2A;CAND1;CPNE1;CCT2;SYK;HSPA6;LGALS3;PLD1;VCL;ACTR2;TLR2;DDOST;PA2G4;COPB1;ADAM10;TNFAIP6;GRN;ITGB2;MAPK1;CD53;CTSS;PLAU;PTAFR;LAIR1;DNAJC5;ANXA2;PYGB;VAT1;RAB10;IGF2R;COTL1;MNDA;…	geneontology_Biological_Process
GO:0034504	protein localization to nucleus	http://amigo.geneontology.org/amigo/term/GO:0034504	229	68	45.2356826022671	1.50323806535401	0.000179461094911515	0.00349116583606215	142;402;473;580;908;983;999;1277;1434;1736;1894;2316;3192;3837;3838;3843;3976;4088;4321;4928;4931;5347;5469;5580;5594;5901;5905;6662;6714;6850;6950;7015;7040;7175;7486;7514;9631;9688;9883;9913;9972;10155;10445;10527;10576;10694;10736;10762;11006;22948;23353;23511;23607;23636;25942;29107;29775;51366;51512;55035;55705;55916;57122;57506;79902;83860;84445;84662	CDK1;PLK1;ECT2;GTSE1;KPNA2;GLIS2;BARD1;PRKCD;SRC;MMP12;NUP107;NUP188;NUP85;LIF;SOX9;KPNB1;NUP62;RAN;FLNA;NUP155;CSE1L;TPR;IPO9;DKC1;XPO1;TRIM28;CCT5;TGFB1;TERT;COL1A1;SUN1;NUP153;CD2AP;LZTS2;RERE;IPO5;CCT2;SYK;PARP1;HNRNPU;MCRS1;CCT6A;NUP50;CARD10;TAF3;MAPK1;WRN;NUP93;IPO7;RANGAP1;SIX2;NVL;CDH1;MED1;NXT1;TCP1;SUPT7L;SIN3A;CCT8;POM121;NXT2;LILRB4;UBR5;MAVS;SMAD3;NUP98;NOL8;ARL2	geneontology_Biological_Process
GO:0006297	nucleotide-excision repair, DNA gap filling	http://amigo.geneontology.org/amigo/term/GO:0006297	24	13	4.7408575653031	2.74211992681304	0.000186519086243342	0.00361604296994369	3978;5111;5424;5426;5982;5983;5984;5985;6117;6118;6119;7515;10714	RFC4;PCNA;POLD1;LIG1;RFC3;RFC5;POLD3;RFC2;RPA1;POLE;XRCC1;RPA2;RPA3	geneontology_Biological_Process
GO:0007265	Ras protein signal transduction	http://amigo.geneontology.org/amigo/term/GO:0007265	356	98	70.3227205519961	1.3935752091323	0.000193557548513024	0.00373969038270385	25;393;867;890;1017;1029;1278;1399;1435;1786;1796;1894;2056;2057;2150;2245;2305;2885;2889;3675;3688;3837;3845;3925;3984;4254;4851;4853;4893;5337;5874;5880;5900;5911;5912;5922;6016;6091;6093;6242;6993;7077;7204;8473;8625;8727;8936;9138;9181;9448;9545;9826;9869;9928;10152;10155;10163;10256;10276;10451;10564;10672;10787;10890;10981;11021;11031;11135;11235;22800;22821;23221;23433;23580;23636;23682;25…	FOXM1;CCNA2;ECT2;STMN1;DNMT1;IQGAP3;CDKN2A;CDK2;KIF14;ARHGEF2;WASF1;GPSM2;EPO;EPS8L3;ITGA3;LIMK1;RAB34;PLEKHG2;KPNB1;NUP62;F2RL1;FGD6;CTNNAL1;NRAS;RAB3D;RAP2A;RIT1;FGD1;TIMP2;KITLG;ARHGAP4;NOTCH2;RAB25;CDC42SE1;RHOV;RAP2B;TRIM28;NOTCH1;ABL1;RTKN;ITGB1;RAB27B;SSX2IP;ABI2;ARHGEF19;SETDB1;RAC2;RAB8B;ARHGEF11;GNA13;ROBO1;PLD1;NCKAP1;WASF2;RASA3;MAP4K4;CRKL;RAB32;COL1A2;CSF1;CBL;NET1;TRIO;RHOT1;CDC42E…	geneontology_Biological_Process
GO:0051382	kinetochore assembly	http://amigo.geneontology.org/amigo/term/GO:0051382	11	8	2.17289305076392	3.68172745418254	0.000212722236931917	0.00408110014503632	1058;1062;1063;23126;26054;55839;64105;64946	CENPF;CENPA;CENPH;CENPK;CENPE;POGZ;CENPN;SENP6	geneontology_Biological_Process
GO:0042790	nucleolar large rRNA transcription by RNA polymerase I	http://amigo.geneontology.org/amigo/term/GO:0042790	11	8	2.17289305076392	3.68172745418254	0.000212722236931917	0.00408110014503632	1663;4141;4691;6597;6598;9014;9555;25926	DDX11;H2AFY;TAF1B;SMARCB1;SMARCA4;NOL11;NCL;MARS	geneontology_Biological_Process
GO:0009792	embryo development ending in birth or egg hatching	http://amigo.geneontology.org/amigo/term/GO:0009792	470	124	92.8417939871858	1.33560538497473	0.000213390857256801	0.00408110014503632	25;86;90;91;100;102;317;672;675;841;891;1050;1277;1856;1857;1999;2033;2182;2186;2260;2263;2348;2648;2778;2885;3054;3091;3169;3276;3688;3880;3976;4071;4088;4097;4188;4323;4436;4678;4751;4849;4851;4952;5335;5460;5469;5591;5594;5930;5932;6297;6491;6498;6659;6662;6670;6692;6789;6928;6949;7040;7046;7248;7403;7408;7422;7516;7703;7855;8289;8321;8323;8463;8851;8915;9113;9133;9585;9775;9915;9968;10018;101…	CCNB2;ASF1B;CCNB1;NEK2;SPINT1;KRT19;NCAPG2;DKK1;XRCC2;BRCA1;PLK4;STIL;SALL2;FGFR2;RBBP8;SOX4;MSH2;GINS4;NASP;MMP14;SPINT2;PHGDH;KIF20B;ACTL6A;ARNT2;FZD1;E2F7;PRKDC;TEAD2;LIF;HIF1A;SOX9;SKIL;BCOR;DVL3;IFT57;FOLR1;PYGO2;HCFC1;GORAB;SP3;HNF1B;MED12;VASP;KAT2A;BCL2L11;TRIM28;ADA;VEGFA;TCOF1;TGFB1;CMTM3;ZMIZ1;APAF1;MTHFD1L;NOTCH1;PALB2;POLG2;STK4;ABL1;MIB1;ITGB1;COL1A1;DVL2;FZD5;SLC39A1;BPTF;PRMT1;PCG…	geneontology_Biological_Process
GO:0008630	intrinsic apoptotic signaling pathway in response to DNA damage	http://amigo.geneontology.org/amigo/term/GO:0008630	92	33	18.1732873336619	1.81585199166884	0.00021594246959078	0.00411599434462426	25;578;581;597;672;675;835;1032;1869;2033;2810;2956;3190;3428;4436;4582;5591;5883;6498;7161;8445;9641;10018;11200;22954;23028;25946;29108;51616;57646;79915;83596;204851	E2F1;SFN;BRCA1;MSH2;IKBKE;CASP2;BAK1;ATAD5;PYCARD;DYRK2;PRKDC;MUC1;CHEK2;MSH6;SKIL;TP73;CDKN2D;BCL2L11;BCL2A1;ABL1;RAD9A;BCL2L12;KDM1A;TRIM32;BRCA2;ZNF385A;TAF9B;EP300;HIPK1;BAX;IFI16;HNRNPK;USP28	geneontology_Biological_Process
GO:0031297	replication fork processing	http://amigo.geneontology.org/amigo/term/GO:0031297	16	10	3.16057171020207	3.16398453093812	0.00021938294029078	0.00416753968116143	641;675;1663;1763;5111;5888;7486;9984;55159;146956	RAD51;EME1;PCNA;BLM;DDX11;DNA2;RFWD3;THOC1;BRCA2;WRN	geneontology_Biological_Process
GO:0030832	regulation of actin filament length	http://amigo.geneontology.org/amigo/term/GO:0030832	138	45	27.2599310004929	1.65077453788076	0.000228358855595578	0.00429997085738031	120;822;829;2150;2885;3055;3383;4703;5217;5341;5580;5756;7114;7408;7429;7456;8195;8440;8936;9037;9113;9168;9530;10094;10096;10097;10109;10152;10787;11113;11135;11151;23075;23221;23580;23616;29108;51474;55607;55971;64857;85464;93663;136319;147179	VIL1;NCK2;CAPG;WASF1;PRKCD;SH3BP1;PFN2;CIT;NEB;PYCARD;ADD3;TMSB10;PLEKHG2;F2RL1;PLEK;ICAM1;VASP;ARHGAP18;ABI2;CAPZA1;WIPF2;NCKAP1;TMSB4X;ACTR2;MKKS;SWAP70;ACTR3;LATS1;ARPC3;CDC42EP1;CDC42EP4;LIMA1;GRB2;HCK;BAIAP2L1;TWF1;SSH2;MTPN;PPP1R9A;CORO1A;WIPF1;BAG4;ARPC2;RHOBTB2;SEMA5A	geneontology_Biological_Process
GO:0045739	positive regulation of DNA repair	http://amigo.geneontology.org/amigo/term/GO:0045739	43	19	8.49403647116806	2.23686348233765	0.000228381658578414	0.00429997085738031	142;641;672;1660;1663;2140;2187;2305;3014;4862;5111;7334;7515;8914;9025;10097;10155;55183;165918	FOXM1;H2AFX;PCNA;BRCA1;TIMELESS;BLM;DDX11;NPAS2;DHX9;TRIM28;RIF1;XRCC1;PARP1;ACTR2;RNF8;RNF168;FANCB;UBE2N;EYA3	geneontology_Biological_Process
GO:0001843	neural tube closure	http://amigo.geneontology.org/amigo/term/GO:0001843	74	28	14.6176441596846	1.91549333764903	0.000228632967332887	0.00429997085738031	25;317;1856;1857;2348;2648;6491;6692;7040;7248;7403;7408;8289;8321;8323;8463;8915;9585;9968;10653;11146;25902;26160;29072;54910;55081;57216;65979	SPINT1;STIL;SPINT2;KIF20B;FZD1;TEAD2;DVL3;IFT57;FOLR1;MED12;VASP;KAT2A;TGFB1;APAF1;MTHFD1L;ABL1;DVL2;KDM6A;SEMA4C;FZD6;ARID1A;IFT172;BCL10;TSC1;GLMN;SETD2;VANGL2;PHACTR4	geneontology_Biological_Process
GO:0043009	chordate embryonic development	http://amigo.geneontology.org/amigo/term/GO:0043009	458	121	90.4713652045343	1.33743974932232	0.000238943897903909	0.00447901127825838	25;86;90;91;100;102;317;672;675;841;891;1050;1277;1856;1857;1999;2033;2186;2260;2263;2348;2648;2778;2885;3054;3091;3169;3276;3688;3880;3976;4071;4088;4097;4188;4323;4436;4678;4751;4849;4851;4952;5335;5460;5469;5591;5594;5930;5932;6297;6491;6498;6659;6662;6670;6692;6789;6928;6949;7040;7046;7248;7403;7408;7422;7516;7703;7855;8289;8321;8323;8463;8915;9113;9133;9585;9775;9915;9968;10018;10155;10653;1…	CCNB2;ASF1B;CCNB1;NEK2;SPINT1;KRT19;NCAPG2;DKK1;XRCC2;BRCA1;PLK4;STIL;SALL2;FGFR2;RBBP8;SOX4;MSH2;GINS4;NASP;MMP14;SPINT2;PHGDH;KIF20B;ACTL6A;ARNT2;FZD1;E2F7;PRKDC;TEAD2;LIF;HIF1A;SOX9;SKIL;BCOR;DVL3;IFT57;FOLR1;PYGO2;HCFC1;GORAB;SP3;HNF1B;MED12;VASP;KAT2A;BCL2L11;TRIM28;ADA;VEGFA;TCOF1;TGFB1;CMTM3;ZMIZ1;APAF1;MTHFD1L;NOTCH1;PALB2;POLG2;STK4;ABL1;MIB1;ITGB1;COL1A1;DVL2;FZD5;SLC39A1;BPTF;PRMT1;PCG…	geneontology_Biological_Process
GO:0007264	small GTPase mediated signal transduction	http://amigo.geneontology.org/amigo/term/GO:0007264	454	120	89.6812222769837	1.33807275317207	0.000248096743881598	0.00463523322479778	25;393;867;890;1017;1029;1122;1278;1399;1435;1786;1796;1894;2056;2057;2150;2245;2305;2885;2889;3675;3688;3837;3845;3925;3984;4254;4851;4853;4893;4952;5337;5874;5880;5900;5909;5911;5912;5922;6016;6091;6093;6242;6714;6993;7077;7204;8473;8625;8727;8936;9138;9181;9322;9448;9545;9824;9826;9869;9928;10152;10155;10163;10256;10276;10287;10451;10564;10672;10787;10890;10981;11021;11031;11135;11235;22800;22…	FOXM1;CCNA2;ECT2;DEPDC1B;STMN1;RACGAP1;ARHGAP11A;DNMT1;IQGAP3;CDKN2A;CDK2;KIF14;CHML;ARHGEF2;WASF1;SH3BP1;GPSM2;EPO;ARHGAP33;SRC;EPS8L3;ITGA3;LIMK1;SIPA1L3;RAB34;PLEKHG2;KPNB1;NUP62;F2RL1;FGD6;RGS19;CTNNAL1;NRAS;RAB3D;RAP2A;RIT1;FGD1;TIMP2;KITLG;GMIP;ARHGAP4;NOTCH2;RAB25;CDC42SE1;RAP1GAP;RHOV;ARHGAP18;RAP2B;TRIM28;NOTCH1;ABL1;RTKN;ITGB1;CD2AP;RAB27B;SSX2IP;ABI2;ARHGEF19;SETDB1;RAC2;RAB8B;ARHGEF11…	geneontology_Biological_Process
GO:0031056	regulation of histone modification	http://amigo.geneontology.org/amigo/term/GO:0031056	123	41	24.2968950221784	1.68745841650033	0.000252598658145198	0.00470381909131567	672;891;1111;1786;1789;2648;3720;3976;4302;4582;5595;6418;6598;6688;6871;7040;7334;7422;8473;8726;9555;9682;9733;9810;10270;22823;22976;23028;23476;25836;25942;26147;51366;54880;55170;55183;55209;55818;63925;64324;90780	CCNB1;DNMT1;PHF19;CHEK1;BRCA1;DNMT3B;MTF2;MUC1;LIF;BCOR;PRMT6;H2AFY;PYGO2;SET;KAT2A;SETD5;VEGFA;SART3;RIF1;TGFB1;KDM1A;SMARCB1;MLLT6;SPI1;MAPK3;SIN3A;OGT;BRD4;EED;NIPBL;RNF40;UBE2N;JARID2;UBR5;PAXIP1;NSD1;ZNF335;KDM3A;AKAP8;KDM4A;TADA2A	geneontology_Biological_Process
GO:0031060	regulation of histone methylation	http://amigo.geneontology.org/amigo/term/GO:0031060	50	21	9.87678659438147	2.12619760479042	0.000258542772525683	0.00479872339432095	672;1786;1789;3720;4302;6598;8473;8726;9555;9682;22823;22976;23476;26147;54880;55170;55183;55818;63925;64324;90780	DNMT1;PHF19;BRCA1;DNMT3B;MTF2;BCOR;PRMT6;H2AFY;PYGO2;RIF1;SMARCB1;MLLT6;OGT;BRD4;EED;JARID2;PAXIP1;NSD1;ZNF335;KDM3A;KDM4A	geneontology_Biological_Process
GO:0002433	immune response-regulating cell surface receptor signaling pathway involved in phagocytosis	http://amigo.geneontology.org/amigo/term/GO:0002433	71	27	14.0250369640217	1.92512861600742	0.000267134583090245	0.00492589210056637	25;71;961;2212;2214;2885;2889;3055;3984;5058;5335;5580;5594;5595;6714;6850;7456;7525;10094;10096;10097;10109;10163;10451;10787;63916;147179	PRKCD;SRC;LIMK1;FCGR3A;PAK1;ABL1;FCGR2A;SYK;PLCG1;WIPF2;NCKAP1;WASF2;ACTR2;ACTR3;ACTG1;MAPK1;YES1;ARPC3;GRB2;MAPK3;HCK;ELMO2;RAPGEF1;CD47;WIPF1;ARPC2;VAV3	geneontology_Biological_Process
GO:0038096	Fc-gamma receptor signaling pathway involved in phagocytosis	http://amigo.geneontology.org/amigo/term/GO:0038096	71	27	14.0250369640217	1.92512861600742	0.000267134583090245	0.00492589210056637	25;71;961;2212;2214;2885;2889;3055;3984;5058;5335;5580;5594;5595;6714;6850;7456;7525;10094;10096;10097;10109;10163;10451;10787;63916;147179	PRKCD;SRC;LIMK1;FCGR3A;PAK1;ABL1;FCGR2A;SYK;PLCG1;WIPF2;NCKAP1;WASF2;ACTR2;ACTR3;ACTG1;MAPK1;YES1;ARPC3;GRB2;MAPK3;HCK;ELMO2;RAPGEF1;CD47;WIPF1;ARPC2;VAV3	geneontology_Biological_Process
GO:2000104	negative regulation of DNA-dependent DNA replication	http://amigo.geneontology.org/amigo/term/GO:2000104	19	11	3.75317890586496	2.93084882865847	0.000271889067208431	0.00498111329924571	641;675;2956;8243;8914;9126;10735;11200;26271;51053;54962	FBXO5;TIMELESS;BLM;GMNN;SMC1A;SMC3;CHEK2;MSH6;TIPIN;BRCA2;STAG2	geneontology_Biological_Process
GO:0070199	establishment of protein localization to chromosome	http://amigo.geneontology.org/amigo/term/GO:0070199	19	11	3.75317890586496	2.93084882865847	0.000271889067208431	0.00498111329924571	675;908;1736;6950;7015;9555;10576;10694;22948;25836;65057	H2AFY;DKC1;CCT5;TERT;CCT2;BRCA2;CCT6A;ACD;TCP1;CCT8;NIPBL	geneontology_Biological_Process
GO:0097193	intrinsic apoptotic signaling pathway	http://amigo.geneontology.org/amigo/term/GO:0097193	249	72	49.1863972400197	1.4638193492533	0.000285409209153653	0.005211940429093	25;142;317;578;581;597;672;675;835;836;1032;1869;1870;2023;2033;2056;2810;2956;3065;3091;3190;3428;3651;4318;4436;4582;4841;5326;5329;5366;5580;5591;5598;5770;5771;5883;6279;6280;6421;6498;6714;7161;7186;8428;8440;8445;8575;9181;9641;9774;9833;10018;10059;10488;10625;11200;11235;22954;23028;25946;29108;51616;54431;57646;57761;64714;79915;83596;90427;90993;204851;100133941	E2F1;MELK;CD24;SFN;BRCA1;MMP9;NCK2;E2F2;MSH2;ARHGEF2;IKBKE;PRKCD;BMF;EPO;PLAGL2;SRC;CASP2;BAK1;ATAD5;PYCARD;DYRK2;PRKDC;MUC1;SFPQ;S100A9;CHEK2;MSH6;HIF1A;PLAUR;SKIL;TRAF2;NONO;TP73;STK24;HDAC1;CDKN2D;ENO1;BCL2L11;DNM1L;APAF1;BCL2A1;ABL1;RAD9A;BCL2L12;PDX1;CREB3L1;DNAJC10;KDM1A;PMAIP1;PARP1;TRIM32;BRCA2;ZNF385A;TAF9B;EP300;PDIA2;IVNS1ABP;CASP3;TRIB3;MAPK7;HIPK1;BAX;IFI16;PDCD10;PRKRA;CREB3;S100A8;…	geneontology_Biological_Process
GO:1901796	regulation of signal transduction by p53 class mediator	http://amigo.geneontology.org/amigo/term/GO:1901796	116	39	22.914144898965	1.70200547181499	0.0002900045799894	0.0052788293482958	1017;1111;1457;2033;3190;4582;5366;5716;6749;6790;6873;6874;6878;6882;6908;7161;7862;8148;8445;8805;9212;9521;9891;10614;11198;11200;22974;23028;25946;51230;51616;55170;79915;80196;83596;83860;161742;200734;204851	TPX2;AURKB;AURKA;CDK2;CHEK1;ATAD5;DYRK2;MUC1;CHEK2;RNF34;TAF6;PRMT6;SSRP1;TP73;NUAK1;SUPT16H;SPRED1;BCL2L12;BRPF1;TAF4;KDM1A;PMAIP1;ZNF385A;TAF9B;TBP;EP300;CSNK2A1;TAF3;TRIM24;HIPK1;EEF1E1;HEXIM1;TAF2;TAF15;PSMD10;HNRNPK;TAF11;PHF20;SPRED2	geneontology_Biological_Process
GO:0060606	tube closure	http://amigo.geneontology.org/amigo/term/GO:0060606	75	28	14.8151798915722	1.88995342648037	0.000297024132808632	0.00538927440971047	25;317;1856;1857;2348;2648;6491;6692;7040;7248;7403;7408;8289;8321;8323;8463;8915;9585;9968;10653;11146;25902;26160;29072;54910;55081;57216;65979	SPINT1;STIL;SPINT2;KIF20B;FZD1;TEAD2;DVL3;IFT57;FOLR1;MED12;VASP;KAT2A;TGFB1;APAF1;MTHFD1L;ABL1;DVL2;KDM6A;SEMA4C;FZD6;ARID1A;IFT172;BCL10;TSC1;GLMN;SETD2;VANGL2;PHACTR4	geneontology_Biological_Process
GO:0045830	positive regulation of isotype switching	http://amigo.geneontology.org/amigo/term/GO:0045830	22	12	4.34578610152785	2.76129559063691	0.000304123794894862	0.00550046262907288	2956;4436;7037;7040;7158;7292;7374;22976;23529;51010;55183;79915	MSH2;ATAD5;TFRC;MSH6;UNG;RIF1;TGFB1;TNFSF4;CLCF1;EXOSC3;TP53BP1;PAXIP1	geneontology_Biological_Process
GO:0110053	regulation of actin filament organization	http://amigo.geneontology.org/amigo/term/GO:0110053	200	60	39.5071463775259	1.5187125748503	0.000311988574313915	0.00562473668532189	25;120;822;829;961;2150;2316;2885;3055;3383;3925;3984;4088;5058;5217;5341;5580;5756;5829;6093;6281;7016;7046;7114;7248;7408;7429;7456;8195;8440;8936;9037;9113;9168;9270;9530;10094;10096;10097;10109;10152;10163;10787;11113;11135;11151;23075;23221;23580;23616;29108;51474;55607;55971;64857;85464;93663;136319;147179;285590	STMN1;VIL1;NCK2;CAPG;WASF1;PRKCD;SH3BP1;PFN2;CIT;PYCARD;LIMK1;ADD3;TMSB10;PLEKHG2;F2RL1;PLEK;FLNA;ICAM1;VASP;ARHGAP18;PAK1;ABL1;S100A10;ABI2;CAPZA1;WIPF2;NCKAP1;TMSB4X;WASF2;ACTR2;MKKS;SH3PXD2B;SWAP70;ACTR3;LATS1;TSC1;ARPC3;CDC42EP1;CDC42EP4;LIMA1;GRB2;HCK;BAIAP2L1;TWF1;SSH2;ITGB1BP1;MTPN;TESK1;PPP1R9A;TGFBR1;CORO1A;SMAD3;CD47;WIPF1;BAG4;ROCK1;ARPC2;PXN;RHOBTB2;SEMA5A	geneontology_Biological_Process
GO:0002200	somatic diversification of immune receptors	http://amigo.geneontology.org/amigo/term/GO:0002200	61	24	12.0496796451454	1.99175419652498	0.000318543471190424	0.0057016180964266	2956;3148;3978;4436;5591;6929;7037;7040;7158;7292;7374;9025;9156;9466;9984;10721;22976;23075;23529;51010;55183;64421;79915;165918	HMGB2;EXO1;LIG1;MSH2;POLQ;ATAD5;PRKDC;TFRC;MSH6;TCF3;UNG;IL27RA;RIF1;TGFB1;TNFSF4;CLCF1;THOC1;DCLRE1C;EXOSC3;RNF8;SWAP70;TP53BP1;RNF168;PAXIP1	geneontology_Biological_Process
GO:0007099	centriole replication	http://amigo.geneontology.org/amigo/term/GO:0007099	25	13	4.93839329719073	2.63243512974052	0.000318625936895689	0.0057016180964266	672;1017;2648;4591;6491;8481;10733;22995;23636;55722;55835;163786;284403	CDK2;WDR62;BRCA1;PLK4;STIL;SASS6;CENPJ;NUP62;TRIM37;CEP72;KAT2A;OFD1;CEP152	geneontology_Biological_Process
GO:0042554	superoxide anion generation	http://amigo.geneontology.org/amigo/term/GO:0042554	28	14	5.53100049285362	2.5311876247505	0.000319274498598698	0.0057016180964266	54;1535;1536;2150;2950;3684;3689;4688;5580;6850;7040;26574;50506;53905	PRKCD;CYBA;DUOX2;F2RL1;NCF2;TGFB1;ITGAM;CYBB;SYK;ACP5;ITGB2;DUOX1;AATF;GSTP1	geneontology_Biological_Process
GO:0014020	primary neural tube formation	http://amigo.geneontology.org/amigo/term/GO:0014020	79	29	15.6053228191227	1.85834028146239	0.000325793594229906	0.0057997406821871	25;317;1856;1857;2348;2648;3091;6491;6692;7040;7248;7403;7408;8289;8321;8323;8463;8915;9585;9968;10653;11146;25902;26160;29072;54910;55081;57216;65979	SPINT1;STIL;SPINT2;KIF20B;FZD1;TEAD2;HIF1A;DVL3;IFT57;FOLR1;MED12;VASP;KAT2A;TGFB1;APAF1;MTHFD1L;ABL1;DVL2;KDM6A;SEMA4C;FZD6;ARID1A;IFT172;BCL10;TSC1;GLMN;SETD2;VANGL2;PHACTR4	geneontology_Biological_Process
GO:0051495	positive regulation of cytoskeleton organization	http://amigo.geneontology.org/amigo/term/GO:0051495	176	54	34.7662888122228	1.55322876973326	0.000331879400823354	0.00588955889674297	25;402;961;1778;2150;2242;2316;2885;3055;3383;3984;4088;5027;5058;5217;5341;5829;6281;7016;7046;7248;7408;7429;7456;8440;8851;8936;9037;9270;9530;10094;10096;10097;10109;10152;10615;10733;10787;11135;11151;22919;23075;23221;23580;23636;29108;29899;51199;55558;55835;55971;59341;147179;285590	SPAG5;VIL1;NCK2;PLK4;WASF1;GPSM2;PFN2;MAPRE1;PYCARD;CENPJ;LIMK1;NUP62;F2RL1;PLEK;FLNA;ICAM1;VASP;PAK1;PLXNA3;ABL1;S100A10;ABI2;WIPF2;NCKAP1;ACTR2;SH3PXD2B;SWAP70;NIN;ACTR3;FES;CDK5R1;TSC1;ARPC3;CDC42EP1;CDC42EP4;GRB2;HCK;BAIAP2L1;ITGB1BP1;TRPV4;TESK1;TGFBR1;CORO1A;SMAD3;CD47;WIPF1;BAG4;DYNC1H1;ARPC2;PXN;P2RX7;RHOBTB2;ARL2;SEMA5A	geneontology_Biological_Process
GO:0071900	regulation of protein serine/threonine kinase activity	http://amigo.geneontology.org/amigo/term/GO:0071900	444	117	87.7058649581074	1.33400428871986	0.000336191444547995	0.00594743677370688	25;136;641;836;890;891;898;899;904;983;990;993;995;1019;1029;1030;1031;1032;1033;1050;1163;1164;1399;1844;1846;1849;1852;1856;1857;2146;2260;2810;2889;2950;3843;3845;4214;4215;4216;4254;4486;5027;5058;5347;5562;5570;5580;5585;5594;5595;5608;5716;5770;5997;6091;6714;6789;6850;6885;7016;7039;7040;7046;7128;7161;7186;7334;7345;7422;7852;7855;8491;8682;8754;8767;8792;8826;8851;9020;9043;9088;9113;913…	CDK1;CDC6;CCNB2;PLK1;CCNB1;CCNA2;CD24;CCNE1;CDKN3;SFN;DUSP9;CDC25C;EZH2;CKS2;PKMYT1;IQGAP3;CDC25A;CDKN2A;CCNF;DKK1;CDKN2C;RGS2;BLM;PRKCD;CDK4;SRC;DBF4;PYCARD;CCNE2;PKIB;UCHL1;DBF4B;ADAM9;NUP62;S1PR2;CKS1B;IQGAP1;TRAF2;DVL3;H2AFY;MAGED1;KITLG;HGS;TP73;STK39;TNIK;CDKN2D;PAK1;SPRED1;VEGFA;MAP3K7;TGFA;TGFB1;STK4;ABL1;CHORDC1;DVL2;TNFAIP3;FZD5;WNK1;CXCR4;IPO5;SYK;GTPBP4;MAPK8IP3;ROBO1;MAP3K14;MAP3K1;M…	geneontology_Biological_Process
GO:0033631	cell-cell adhesion mediated by integrin	http://amigo.geneontology.org/amigo/term/GO:0033631	14	9	2.76550024642681	3.25438408896493	0.00034248861414321	0.00602120510765439	100;3678;3688;8754;10563;23075;65125;83706;255743	ITGA5;ADAM9;ADA;NPNT;ITGB1;WNK1;CXCL13;SWAP70;FERMT3	geneontology_Biological_Process
GO:0070200	establishment of protein localization to telomere	http://amigo.geneontology.org/amigo/term/GO:0070200	14	9	2.76550024642681	3.25438408896493	0.00034248861414321	0.00602120510765439	675;908;1736;6950;7015;10576;10694;22948;65057	DKC1;CCT5;TERT;CCT2;BRCA2;CCT6A;ACD;TCP1;CCT8	geneontology_Biological_Process
GO:0002275	myeloid cell activation involved in immune response	http://amigo.geneontology.org/amigo/term/GO:0002275	418	111	82.5699359290291	1.34431495859955	0.000347048238981573	0.00608247703057178	47;102;136;226;230;240;302;317;427;823;867;961;963;965;1075;1265;1315;1520;1535;1536;1650;1778;2150;2171;2207;2212;2242;2547;2896;2919;2950;2992;3310;3482;3566;3608;3684;3685;3687;3689;3837;3903;3958;3965;4318;4332;4758;4860;4893;5036;5169;5328;5329;5337;5580;5594;5646;5708;5717;5724;5768;5834;5880;5912;6036;6093;6279;6280;6282;6284;6286;6590;6616;6813;6850;6993;7077;7097;7130;7226;7305;7414;7520…	DSN1;MMP9;PRSS3;S100A11;CKAP4;PRKCD;SNAP25;CXCL1;S100P;PYCARD;FABP5;TUBB;CYBA;S100A9;KPNB1;F2RL1;PLAUR;ITGAV;IQGAP1;NRAS;RAB3D;CTSC;ALDOA;PNP;ALOX5;QSOX1;TIMP2;GCA;FCER1G;RNASE2;ACLY;RAP2B;ILF2;APAF1;ITGAM;CYBB;SLPI;DEGS1;FCGR2A;CAND1;CPNE1;IL4R;CCT2;SYK;HSPA6;RAC2;LGALS9;LGALS3;S100A13;PLD1;VCL;ACTR2;TLR2;DDOST;PA2G4;COPB1;ADAM10;TNFAIP6;GRN;ITGB2;MAPK1;ADORA2B;FES;CD53;CTSS;PLAU;CBL;PTAFR;LAIR1…	geneontology_Biological_Process
GO:0016445	somatic diversification of immunoglobulins	http://amigo.geneontology.org/amigo/term/GO:0016445	51	21	10.0743223262691	2.08450745567688	0.000358633179064816	0.00626611860088247	2956;4436;5591;6929;7037;7040;7158;7292;7374;9025;9156;9466;9984;10721;22976;23075;23529;51010;55183;79915;165918	EXO1;MSH2;POLQ;ATAD5;PRKDC;TFRC;MSH6;TCF3;UNG;IL27RA;RIF1;TGFB1;TNFSF4;CLCF1;THOC1;EXOSC3;RNF8;SWAP70;TP53BP1;RNF168;PAXIP1	geneontology_Biological_Process
GO:0051962	positive regulation of nervous system development	http://amigo.geneontology.org/amigo/term/GO:0051962	397	106	78.4216855593889	1.3516669431917	0.000377817071200992	0.00658099212328866	351;991;1399;1435;1453;1627;1789;1856;1857;1869;1894;1946;2011;2033;2049;2056;2119;2146;2242;2260;2316;2889;3065;3066;3091;3169;3556;3675;3706;3976;3984;4076;4673;4851;5025;5058;5270;5274;5361;5501;5584;5597;5756;5997;6091;6280;6498;6604;6692;6857;6929;6938;6993;7040;7077;7097;7161;7162;7422;7516;7520;7852;8175;8321;8826;8904;9037;9043;9139;9181;9231;9253;9585;9682;9896;10059;10097;10154;10507;22…	CDC20;E2F1;ECT2;ASPM;EZH2;SPINT1;DKK1;XRCC2;RGS2;ARHGEF2;ITPKA;KIF20B;EPO;CLSTN1;PLXNA1;DBN1;PRKCI;DNMT3B;ITGA3;NAP1L1;FZD1;LIMK1;PLXNC1;S100A9;LIF;HIF1A;CBFA2T2;SERPINE2;TCF3;SKIL;SYT1;IQGAP1;SERPINI1;DVL3;HDAC2;FLNA;P2RX4;TIMP2;ADNP;TP73;GORAB;PPP1CC;PACSIN1;SEMA6A;HDAC1;SRRT;PAK1;SF3A2;DNM1L;ETV5;VEGFA;AGRN;TGFB1;IL1RAP;PLXNA3;NOTCH1;TGIF2;DVL2;ANKRD27;CPNE1;CXCR4;CLCF1;KDM1A;MARK2;TRIM32;CSNK…	geneontology_Biological_Process
GO:0000281	mitotic cytokinesis	http://amigo.geneontology.org/amigo/term/GO:0000281	76	28	15.0127156234598	1.86508561823721	0.000382916339449757	0.00664935398044501	675;1058;1894;3619;3925;5347;6242;6651;9094;9493;9585;9700;10112;11021;11113;23636;24137;25978;26586;29127;51203;54443;55165;81620;84445;114327;128866;129531	NUSAP1;KIF4A;PLK1;ANLN;KIF20A;ECT2;CDT1;CENPA;KIF23;CEP55;STMN1;RACGAP1;ESPL1;INCENP;CKAP2;KIF20B;CIT;NUP62;UNC119;RTKN;LZTS2;BRCA2;EFHC1;MITD1;RAB35;CHMP4B;CHMP2B;SON	geneontology_Biological_Process
GO:0008064	regulation of actin polymerization or depolymerization	http://amigo.geneontology.org/amigo/term/GO:0008064	137	44	27.0623952686052	1.62587234290543	0.000387796571386989	0.00671350578171788	120;822;829;2150;2885;3055;3383;5217;5341;5580;5756;7114;7408;7429;7456;8195;8440;8936;9037;9113;9168;9530;10094;10096;10097;10109;10152;10787;11113;11135;11151;23075;23221;23580;23616;29108;51474;55607;55971;64857;85464;93663;136319;147179	VIL1;NCK2;CAPG;WASF1;PRKCD;SH3BP1;PFN2;CIT;PYCARD;ADD3;TMSB10;PLEKHG2;F2RL1;PLEK;ICAM1;VASP;ARHGAP18;ABI2;CAPZA1;WIPF2;NCKAP1;TMSB4X;ACTR2;MKKS;SWAP70;ACTR3;LATS1;ARPC3;CDC42EP1;CDC42EP4;LIMA1;GRB2;HCK;BAIAP2L1;TWF1;SSH2;MTPN;PPP1R9A;CORO1A;WIPF1;BAG4;ARPC2;RHOBTB2;SEMA5A	geneontology_Biological_Process
GO:0032970	regulation of actin filament-based process	http://amigo.geneontology.org/amigo/term/GO:0032970	298	83	58.8656481025136	1.40999042184088	0.000390554804951204	0.00672462599669313	25;120;476;488;822;829;961;1265;1824;1829;1894;1946;2150;2242;2316;2626;2885;3055;3383;3925;3984;4088;4703;5058;5217;5341;5580;5756;5829;6093;6281;6624;6717;7016;7040;7046;7114;7226;7248;7408;7429;7430;7456;8195;8440;8851;8936;9037;9113;9168;9270;9530;10094;10096;10097;10109;10152;10163;10787;11113;11135;11151;23075;23221;23433;23580;23607;23616;29108;51474;55114;55607;55704;55971;57216;57551;648…	ECT2;DSG2;STMN1;VIL1;NCK2;CAPG;WASF1;PRKCD;SH3BP1;PFN2;CIT;ATP1A1;EZR;NEB;PYCARD;LIMK1;ADD3;TMSB10;PLEKHG2;F2RL1;CCDC88A;PLEK;FLNA;ICAM1;VASP;ARHGAP18;PAK1;TGFB1;ABL1;GATA4;CD2AP;S100A10;ABI2;ARHGEF19;CAPZA1;WIPF2;DSC2;NCKAP1;TMSB4X;WASF2;ACTR2;MKKS;SH3PXD2B;SWAP70;FSCN1;ACTR3;LATS1;FES;CDK5R1;TSC1;ARPC3;CDC42EP1;TAOK1;CDC42EP4;LIMA1;GRB2;HCK;BAIAP2L1;TWF1;SSH2;ITGB1BP1;MTPN;ATP2A2;TESK1;TRPM2;VA…	geneontology_Biological_Process
GO:0002444	myeloid leukocyte mediated immunity	http://amigo.geneontology.org/amigo/term/GO:0002444	428	113	84.5452932479054	1.3365616897047	0.000390814688732033	0.00672462599669313	47;102;136;226;230;240;302;317;427;823;867;961;963;965;1075;1265;1315;1520;1535;1536;1650;1778;2150;2171;2207;2212;2242;2547;2896;2919;2950;2992;3310;3482;3566;3608;3684;3685;3687;3689;3837;3903;3958;3965;4318;4332;4758;4860;4893;5036;5328;5329;5337;5580;5594;5646;5708;5717;5724;5768;5834;5880;5912;6036;6093;6279;6280;6282;6284;6286;6372;6590;6616;6813;6850;6868;6993;7077;7097;7130;7226;7305;7414…	DSN1;MMP9;PRSS3;S100A11;CKAP4;PRKCD;SNAP25;CXCL1;S100P;PYCARD;FABP5;TUBB;CYBA;S100A9;KPNB1;F2RL1;ADAM17;PLAUR;ITGAV;IQGAP1;NRAS;RAB3D;CTSC;ALDOA;PNP;ALOX5;QSOX1;TIMP2;GCA;FCER1G;RNASE2;ACLY;RAP2B;ILF2;APAF1;ITGAM;CYBB;SLPI;DEGS1;CXCL6;FCGR2A;CAND1;CPNE1;IL4R;CCT2;SYK;HSPA6;RAC2;LGALS9;LGALS3;S100A13;PLD1;VCL;ACTR2;TLR2;DDOST;PA2G4;COPB1;ADAM10;TNFAIP6;GRN;ITGB2;MAPK1;ADORA2B;FES;CD53;CTSS;PLAU;CB…	geneontology_Biological_Process
GO:0007162	negative regulation of cell adhesion	http://amigo.geneontology.org/amigo/term/GO:0007162	214	63	42.2726466239527	1.49032542391852	0.000394906388889282	0.0067744395984916	25;81;102;182;836;861;865;942;999;1029;1277;1946;2065;2192;2302;3371;3566;3902;3956;3958;3965;4072;4321;4323;4582;4851;5054;5270;5361;5580;5598;5771;6375;6714;7040;7292;8324;8751;8763;9037;9231;9270;9448;9655;10154;10457;10507;10653;11146;23075;23560;23603;27242;55558;55824;55920;56339;56477;57045;57162;57556;59341;65125	CDKN2A;FBLN1;EPCAM;FOXJ1;RCC2;PRKCD;MMP14;SPINT2;SRC;PLXNA1;MMP12;PELI1;PLXNC1;MUC1;SERPINE2;SERPINE1;CORO1C;TNFRSF21;SEMA6A;TGFB1;PLXNA3;NOTCH1;ABL1;TNFSF4;COL1A1;GPNMB;FZD7;WNK1;IL4R;CBFB;GTPBP4;LGALS9;LGALS3;CCL28;XCL1;MAP4K4;DLG5;RUNX1;JAG1;SWAP70;ACTN4;CASP3;ADAM10;MAPK7;ADAM15;CDH1;PAG1;LAG3;GLMN;SEMA4D;SOCS5;ITGB1BP1;TRPV4;TNC;LGALS1;EFNA5;CD164;ERBB3;PTPN2;CD86;METTL3;TWSG1;SEMA5A	geneontology_Biological_Process
GO:0050769	positive regulation of neurogenesis	http://amigo.geneontology.org/amigo/term/GO:0050769	367	99	72.49561360276	1.36559986294441	0.000396359110078848	0.00677881849594066	351;1399;1435;1453;1627;1789;1856;1857;1869;1894;1946;2011;2033;2056;2119;2146;2242;2260;2316;2889;3065;3066;3091;3169;3675;3706;3976;3984;4076;4673;4851;5025;5058;5270;5274;5361;5501;5584;5597;5756;5997;6091;6280;6498;6604;6692;6857;6929;6938;6993;7040;7077;7097;7161;7422;7516;7520;7852;8175;8321;8826;8904;9037;9043;9139;9181;9231;9253;9585;9682;9896;10059;10097;10154;10507;22906;22943;22954;230…	E2F1;ECT2;ASPM;EZH2;SPINT1;DKK1;XRCC2;RGS2;ARHGEF2;ITPKA;KIF20B;EPO;PLXNA1;DBN1;PRKCI;DNMT3B;ITGA3;NAP1L1;FZD1;LIMK1;PLXNC1;S100A9;LIF;HIF1A;CBFA2T2;SERPINE2;TCF3;SKIL;SYT1;IQGAP1;SERPINI1;DVL3;HDAC2;FLNA;P2RX4;TIMP2;ADNP;TP73;PPP1CC;PACSIN1;SEMA6A;HDAC1;SRRT;PAK1;SF3A2;DNM1L;ETV5;VEGFA;TGFB1;PLXNA3;NOTCH1;TGIF2;DVL2;ANKRD27;CPNE1;CXCR4;CLCF1;KDM1A;MARK2;TRIM32;CSNK1D;ROBO1;NUMBL;ACTR2;DLG5;CRKL;…	geneontology_Biological_Process
GO:0007004	telomere maintenance via telomerase	http://amigo.geneontology.org/amigo/term/GO:0007004	62	24	12.247215377033	1.9596291288391	0.000423659588499881	0.00722390641716212	908;1736;3178;3192;4216;4751;5394;5570;5594;5595;6117;6118;6714;6950;7015;7520;9212;10576;10694;22948;23381;55226;65057;167227	NEK2;AURKB;SRC;PKIB;RPA1;HNRNPA1;DKC1;CCT5;TERT;CCT2;HNRNPU;CCT6A;MAP3K4;ACD;MAPK1;SMG5;TCP1;MAPK3;CCT8;XRCC5;DCP2;RPA2;EXOSC10;NAT10	geneontology_Biological_Process
GO:0071168	protein localization to chromatin	http://amigo.geneontology.org/amigo/term/GO:0071168	17	10	3.3581074420897	2.97786779382412	0.000438562276247279	0.00745555869620373	2146;4436;5347;5885;9555;10498;25836;29072;84515;113130	PLK1;CDCA5;EZH2;MCM8;MSH2;RAD21;H2AFY;SETD2;NIPBL;CARM1	geneontology_Biological_Process
GO:0016572	histone phosphorylation	http://amigo.geneontology.org/amigo/term/GO:0016572	35	16	6.91375061606703	2.31422868548617	0.000442892262511485	0.00748421820321647	890;891;983;1017;1111;5562;5578;5580;5585;5595;6790;7443;9031;9212;9555;10270	CDK1;CCNB1;CCNA2;AURKB;AURKA;CDK2;CHEK1;PRKCD;VRK1;H2AFY;PKN1;BAZ1B;MAPK3;PRKCA;PRKAA1;AKAP8	geneontology_Biological_Process
GO:1904358	positive regulation of telomere maintenance via telomere lengthening	http://amigo.geneontology.org/amigo/term/GO:1904358	35	16	6.91375061606703	2.31422868548617	0.000442892262511485	0.00748421820321647	908;1736;3178;3181;4216;4751;5570;5594;5595;6950;7520;9212;10576;10694;22948;65057	NEK2;AURKB;PKIB;HNRNPA1;DKC1;CCT5;CCT2;HNRNPA2B1;CCT6A;MAP3K4;ACD;MAPK1;TCP1;MAPK3;CCT8;XRCC5	geneontology_Biological_Process
GO:0000910	cytokinesis	http://amigo.geneontology.org/amigo/term/GO:0000910	130	42	25.6796451453918	1.63553661906955	0.000453017461033101	0.0076325352586559	675;990;994;1058;1894;3619;3925;5347;5586;6242;6651;6790;9055;9094;9212;9493;9585;9700;9928;10096;10097;10112;11021;11113;23636;24137;25978;26586;28964;29072;29127;51203;54443;55165;55660;81620;84440;84445;114327;128866;129531;144455	NUSAP1;KIF4A;CDC6;PLK1;ANLN;KIF20A;PRC1;AURKB;ECT2;CDT1;CENPA;KIF23;CEP55;STMN1;RACGAP1;AURKA;ESPL1;CDC25B;KIF14;INCENP;CKAP2;KIF20B;CIT;E2F7;NUP62;GIT1;RAB11FIP4;UNC119;RTKN;LZTS2;BRCA2;EFHC1;ACTR2;MITD1;ACTR3;PRPF40A;RAB35;SETD2;CHMP4B;CHMP2B;SON;PKN2	geneontology_Biological_Process
GO:0032388	positive regulation of intracellular transport	http://amigo.geneontology.org/amigo/term/GO:0032388	174	53	34.3712173484475	1.54198786335375	0.000455872849732919	0.00765785223245713	136;302;983;999;1601;1660;1778;1894;2207;2316;2810;3566;3684;3689;3799;3843;4088;5058;5116;5469;5562;5580;5594;5880;6721;6850;6857;7040;7175;7430;7855;8851;8898;9270;9520;9585;10055;10059;10075;10155;10541;10615;10657;11052;11235;22916;25930;51366;51512;57506;57602;64328;80184	CDK1;ECT2;GTSE1;SPAG5;SFN;PRKCD;KIF20B;EZR;SAE1;MTMR2;CPSF6;SYT1;FLNA;DAB2;TPR;DHX9;FCER1G;NPEPPS;PAK1;TRIM28;DNM1L;TGFB1;ITGAM;NCBP2;KHDRBS1;FZD5;IL4R;IPO5;SYK;RAC2;ANP32B;PCNT;ITGB2;MAPK1;ADORA2B;PTPN23;CDK5R1;ANXA2;CDH1;MED1;PDCD10;KIF5B;HUWE1;ITGB1BP1;USP36;UBR5;MAVS;SMAD3;PRKAA1;CEP290;DYNC1H1;SREBF2;XPO4	geneontology_Biological_Process
GO:0008334	histone mRNA metabolic process	http://amigo.geneontology.org/amigo/term/GO:0008334	23	12	4.54332183341548	2.64123926060922	0.00052212486823433	0.00865331329992543	4686;5394;6628;6636;6637;6741;7884;22916;27257;51692;90459;167227	SNRPB;SLBP;SNRPF;NCBP2;SNRPG;ERI1;SSB;NCBP1;CPSF3;DCP2;EXOSC10;LSM1	geneontology_Biological_Process
GO:0010569	regulation of double-strand break repair via homologous recombination	http://amigo.geneontology.org/amigo/term/GO:0010569	23	12	4.54332183341548	2.64123926060922	0.00052212486823433	0.00865331329992543	641;1111;2187;5888;6118;7158;10097;10635;10721;23028;29072;55183	RAD51AP1;RAD51;CHEK1;BLM;POLQ;RIF1;KDM1A;ACTR2;TP53BP1;SETD2;FANCB;RPA2	geneontology_Biological_Process
GO:0002204	somatic recombination of immunoglobulin genes involved in immune response	http://amigo.geneontology.org/amigo/term/GO:0002204	42	18	8.29650073928043	2.16958939264328	0.000523728451632954	0.00865331329992543	2956;4436;7037;7040;7158;7292;7374;9025;9156;9466;9984;22976;23075;23529;51010;55183;79915;165918	EXO1;MSH2;ATAD5;TFRC;MSH6;UNG;IL27RA;RIF1;TGFB1;TNFSF4;CLCF1;THOC1;EXOSC3;RNF8;SWAP70;TP53BP1;RNF168;PAXIP1	geneontology_Biological_Process
GO:0002208	somatic diversification of immunoglobulins involved in immune response	http://amigo.geneontology.org/amigo/term/GO:0002208	42	18	8.29650073928043	2.16958939264328	0.000523728451632954	0.00865331329992543	2956;4436;7037;7040;7158;7292;7374;9025;9156;9466;9984;22976;23075;23529;51010;55183;79915;165918	EXO1;MSH2;ATAD5;TFRC;MSH6;UNG;IL27RA;RIF1;TGFB1;TNFSF4;CLCF1;THOC1;EXOSC3;RNF8;SWAP70;TP53BP1;RNF168;PAXIP1	geneontology_Biological_Process
GO:0045190	isotype switching	http://amigo.geneontology.org/amigo/term/GO:0045190	42	18	8.29650073928043	2.16958939264328	0.000523728451632954	0.00865331329992543	2956;4436;7037;7040;7158;7292;7374;9025;9156;9466;9984;22976;23075;23529;51010;55183;79915;165918	EXO1;MSH2;ATAD5;TFRC;MSH6;UNG;IL27RA;RIF1;TGFB1;TNFSF4;CLCF1;THOC1;EXOSC3;RNF8;SWAP70;TP53BP1;RNF168;PAXIP1	geneontology_Biological_Process
GO:0046931	pore complex assembly	http://amigo.geneontology.org/amigo/term/GO:0046931	12	8	2.37042878265155	3.37491683300067	0.000527361435872509	0.00865331329992543	4928;5027;7175;9688;9972;10694;23165;57122	NUP205;NUP107;TPR;NUP153;NUP93;CCT8;NUP98;P2RX7	geneontology_Biological_Process
GO:0098789	pre-mRNA cleavage required for polyadenylation	http://amigo.geneontology.org/amigo/term/GO:0098789	12	8	2.37042878265155	3.37491683300067	0.000527361435872509	0.00865331329992543	1478;4686;11051;11052;22916;51692;79869;81608	CSTF2;CPSF6;NCBP2;NCBP1;CPSF7;CPSF3;NUDT21;FIP1L1	geneontology_Biological_Process
GO:0018216	peptidyl-arginine methylation	http://amigo.geneontology.org/amigo/term/GO:0018216	12	8	2.37042878265155	3.37491683300067	0.000527361435872509	0.00865331329992543	3275;3276;10196;10498;11108;55170;79084;80204	PRMT6;PRMT1;PRDM4;PRMT3;FBXO11;CARM1;PRMT2;WDR77	geneontology_Biological_Process
GO:0031109	microtubule polymerization or depolymerization	http://amigo.geneontology.org/amigo/term/GO:0031109	85	30	16.7905372104485	1.78672067629447	0.000562511652640207	0.00920340596993125	25;402;1453;2242;3796;3925;5058;7283;7756;8851;9181;9793;9928;10426;11004;22919;26271;26586;27175;51199;54820;55125;55835;57551;58526;59341;81930;220134;221150;348235	KIF2C;SKA1;SKA3;STMN1;KIF18A;KIF14;FBXO5;CKAP2;ARHGEF2;TUBG1;MAPRE1;CENPJ;NDE1;CKAP5;SKA2;KIF2A;MID1IP1;TUBG2;CEP192;PAK1;ZNF207;ABL1;CSNK1D;TUBGCP3;NIN;FES;CDK5R1;TAOK1;TRPV4;ARL2	geneontology_Biological_Process
GO:2001233	regulation of apoptotic signaling pathway	http://amigo.geneontology.org/amigo/term/GO:2001233	336	91	66.3720059142435	1.37105996340652	0.000581995642121691	0.00949474734884983	90;142;317;578;581;597;672;835;841;1032;1075;1457;1869;2023;2056;2140;2260;2810;2950;3065;3091;3148;3190;3383;3651;3685;3958;3965;4088;4318;4582;4841;5054;5062;5326;5329;5366;5580;5598;5716;5770;5771;5883;6198;6279;6280;6421;6498;6714;6789;7015;7027;7029;7046;7128;7161;7186;7533;7534;7703;8440;8575;8682;8743;8915;9181;9500;9774;10018;10059;10116;10197;10488;10625;10971;22954;23028;23542;25946;291…	E2F1;SFN;HMGB2;BRCA1;MMP9;NCK2;TFDP1;ARHGEF2;PRKCD;ITM2C;BMF;EPO;PLAGL2;SRC;CASP2;BAK1;ATAD5;PYCARD;YWHAQ;MUC1;SFPQ;S100A9;MAPK8IP2;HIF1A;PLAUR;SKIL;RNF34;ITGAV;TRAF2;SERPINE1;CTSC;MAGED1;PHIP;NONO;TP73;ICAM1;HDAC1;CDKN2D;ENO1;BCL2L11;DNM1L;YWHAZ;APAF1;BCL2A1;STK4;TERT;RAD9A;BCL2L12;TNFAIP3;PDX1;YWHAH;CREB3L1;PCGF2;KDM1A;PMAIP1;PARP1;TRIM32;LGALS9;ZNF385A;LGALS3;TAF9B;ACVR1;PEA15;CSNK2A1;PDIA2;CA…	geneontology_Biological_Process
GO:0072175	epithelial tube formation	http://amigo.geneontology.org/amigo/term/GO:0072175	108	36	21.333859043864	1.68745841650033	0.000585990603622966	0.00949508980596018	25;317;1856;1857;2263;2348;2648;3091;6491;6659;6662;6692;6789;6928;7040;7248;7403;7408;8289;8321;8323;8463;8915;9585;9968;10653;11146;25902;26160;29072;54910;55081;57216;57534;65979;80184	SPINT1;STIL;FGFR2;SOX4;SPINT2;KIF20B;FZD1;TEAD2;HIF1A;SOX9;DVL3;IFT57;FOLR1;HNF1B;MED12;VASP;KAT2A;TGFB1;APAF1;MTHFD1L;STK4;ABL1;MIB1;DVL2;KDM6A;SEMA4C;FZD6;ARID1A;IFT172;BCL10;TSC1;GLMN;SETD2;VANGL2;PHACTR4;CEP290	geneontology_Biological_Process
GO:0000245	spliceosomal complex assembly	http://amigo.geneontology.org/amigo/term/GO:0000245	39	17	7.70389354361755	2.20667639080813	0.000587048477669327	0.00949508980596018	4686;6632;6633;6637;6732;8175;9416;10181;10713;10946;11168;23020;23451;27316;51747;55692;58155	PSIP1;SNRPD1;RBMX;LUC7L3;SF3A2;SNRNP200;SF3B1;SNRPG;SRPK1;SNRPD2;DDX23;USP39;NCBP1;PTBP2;SF3A3;RBM5;LUC7L	geneontology_Biological_Process
GO:0000381	regulation of alternative mRNA splicing, via spliceosome	http://amigo.geneontology.org/amigo/term/GO:0000381	39	17	7.70389354361755	2.20667639080813	0.000587048477669327	0.00949508980596018	3178;3191;3192;4116;5725;5936;6434;9589;9733;10181;10521;10657;10921;27316;29890;58517;84991	RBMX;HNRNPA1;RBM17;SART3;KHDRBS1;WTAP;RNPS1;HNRNPU;HNRNPL;TRA2B;PTBP1;RBM25;DDX17;RBM15B;MAGOH;RBM5;RBM4	geneontology_Biological_Process
GO:0001824	blastocyst development	http://amigo.geneontology.org/amigo/term/GO:0001824	67	25	13.2348940364712	1.88894598861978	0.000620360983203616	0.0100053091906429	86;100;675;1999;3054;4071;4678;4751;4849;5460;5932;6498;6670;6928;7046;9113;54880;54892;55723;79718;79728;84295;84296;123920;149473	ASF1B;NEK2;NCAPG2;RBBP8;GINS4;NASP;ACTL6A;SKIL;BCOR;HCFC1;SP3;HNF1B;ADA;CMTM3;PALB2;CNOT3;BRCA2;PHF6;TBL1XR1;POU5F1;LATS1;CCDC24;TGFBR1;TM4SF1;ELF3	geneontology_Biological_Process
GO:0001838	embryonic epithelial tube formation	http://amigo.geneontology.org/amigo/term/GO:0001838	101	34	19.9511089206506	1.70416592557459	0.000673312425965689	0.0108284705778175	25;317;1856;1857;2348;2648;3091;6491;6659;6662;6692;6789;6928;7040;7248;7403;7408;8289;8321;8323;8463;8915;9585;9968;10653;11146;25902;26160;29072;54910;55081;57216;57534;65979	SPINT1;STIL;SOX4;SPINT2;KIF20B;FZD1;TEAD2;HIF1A;SOX9;DVL3;IFT57;FOLR1;HNF1B;MED12;VASP;KAT2A;TGFB1;APAF1;MTHFD1L;STK4;ABL1;MIB1;DVL2;KDM6A;SEMA4C;FZD6;ARID1A;IFT172;BCL10;TSC1;GLMN;SETD2;VANGL2;PHACTR4	geneontology_Biological_Process
GO:0031058	positive regulation of histone modification	http://amigo.geneontology.org/amigo/term/GO:0031058	71	26	14.0250369640217	1.8538275561553	0.000679385059898507	0.0108951808047746	672;891;1786;1789;2648;3720;3976;4582;5595;6598;6871;7040;7334;7422;8473;8726;9733;9810;10270;22823;22976;23028;23476;25836;26147;55183	CCNB1;DNMT1;PHF19;BRCA1;DNMT3B;MTF2;MUC1;LIF;KAT2A;VEGFA;SART3;RIF1;TGFB1;KDM1A;SMARCB1;MAPK3;OGT;BRD4;EED;NIPBL;RNF40;UBE2N;JARID2;PAXIP1;AKAP8;TADA2A	geneontology_Biological_Process
GO:1900180	regulation of protein localization to nucleus	http://amigo.geneontology.org/amigo/term/GO:1900180	105	35	20.7412518482011	1.68745841650033	0.000693800554921298	0.0110949292130211	142;908;983;999;1736;1894;2316;3843;3976;4088;4931;5347;5469;5580;5594;6714;6950;7015;7040;7175;10155;10445;10576;10694;11006;22948;23607;23636;25942;29775;51366;51512;57506;84445;84662	CDK1;PLK1;ECT2;GTSE1;GLIS2;PRKCD;SRC;LIF;NUP62;FLNA;TPR;DKC1;TRIM28;CCT5;TGFB1;TERT;CD2AP;LZTS2;IPO5;CCT2;PARP1;MCRS1;CCT6A;CARD10;MAPK1;NVL;CDH1;MED1;TCP1;SIN3A;CCT8;LILRB4;UBR5;MAVS;SMAD3	geneontology_Biological_Process
GO:0007064	mitotic sister chromatid cohesion	http://amigo.geneontology.org/amigo/term/GO:0007064	15	9	2.96303597831444	3.0374251497006	0.0007062398468487	0.0112620387972126	991;8243;9555;23126;23244;25836;79075;80218;113130	CDC20;CDCA5;DSCC1;SMC1A;H2AFY;POGZ;NAA50;PDS5A;NIPBL	geneontology_Biological_Process
GO:0051053	negative regulation of DNA metabolic process	http://amigo.geneontology.org/amigo/term/GO:0051053	109	36	21.5313947757516	1.67197714662418	0.000711531923258235	0.0113145567909126	142;641;675;990;1676;2187;2956;3178;3192;4436;5394;6282;6714;7158;7270;7515;7520;8243;8914;8971;9126;9984;10155;10721;10735;11200;23244;23560;26271;51053;51366;54962;55183;55226;65057;167227	CDC6;FBXO5;TIMELESS;MSH2;BLM;S100A11;POLQ;SRC;GMNN;SMC1A;SMC3;CHEK2;MSH6;TIPIN;H1FX;HNRNPA1;TRIM28;RIF1;XRCC1;THOC1;GTPBP4;PARP1;BRCA2;HNRNPU;PDS5A;ACD;TP53BP1;TTF1;FANCB;XRCC5;DCP2;UBR5;EXOSC10;STAG2;DFFA;NAT10	geneontology_Biological_Process
GO:0032212	positive regulation of telomere maintenance via telomerase	http://amigo.geneontology.org/amigo/term/GO:0032212	33	15	6.51867915229177	2.30107965886409	0.000717228829281824	0.0113732000071832	908;1736;3178;4216;4751;5570;5594;5595;6950;7520;9212;10576;10694;22948;65057	NEK2;AURKB;PKIB;HNRNPA1;DKC1;CCT5;CCT2;CCT6A;MAP3K4;ACD;MAPK1;TCP1;MAPK3;CCT8;XRCC5	geneontology_Biological_Process
GO:0043087	regulation of GTPase activity	http://amigo.geneontology.org/amigo/term/GO:0043087	373	99	73.6808279940858	1.34363310911689	0.000724841000707244	0.0114618014106249	393;402;858;1122;1399;1856;1857;1894;1946;2049;2146;2150;2245;2302;2889;3267;3383;3688;3843;3987;3993;3996;4952;5361;5902;5905;5909;5922;5996;5997;6001;6102;6242;6281;6305;6364;6375;6993;7248;8195;8394;8826;9138;9270;9322;9448;9824;9826;10059;10154;10276;10451;10483;10507;10563;10762;11033;11138;22821;23076;23094;23216;23236;23380;23603;23616;25894;26086;28964;29108;29127;50807;51291;55114;55188;…	ECT2;DEPDC1B;RACGAP1;ARHGAP11A;DEPDC1;EZH2;IQGAP3;FOXJ1;CHML;CCL20;RCC2;RGS2;RGS1;SH3BP1;ARHGAP33;PLXNA1;PYCARD;PLCB1;SIPA1L3;PLXNC1;F2RL1;FGD6;IQGAP1;ASAP1;PIP5K1A;DVL3;GIT1;CORO1C;FGD1;GMIP;ARHGAP4;CDC42SE1;RAP1GAP;ICAM1;ARHGAP18;DNM1L;AGRN;PLXNA3;RTKN;RANBP1;ITGB1;LLGL1;DVL2;ANKRD27;WNK1;S100A10;ARHGEF19;IPO5;CXCL13;SBF1;LIMS1;AGFG1;ARHGEF11;RGS10;STXBP5;RALGAPB;XCL1;RASA3;MAP4K4;MKKS;TBC1D8;N…	geneontology_Biological_Process
GO:0006278	RNA-dependent DNA biosynthetic process	http://amigo.geneontology.org/amigo/term/GO:0006278	64	24	12.6422868408083	1.89839071856287	0.000727924770434152	0.0114785017421385	908;1736;3178;3192;4216;4751;5394;5570;5594;5595;6117;6118;6714;6950;7015;7520;9212;10576;10694;22948;23381;55226;65057;167227	NEK2;AURKB;SRC;PKIB;RPA1;HNRNPA1;DKC1;CCT5;TERT;CCT2;HNRNPU;CCT6A;MAP3K4;ACD;MAPK1;SMG5;TCP1;MAPK3;CCT8;XRCC5;DCP2;RPA2;EXOSC10;NAT10	geneontology_Biological_Process
GO:0006301	postreplication repair	http://amigo.geneontology.org/amigo/term/GO:0006301	43	18	8.49403647116806	2.11913382537251	0.000736378142632166	0.0115474699873703	672;4436;5111;5424;5427;5982;5983;5984;5985;6117;6118;6119;7334;10714;51455;51514;55666;56852	DTL;RFC4;PCNA;BRCA1;POLD1;MSH2;POLE2;RFC3;RFC5;POLD3;RFC2;RPA1;RAD18;REV1;UBE2N;RPA2;RPA3;NPLOC4	geneontology_Biological_Process
GO:0046605	regulation of centrosome cycle	http://amigo.geneontology.org/amigo/term/GO:0046605	43	18	8.49403647116806	2.11913382537251	0.000736378142632166	0.0115474699873703	672;899;1111;2648;3832;4591;4751;6491;6790;7514;7517;10733;11190;23636;25978;26973;55835;128866	NEK2;KIF11;AURKA;CCNF;CHEK1;BRCA1;PLK4;STIL;XRCC3;CENPJ;NUP62;TRIM37;XPO1;KAT2A;CEP250;CHORDC1;CHMP4B;CHMP2B	geneontology_Biological_Process
GO:0018107	peptidyl-threonine phosphorylation	http://amigo.geneontology.org/amigo/term/GO:0018107	94	32	18.5683587974372	1.72336178706417	0.000769590960938427	0.0120349569885979	90;91;351;790;983;1111;1453;1457;2011;5347;5528;5578;5580;5585;5594;7040;7046;7272;7443;7444;8312;8317;8767;8851;8877;9294;9943;22853;27347;65125;161742;200734	CDK1;PLK1;TTK;SPHK1;CDC7;CHEK1;PRKCD;VRK1;CAD;S1PR2;STK39;SPRED1;TGFB1;VRK2;WNK1;MARK2;CSNK1D;ACVR1;PKN1;CSNK2A1;APP;ACVR1B;MAPK1;RIPK2;CDK5R1;AXIN1;PRKCA;PPP2R5D;OXSR1;TGFBR1;LMTK2;SPRED2	geneontology_Biological_Process
GO:0045191	regulation of isotype switching	http://amigo.geneontology.org/amigo/term/GO:0045191	30	14	5.92607195662888	2.36244178310047	0.000777449671201635	0.012124359748409	2956;4436;7037;7040;7158;7292;7374;9466;9984;22976;23529;51010;55183;79915	MSH2;ATAD5;TFRC;MSH6;UNG;IL27RA;RIF1;TGFB1;TNFSF4;CLCF1;THOC1;EXOSC3;TP53BP1;PAXIP1	geneontology_Biological_Process
GO:1901836	regulation of transcription of nucleolar large rRNA by RNA polymerase I	http://amigo.geneontology.org/amigo/term/GO:1901836	10	7	1.97535731887629	3.5436626746507	0.000793330174668316	0.0123042249830064	1663;4141;4691;6597;6598;9555;25926	DDX11;H2AFY;SMARCB1;SMARCA4;NOL11;NCL;MARS	geneontology_Biological_Process
GO:0035246	peptidyl-arginine N-methylation	http://amigo.geneontology.org/amigo/term/GO:0035246	10	7	1.97535731887629	3.5436626746507	0.000793330174668316	0.0123042249830064	3275;3276;10196;10498;55170;79084;80204	PRMT6;PRMT1;PRMT3;FBXO11;CARM1;PRMT2;WDR77	geneontology_Biological_Process
GO:0030033	microvillus assembly	http://amigo.geneontology.org/amigo/term/GO:0030033	18	10	3.55564317397733	2.81243069416722	0.000812620335802539	0.0125347240353629	688;4640;5337;5909;5911;5912;6624;7430;9448;23043	KLF5;EZR;RAP2A;RAP1GAP;RAP2B;TNIK;PLD1;MAP4K4;FSCN1;MYO1A	geneontology_Biological_Process
GO:1901673	regulation of mitotic spindle assembly	http://amigo.geneontology.org/amigo/term/GO:1901673	18	10	3.55564317397733	2.81243069416722	0.000812620335802539	0.0125347240353629	3192;5347;7175;8243;9126;10274;10735;25978;79598;128866	PLK1;SMC1A;SMC3;TPR;STAG1;HNRNPU;CEP97;CHMP4B;CHMP2B;STAG2	geneontology_Biological_Process
GO:0032528	microvillus organization	http://amigo.geneontology.org/amigo/term/GO:0032528	24	12	4.7408575653031	2.5311876247505	0.000857730650225208	0.0131946011166438	688;4640;5337;5909;5911;5912;6624;7429;7430;9448;10083;23043	VIL1;KLF5;EZR;RAP2A;USH1C;RAP1GAP;RAP2B;TNIK;PLD1;MAP4K4;FSCN1;MYO1A	geneontology_Biological_Process
GO:0002381	immunoglobulin production involved in immunoglobulin mediated immune response	http://amigo.geneontology.org/amigo/term/GO:0002381	47	19	9.28417939871858	2.0464921221387	0.000885922634791481	0.0135913496898498	2956;4436;6375;7037;7040;7158;7292;7374;9025;9156;9466;9984;22976;23075;23529;51010;55183;79915;165918	EXO1;MSH2;ATAD5;TFRC;MSH6;UNG;IL27RA;RIF1;TGFB1;TNFSF4;CLCF1;THOC1;XCL1;EXOSC3;RNF8;SWAP70;TP53BP1;RNF168;PAXIP1	geneontology_Biological_Process
GO:2001242	regulation of intrinsic apoptotic signaling pathway	http://amigo.geneontology.org/amigo/term/GO:2001242	138	43	27.2599310004929	1.57740678064162	0.000907291516943798	0.0138815602092401	142;581;597;1032;2023;2056;3065;3091;3190;3651;4318;4582;4841;5326;5329;5366;5598;5770;5771;5883;6279;6280;6421;6498;6714;8440;8575;9181;9774;10018;10059;10488;10625;22954;23028;25946;29108;51616;64714;79915;83596;90427;90993	MMP9;NCK2;ARHGEF2;BMF;EPO;PLAGL2;SRC;ATAD5;PYCARD;MUC1;SFPQ;S100A9;HIF1A;PLAUR;SKIL;NONO;HDAC1;CDKN2D;ENO1;BCL2L11;DNM1L;BCL2A1;RAD9A;BCL2L12;PDX1;CREB3L1;KDM1A;PMAIP1;PARP1;TRIM32;ZNF385A;TAF9B;PDIA2;IVNS1ABP;MAPK7;BAX;PRKRA;CREB3;S100A8;BCLAF1;HNRNPK;PTPN2;PTPN1	geneontology_Biological_Process
GO:0031057	negative regulation of histone modification	http://amigo.geneontology.org/amigo/term/GO:0031057	37	16	7.30882207984229	2.18913524302746	0.000940968376463625	0.0143580107255002	672;1786;1789;3720;4302;6418;6598;6688;9555;9682;22823;25942;51366;54880;55170;55818	DNMT1;BRCA1;DNMT3B;MTF2;BCOR;PRMT6;H2AFY;SET;SMARCB1;MLLT6;SPI1;SIN3A;JARID2;UBR5;KDM3A;KDM4A	geneontology_Biological_Process
GO:0007018	microtubule-based movement	http://amigo.geneontology.org/amigo/term/GO:0007018	171	51	33.7786101527846	1.50983121476346	0.000983939069244322	0.0149733308360003	351;1062;1778;1781;3091;3192;3796;3797;3799;3832;3833;3835;3837;5874;6421;7345;8195;8481;8936;9493;9585;9787;9928;10096;10097;10112;11004;22906;23162;23299;23353;24137;26160;27148;29127;51143;51668;54820;55081;55201;55288;56992;57560;57584;64837;66008;81930;84062;90990;117178;388552	KIFC1;KIF2C;KIF4A;KIF20A;DLGAP5;KIF23;KIF11;RACGAP1;KIF15;KIF18A;KIF14;CENPE;WASF1;KIF20B;NDE1;IFT80;UCHL1;KIF2A;SFPQ;HIF1A;KPNB1;IFT57;KIF3C;OFD1;SUN1;RAB27B;SSX2IP;MAPK8IP3;HNRNPU;KIFC2;KIF22;KLC2;ACTR2;MKKS;HSPB11;IFT172;ACTR3;APP;TRAK2;RHOT1;STK36;KIF5B;TRAK1;DTNBP1;BICD2;MAP1S;DYNC1H1;BLOC1S3;DYNC1I2;DYNC1LI1;ARHGAP21	geneontology_Biological_Process
GO:0032206	positive regulation of telomere maintenance	http://amigo.geneontology.org/amigo/term/GO:0032206	44	18	8.69157220305569	2.07097169297768	0.00101892763916167	0.0154642074136574	908;1736;3178;3181;3184;4216;4751;5570;5594;5595;6950;7520;9212;10576;10694;22948;26354;65057	NEK2;AURKB;PKIB;HNRNPA1;DKC1;CCT5;CCT2;HNRNPA2B1;CCT6A;HNRNPD;MAP3K4;ACD;MAPK1;TCP1;MAPK3;CCT8;GNL3;XRCC5	geneontology_Biological_Process
GO:2000278	regulation of DNA biosynthetic process	http://amigo.geneontology.org/amigo/term/GO:2000278	92	31	18.1732873336619	1.70580035581012	0.00111910858867015	0.0169392345466891	908;1736;3178;3181;3184;3192;4216;4751;4931;5394;5570;5594;5595;5982;5983;5984;5985;6714;6950;7027;7520;9212;10576;10694;22948;23381;55226;63922;65057;79075;167227	NEK2;AURKB;RFC4;TFDP1;CHTF18;RFC3;RFC5;SRC;DSCC1;PKIB;RFC2;HNRNPA1;DKC1;CCT5;CCT2;HNRNPA2B1;HNRNPU;CCT6A;HNRNPD;MAP3K4;ACD;MAPK1;NVL;SMG5;TCP1;MAPK3;CCT8;XRCC5;DCP2;EXOSC10;NAT10	geneontology_Biological_Process
GO:1904814	regulation of protein localization to chromosome, telomeric region	http://amigo.geneontology.org/amigo/term/GO:1904814	13	8	2.56796451453918	3.11530784584677	0.00113374907904551	0.0170242799376038	908;1736;6950;9555;10576;10694;22948;26354	H2AFY;DKC1;CCT5;CCT2;CCT6A;TCP1;CCT8;GNL3	geneontology_Biological_Process
GO:2000001	regulation of DNA damage checkpoint	http://amigo.geneontology.org/amigo/term/GO:2000001	13	8	2.56796451453918	3.11530784584677	0.00113374907904551	0.0170242799376038	1407;6118;8563;9984;10116;11200;55159;79968	WDR76;RFWD3;CHEK2;THOC1;CRY1;THOC5;RPA2;FEM1B	geneontology_Biological_Process
GO:0098787	mRNA cleavage involved in mRNA processing	http://amigo.geneontology.org/amigo/term/GO:0098787	13	8	2.56796451453918	3.11530784584677	0.00113374907904551	0.0170242799376038	1478;4686;11051;11052;22916;51692;79869;81608	CSTF2;CPSF6;NCBP2;NCBP1;CPSF7;CPSF3;NUDT21;FIP1L1	geneontology_Biological_Process
GO:0042771	intrinsic apoptotic signaling pathway in response to DNA damage by p53 class mediator	http://amigo.geneontology.org/amigo/term/GO:0042771	41	17	8.0989650073928	2.099033640037	0.00116731648461088	0.0173899437352163	675;2033;3190;3428;4436;4582;7161;8445;11200;23028;25946;29108;51616;57646;79915;83596;204851	MSH2;ATAD5;PYCARD;DYRK2;MUC1;CHEK2;TP73;BCL2L12;KDM1A;BRCA2;ZNF385A;TAF9B;EP300;HIPK1;IFI16;HNRNPK;USP28	geneontology_Biological_Process
GO:2000779	regulation of double-strand break repair	http://amigo.geneontology.org/amigo/term/GO:2000779	41	17	8.0989650073928	2.099033640037	0.00116731648461088	0.0173899437352163	641;1111;1663;2187;2305;5888;6118;7158;7913;8914;10097;10635;10721;23028;29072;51366;55183	FOXM1;RAD51AP1;RAD51;CHEK1;TIMELESS;BLM;DDX11;POLQ;DEK;RIF1;KDM1A;ACTR2;TP53BP1;SETD2;FANCB;UBR5;RPA2	geneontology_Biological_Process
GO:0051568	histone H3-K4 methylation	http://amigo.geneontology.org/amigo/term/GO:0051568	41	17	8.0989650073928	2.099033640037	0.00116731648461088	0.0173899437352163	672;1786;1789;6018;7403;8473;9555;9739;22976;30827;54880;55170;55870;57673;63925;80335;90780	DNMT1;BRCA1;DNMT3B;BCOR;PRMT6;H2AFY;PYGO2;BEND3;KDM6A;ASH1L;WDR82;CXXC1;RLF;OGT;SETD1A;PAXIP1;ZNF335	geneontology_Biological_Process
GO:0051258	protein polymerization	http://amigo.geneontology.org/amigo/term/GO:0051258	210	60	41.4825036964022	1.44639292842886	0.00121963836085959	0.0181217132830082	25;120;402;822;829;1453;2242;2885;3055;3383;3925;5058;5217;5580;5756;7114;7283;7408;7429;7456;7756;8195;8440;8851;8936;9113;9168;9530;9793;10059;10094;10096;10097;10109;10152;10426;10787;11065;11135;11151;22919;23221;23580;26271;27175;27338;29108;51199;54820;55125;55607;55835;55971;58526;59341;64857;81624;93663;136319;147179	UBE2C;STMN1;VIL1;UBE2S;NCK2;FBXO5;CAPG;TUBG1;WASF1;PRKCD;PFN2;MAPRE1;PYCARD;CENPJ;NDE1;CKAP5;ADD3;DIAPH3;TMSB10;PLEKHG2;MID1IP1;TUBG2;ICAM1;VASP;ARHGAP18;CEP192;PAK1;ZNF207;DNM1L;ABL1;ABI2;CAPZA1;CSNK1D;WIPF2;NCKAP1;TMSB4X;ACTR2;MKKS;TUBGCP3;NIN;ACTR3;LATS1;FES;CDK5R1;ARPC3;CDC42EP1;CDC42EP4;GRB2;HCK;BAIAP2L1;TWF1;TRPV4;MTPN;PPP1R9A;CORO1A;WIPF1;BAG4;ARPC2;RHOBTB2;ARL2	geneontology_Biological_Process
GO:0001844	protein insertion into mitochondrial membrane involved in apoptotic signaling pathway	http://amigo.geneontology.org/amigo/term/GO:0001844	28	13	5.53100049285362	2.35038850869689	0.00126724055497207	0.0187797088526097	581;841;1869;2810;5366;7027;7029;7161;7533;7534;10018;10971;90427	E2F1;SFN;TFDP1;BMF;YWHAQ;TP73;BCL2L11;YWHAZ;YWHAH;PMAIP1;CASP8;BAX;TFDP2	geneontology_Biological_Process
GO:0042769	DNA damage response, detection of DNA damage	http://amigo.geneontology.org/amigo/term/GO:0042769	38	16	7.50635781172992	2.13152642084253	0.00133081303741189	0.0196703201169418	142;5111;5424;5982;5983;5984;5985;6117;6118;6119;6659;7398;8450;10714;51514;56852	DTL;RFC4;PCNA;POLD1;SOX4;RFC3;USP1;RFC5;POLD3;RFC2;RPA1;RAD18;PARP1;CUL4B;RPA2;RPA3	geneontology_Biological_Process
GO:0032928	regulation of superoxide anion generation	http://amigo.geneontology.org/amigo/term/GO:0032928	19	10	3.75317890586496	2.66440802605316	0.00141343285646256	0.0208370921886316	54;1535;2150;2950;3684;3689;5580;6850;7040;26574	PRKCD;CYBA;F2RL1;TGFB1;ITGAM;SYK;ACP5;ITGB2;AATF;GSTP1	geneontology_Biological_Process
GO:0002312	B cell activation involved in immune response	http://amigo.geneontology.org/amigo/term/GO:0002312	63	23	12.4447511089207	1.84816874188132	0.00142300146250096	0.0209236656603063	25;100;1880;2956;3956;4436;4853;7037;7040;7158;7292;7374;9025;9156;9466;9984;22976;23075;23529;51010;55183;79915;165918	EXO1;MSH2;ATAD5;TFRC;MSH6;UNG;NOTCH2;IL27RA;ADA;RIF1;TGFB1;ABL1;TNFSF4;CLCF1;THOC1;EXOSC3;RNF8;SWAP70;TP53BP1;RNF168;LGALS1;GPR183;PAXIP1	geneontology_Biological_Process
GO:0098727	maintenance of cell number	http://amigo.geneontology.org/amigo/term/GO:0098727	125	39	24.6919664859537	1.57946107784431	0.00149429403525336	0.0219150221076925	182;607;1000;2146;2176;2177;3976;4017;4849;4851;4853;5460;6659;6662;6688;6928;6944;8202;8243;8289;8324;8861;9126;9282;9968;10642;10736;22823;25836;26354;27257;51586;51593;55183;55818;56339;57216;259266;283149	ASPM;EZH2;FANCD2;SOX4;IGF2BP1;BCL9;MTF2;SMC1A;SMC3;LIF;SOX9;NOTCH2;FANCC;HNF1B;MED12;MED14;BCL9L;SRRT;RIF1;NOTCH1;FZD7;CNOT3;VPS72;SPI1;POU5F1;JAG1;ARID1A;SIX2;MED15;LDB1;GNL3;NIPBL;VANGL2;NCOA3;LOXL2;CDH2;KDM3A;LSM1;METTL3	geneontology_Biological_Process
GO:0033627	cell adhesion mediated by integrin	http://amigo.geneontology.org/amigo/term/GO:0033627	56	21	11.0620009857072	1.89839071856287	0.00153042604900533	0.0223869298796361	100;1399;3383;3678;3685;3688;3689;3691;4582;5054;5328;6850;6868;8754;9270;10563;23075;54997;65125;83706;255743	ITGA5;ITGB4;MUC1;ADAM9;ADAM17;ITGAV;SERPINE1;ICAM1;ADA;NPNT;TESC;ITGB1;WNK1;SYK;CXCL13;CRKL;SWAP70;ITGB2;PLAU;FERMT3;ITGB1BP1	geneontology_Biological_Process
GO:0046824	positive regulation of nucleocytoplasmic transport	http://amigo.geneontology.org/amigo/term/GO:0046824	60	22	11.8521439132578	1.85620425815037	0.00167843967372416	0.0244795259516259	983;999;1660;1894;2316;2810;3843;4088;5469;5580;5594;7040;7175;10155;10541;10657;11052;22916;51366;51512;57506;64328	CDK1;ECT2;GTSE1;SFN;PRKCD;CPSF6;FLNA;TPR;DHX9;TRIM28;TGFB1;NCBP2;KHDRBS1;IPO5;ANP32B;MAPK1;CDH1;MED1;UBR5;MAVS;SMAD3;XPO4	geneontology_Biological_Process
GO:0018210	peptidyl-threonine modification	http://amigo.geneontology.org/amigo/term/GO:0018210	98	32	19.3585017249877	1.65302048963298	0.00169357365580169	0.0244795259516259	90;91;351;790;983;1111;1453;1457;2011;5347;5528;5578;5580;5585;5594;7040;7046;7272;7443;7444;8312;8317;8767;8851;8877;9294;9943;22853;27347;65125;161742;200734	CDK1;PLK1;TTK;SPHK1;CDC7;CHEK1;PRKCD;VRK1;CAD;S1PR2;STK39;SPRED1;TGFB1;VRK2;WNK1;MARK2;CSNK1D;ACVR1;PKN1;CSNK2A1;APP;ACVR1B;MAPK1;RIPK2;CDK5R1;AXIN1;PRKCA;PPP2R5D;OXSR1;TGFBR1;LMTK2;SPRED2	geneontology_Biological_Process
GO:0002714	positive regulation of B cell mediated immunity	http://amigo.geneontology.org/amigo/term/GO:0002714	32	14	6.32114342040414	2.21478917165669	0.00169510230931591	0.0244795259516259	2207;2956;4436;6375;7037;7040;7158;7292;7374;22976;23529;51010;55183;79915	MSH2;ATAD5;TFRC;MSH6;UNG;FCER1G;RIF1;TGFB1;TNFSF4;CLCF1;XCL1;EXOSC3;TP53BP1;PAXIP1	geneontology_Biological_Process
GO:0002891	positive regulation of immunoglobulin mediated immune response	http://amigo.geneontology.org/amigo/term/GO:0002891	32	14	6.32114342040414	2.21478917165669	0.00169510230931591	0.0244795259516259	2207;2956;4436;6375;7037;7040;7158;7292;7374;22976;23529;51010;55183;79915	MSH2;ATAD5;TFRC;MSH6;UNG;FCER1G;RIF1;TGFB1;TNFSF4;CLCF1;XCL1;EXOSC3;TP53BP1;PAXIP1	geneontology_Biological_Process
GO:0051973	positive regulation of telomerase activity	http://amigo.geneontology.org/amigo/term/GO:0051973	32	14	6.32114342040414	2.21478917165669	0.00169510230931591	0.0244795259516259	1736;3181;3184;4216;4751;4931;5570;5594;5595;6950;7520;9212;10576;65057	NEK2;AURKB;PKIB;DKC1;CCT2;HNRNPA2B1;HNRNPD;MAP3K4;ACD;MAPK1;NVL;TCP1;MAPK3;XRCC5	geneontology_Biological_Process
GO:0051988	regulation of attachment of spindle microtubules to kinetochore	http://amigo.geneontology.org/amigo/term/GO:0051988	11	7	2.17289305076392	3.22151152240973	0.00180939406570735	0.0258661106211346	891;1894;3192;4751;10615;29127;55920	CCNB1;NEK2;ECT2;SPAG5;RACGAP1;RCC2;HNRNPU	geneontology_Biological_Process
GO:0032530	regulation of microvillus organization	http://amigo.geneontology.org/amigo/term/GO:0032530	11	7	2.17289305076392	3.22151152240973	0.00180939406570735	0.0258661106211346	688;5337;5909;6624;7429;7430;10083	VIL1;KLF5;EZR;USH1C;RAP1GAP;PLD1;FSCN1	geneontology_Biological_Process
GO:1904816	positive regulation of protein localization to chromosome, telomeric region	http://amigo.geneontology.org/amigo/term/GO:1904816	11	7	2.17289305076392	3.22151152240973	0.00180939406570735	0.0258661106211346	908;1736;6950;10576;10694;22948;26354	DKC1;CCT5;CCT2;CCT6A;TCP1;CCT8;GNL3	geneontology_Biological_Process
GO:0046831	regulation of RNA export from nucleus	http://amigo.geneontology.org/amigo/term/GO:0046831	11	7	2.17289305076392	3.22151152240973	0.00180939406570735	0.0258661106211346	1660;7175;9972;10657;11052;22916;29072	CPSF6;TPR;DHX9;NCBP2;NUP153;KHDRBS1;SETD2	geneontology_Biological_Process
GO:0051204	protein insertion into mitochondrial membrane	http://amigo.geneontology.org/amigo/term/GO:0051204	29	13	5.72853622474125	2.26934062908665	0.00188588515232779	0.0268916771972988	581;841;1869;2810;5366;7027;7029;7161;7533;7534;10018;10971;90427	E2F1;SFN;TFDP1;BMF;YWHAQ;TP73;BCL2L11;YWHAZ;YWHAH;PMAIP1;CASP8;BAX;TFDP2	geneontology_Biological_Process
GO:0031334	positive regulation of protein complex assembly	http://amigo.geneontology.org/amigo/term/GO:0031334	214	60	42.2726466239527	1.41935754658906	0.00199525977123183	0.0283798129772447	142;402;581;822;1385;2071;2242;2885;2967;3055;3383;3936;4312;5058;5217;5341;5366;6117;6118;6119;6624;6714;6928;7040;7408;7422;7429;7456;8440;8450;8851;8936;9530;9557;9774;10018;10094;10096;10097;10109;10152;10563;10787;10923;11135;11151;22919;22976;23221;23580;29108;50807;51199;55832;55971;57472;81620;90427;147179;255967	CDT1;VIL1;NCK2;CAPG;WASF1;MMP1;PFN2;BMF;SRC;MAPRE1;PYCARD;PLEK;ASAP1;CNOT6;RPA1;HNF1B;ICAM1;VASP;PAK1;BCL2L11;VEGFA;TGFB1;CAND1;GTF2H3;ABI2;CXCL13;PMAIP1;PARP1;WIPF2;NCKAP1;ACTR2;NIN;FSCN1;ACTR3;FES;PAN3;BAX;CDK5R1;ARPC3;CDC42EP1;CDC42EP4;LCP1;GRB2;HCK;BAIAP2L1;SUB1;CUL4B;CREB1;CHD1L;CORO1A;BCLAF1;RPA2;WIPF1;BAG4;RPA3;PAXIP1;ERCC3;ARPC2;RHOBTB2;ARL2	geneontology_Biological_Process
GO:0002285	lymphocyte activation involved in immune response	http://amigo.geneontology.org/amigo/term/GO:0002285	139	42	27.4574667323805	1.52963856459742	0.0020088993535452	0.0285022036100736	25;100;942;1880;2150;2207;2956;3383;3566;3606;3936;3956;3958;3965;4436;4853;5971;7037;7040;7158;7248;7292;7374;8767;9025;9156;9466;9655;9984;10892;11151;22976;23075;23529;51010;54518;55183;64218;64332;79915;165918;201294	EXO1;MSH2;ATAD5;TFRC;MSH6;F2RL1;UNG;FCER1G;NOTCH2;IL27RA;ICAM1;NFKBIZ;ADA;RIF1;TGFB1;ABL1;TNFSF4;CLCF1;IL4R;THOC1;LGALS9;LGALS3;APBB1IP;EXOSC3;RNF8;SWAP70;TP53BP1;RNF168;RIPK2;TSC1;RELB;LCP1;SEMA4A;SOCS5;UNC13D;MALT1;IL18;LGALS1;CORO1A;GPR183;PAXIP1;CD86	geneontology_Biological_Process
GO:0046822	regulation of nucleocytoplasmic transport	http://amigo.geneontology.org/amigo/term/GO:0046822	99	32	19.5560374568753	1.63632331297002	0.00203760034737166	0.0288371389161774	580;983;999;1660;1894;2316;2810;3843;4088;4659;5469;5501;5580;5594;5905;5936;7040;7175;7514;9972;10155;10541;10657;11052;22916;23636;29072;51366;51512;57506;57510;64328	CDK1;ECT2;GTSE1;SFN;BARD1;PRKCD;NUP62;CPSF6;FLNA;TPR;DHX9;PPP1CC;XPO1;TRIM28;TGFB1;NCBP2;NUP153;KHDRBS1;XPO5;IPO5;PPP1R12A;ANP32B;MAPK1;RANGAP1;CDH1;MED1;SETD2;UBR5;MAVS;SMAD3;RBM4;XPO4	geneontology_Biological_Process
GO:0006356	regulation of transcription by RNA polymerase I	http://amigo.geneontology.org/amigo/term/GO:0006356	26	12	5.13592902907836	2.33648088438508	0.00206908299483555	0.028992769390505	1663;2316;4141;4691;5469;6597;6598;7343;9555;25926;55127;84128	DDX11;H2AFY;FLNA;HEATR1;SMARCB1;SMARCA4;NOL11;NCL;MED1;WDR75;UBTF;MARS	geneontology_Biological_Process
GO:0070198	protein localization to chromosome, telomeric region	http://amigo.geneontology.org/amigo/term/GO:0070198	26	12	5.13592902907836	2.33648088438508	0.00206908299483555	0.028992769390505	675;908;1736;6950;7015;7520;9555;10576;10694;22948;26354;65057	H2AFY;DKC1;CCT5;TERT;CCT2;BRCA2;CCT6A;ACD;TCP1;CCT8;GNL3;XRCC5	geneontology_Biological_Process
GO:0051567	histone H3-K9 methylation	http://amigo.geneontology.org/amigo/term/GO:0051567	26	12	5.13592902907836	2.33648088438508	0.00206908299483555	0.028992769390505	672;1786;1789;3720;6598;6839;9682;10919;55183;55818;57673;79723	DNMT1;BRCA1;DNMT3B;SUV39H2;EHMT2;BEND3;RIF1;SMARCB1;SUV39H1;JARID2;KDM3A;KDM4A	geneontology_Biological_Process
GO:0010390	histone monoubiquitination	http://amigo.geneontology.org/amigo/term/GO:0010390	26	12	5.13592902907836	2.33648088438508	0.00206908299483555	0.028992769390505	4591;6045;7324;7703;8450;9810;10336;29128;51322;54880;56970;165918	UHRF1;BCOR;ATXN7L3;TRIM37;PCGF2;UBE2E1;RNF168;RNF2;PCGF3;RNF40;CUL4B;WAC	geneontology_Biological_Process
GO:0019827	stem cell population maintenance	http://amigo.geneontology.org/amigo/term/GO:0019827	123	38	24.2968950221784	1.56398584943933	0.00207730420584806	0.0290360965661874	182;607;1000;2176;2177;3976;4017;4849;4851;4853;5460;6659;6662;6688;6928;6944;8202;8243;8289;8324;8861;9126;9282;9968;10642;10736;22823;25836;26354;27257;51586;51593;55183;55818;56339;57216;259266;283149	ASPM;FANCD2;SOX4;IGF2BP1;BCL9;MTF2;SMC1A;SMC3;LIF;SOX9;NOTCH2;FANCC;HNF1B;MED12;MED14;BCL9L;SRRT;RIF1;NOTCH1;FZD7;CNOT3;VPS72;SPI1;POU5F1;JAG1;ARID1A;SIX2;MED15;LDB1;GNL3;NIPBL;VANGL2;NCOA3;LOXL2;CDH2;KDM3A;LSM1;METTL3	geneontology_Biological_Process
GO:1902905	positive regulation of supramolecular fiber organization	http://amigo.geneontology.org/amigo/term/GO:1902905	160	47	31.6057171020207	1.48707272954092	0.00214406549810353	0.0298954551348869	25;351;402;961;2150;2242;2316;2885;3055;3383;3984;4088;5058;5217;5341;5829;6281;7016;7046;7248;7408;7429;7456;8440;8851;8936;9037;9270;9530;10094;10096;10097;10109;10152;10787;11135;11151;22919;23075;23221;23580;29108;51199;55971;59341;147179;285590	VIL1;NCK2;WASF1;PFN2;MAPRE1;PYCARD;LIMK1;F2RL1;PLEK;FLNA;ICAM1;VASP;PAK1;ABL1;S100A10;ABI2;WIPF2;NCKAP1;ACTR2;SH3PXD2B;SWAP70;NIN;ACTR3;APP;FES;CDK5R1;TSC1;ARPC3;CDC42EP1;CDC42EP4;GRB2;HCK;BAIAP2L1;ITGB1BP1;TRPV4;TESK1;TGFBR1;CORO1A;SMAD3;CD47;WIPF1;BAG4;ARPC2;PXN;RHOBTB2;ARL2;SEMA5A	geneontology_Biological_Process
GO:0070849	response to epidermal growth factor	http://amigo.geneontology.org/amigo/term/GO:0070849	43	17	8.49403647116806	2.00140416840737	0.00217287286529966	0.0302226862173498	790;867;1277;2950;4141;4176;4691;5335;5469;5594;5595;5782;6662;7175;7429;8826;9530	MCM7;VIL1;CAD;SOX9;IQGAP1;TPR;COL1A1;PLCG1;MAPK1;CBL;NCL;MED1;MAPK3;BAG4;PTPN12;GSTP1;MARS	geneontology_Biological_Process
GO:0006972	hyperosmotic response	http://amigo.geneontology.org/amigo/term/GO:0006972	20	10	3.95071463775259	2.5311876247505	0.00233018518652506	0.0318096452673495	231;2056;2547;5585;6513;6558;7520;9076;9181;59341	ARHGEF2;EPO;AKR1B1;SLC2A1;SLC12A2;CLDN1;PKN1;TRPV4;XRCC5;XRCC6	geneontology_Biological_Process
GO:0050686	negative regulation of mRNA processing	http://amigo.geneontology.org/amigo/term/GO:0050686	20	10	3.95071463775259	2.5311876247505	0.00233018518652506	0.0318096452673495	580;904;3181;3190;3191;5725;9810;10921;11338;27316	BARD1;RBMX;U2AF2;RNPS1;HNRNPA2B1;HNRNPL;PTBP1;RNF40;HNRNPK;CCNT1	geneontology_Biological_Process
GO:0007143	female meiotic nuclear division	http://amigo.geneontology.org/amigo/term/GO:0007143	20	10	3.95071463775259	2.5311876247505	0.00233018518652506	0.0318096452673495	994;5347;5889;6790;7153;7272;9319;23397;26271;29781	TOP2A;PLK1;NCAPH;TRIP13;TTK;AURKA;CDC25B;FBXO5;NCAPH2;RAD51C	geneontology_Biological_Process
GO:0042276	error-prone translesion synthesis	http://amigo.geneontology.org/amigo/term/GO:0042276	20	10	3.95071463775259	2.5311876247505	0.00233018518652506	0.0318096452673495	5111;5427;5982;5983;5984;5985;6117;6118;6119;51455	RFC4;PCNA;POLE2;RFC3;RFC5;RFC2;RPA1;REV1;RPA2;RPA3	geneontology_Biological_Process
GO:0000729	DNA double-strand break processing	http://amigo.geneontology.org/amigo/term/GO:0000729	17	9	3.3581074420897	2.6800810144417	0.00233753973347772	0.0318096452673495	580;641;672;1763;5932;7334;9156;51444;83990	EXO1;BRCA1;RBBP8;BLM;BARD1;DNA2;BRIP1;RNF138;UBE2N	geneontology_Biological_Process
GO:0007063	regulation of sister chromatid cohesion	http://amigo.geneontology.org/amigo/term/GO:0007063	17	9	3.3581074420897	2.6800810144417	0.00233753973347772	0.0318096452673495	699;1663;2237;5885;6421;9555;9700;25836;113130	CDCA5;BUB1;FEN1;ESPL1;DDX11;SFPQ;RAD21;H2AFY;NIPBL	geneontology_Biological_Process
GO:0051307	meiotic chromosome separation	http://amigo.geneontology.org/amigo/term/GO:0051307	17	9	3.3581074420897	2.6800810144417	0.00233753973347772	0.0318096452673495	641;7153;7155;7272;9700;23397;29781;80010;146956	TOP2A;NCAPH;TTK;ESPL1;EME1;BLM;RMI1;NCAPH2;TOP2B	geneontology_Biological_Process
GO:0070734	histone H3-K27 methylation	http://amigo.geneontology.org/amigo/term/GO:0070734	17	9	3.3581074420897	2.6800810144417	0.00233753973347772	0.0318096452673495	2146;8473;8726;9555;10919;22823;23512;26147;57673	EZH2;PHF19;SUZ12;MTF2;H2AFY;EHMT2;BEND3;OGT;EED	geneontology_Biological_Process
GO:0070987	error-free translesion synthesis	http://amigo.geneontology.org/amigo/term/GO:0070987	17	9	3.3581074420897	2.6800810144417	0.00233753973347772	0.0318096452673495	5111;5982;5983;5984;5985;6117;6118;6119;55666	RFC4;PCNA;RFC3;RFC5;RFC2;RPA1;RPA2;RPA3;NPLOC4	geneontology_Biological_Process
GO:0019985	translesion synthesis	http://amigo.geneontology.org/amigo/term/GO:0019985	33	14	6.51867915229177	2.14767434827315	0.00241564066302535	0.0327936254038046	5111;5424;5427;5982;5983;5984;5985;6117;6118;6119;10714;51455;51514;55666	DTL;RFC4;PCNA;POLD1;POLE2;RFC3;RFC5;POLD3;RFC2;RPA1;REV1;RPA2;RPA3;NPLOC4	geneontology_Biological_Process
GO:1902903	regulation of supramolecular fiber organization	http://amigo.geneontology.org/amigo/term/GO:1902903	263	71	51.9518974864465	1.36664883161434	0.0024350625680114	0.0329782038218004	25;120;351;402;822;829;961;2150;2242;2316;2885;3055;3383;3925;3984;4088;5058;5217;5341;5580;5756;5829;6093;6281;7016;7046;7114;7248;7408;7429;7456;8195;8440;8851;8936;9037;9113;9168;9181;9270;9530;10094;10096;10097;10109;10152;10163;10787;11113;11135;11151;22919;23075;23221;23580;23616;26586;29108;51199;51474;55607;55971;57551;58526;59341;64857;85464;93663;136319;147179;285590	STMN1;VIL1;NCK2;CAPG;CKAP2;ARHGEF2;WASF1;PRKCD;SH3BP1;PFN2;CIT;MAPRE1;PYCARD;LIMK1;ADD3;TMSB10;PLEKHG2;F2RL1;PLEK;FLNA;MID1IP1;ICAM1;VASP;ARHGAP18;PAK1;ABL1;S100A10;ABI2;CAPZA1;WIPF2;NCKAP1;TMSB4X;WASF2;ACTR2;MKKS;SH3PXD2B;SWAP70;NIN;ACTR3;LATS1;APP;FES;CDK5R1;TSC1;ARPC3;CDC42EP1;TAOK1;CDC42EP4;LIMA1;GRB2;HCK;BAIAP2L1;TWF1;SSH2;ITGB1BP1;TRPV4;MTPN;TESK1;PPP1R9A;TGFBR1;CORO1A;SMAD3;CD47;WIPF1;BAG4…	geneontology_Biological_Process
GO:0010608	posttranscriptional regulation of gene expression	http://amigo.geneontology.org/amigo/term/GO:0010608	373	96	73.6808279940858	1.30291695429516	0.00246248362174206	0.0332549791293274	351;1019;1612;1660;1719;1736;1869;1974;1978;1982;2886;3181;3184;3191;3192;3609;4076;4088;4116;4670;4686;4691;4849;5036;5431;5433;5460;5578;5580;5594;5595;5724;5901;5935;5936;5997;6195;6197;6198;6418;6659;6949;7015;7040;7072;7175;7248;7298;7514;7534;7832;8440;8570;8575;9444;9612;9775;9931;10236;10492;10642;10643;10644;10657;10949;11051;11187;22794;22916;23178;23185;23369;23381;23404;23424;23589;25…	E2F1;TYMS;IGF2BP2;NCK2;SOX4;RGS2;PRKCD;IGF2BP1;CDK4;IGF2BP3;GRB7;DHFR;ILF3;TIA1;RAN;LSM14B;CNOT6;UPF3B;TPR;SET;DHX9;HNRNPR;DKC1;XPO1;SRRT;EIF4EBP1;NCOR2;TCOF1;YWHAZ;KHSRP;TGFB1;TERT;EIF5A2;NCBP2;HELZ;KHDRBS1;PASK;XPO5;MEX3D;HNRNPA2B1;CNOT3;HNRNPU;ZNF385A;PUS7;LARP4B;HNRNPD;HNRNPA0;DAPK1;HNRNPL;BTG2;EIF4A3;EXOSC2;POU5F1;RPS6KA1;EXOSC3;PA2G4;APP;HNRNPM;POLR2B;CAPRIN1;EIF4G2;MAPK1;CNOT10;PTAFR;PCID2…	geneontology_Biological_Process
GO:0061351	neural precursor cell proliferation	http://amigo.geneontology.org/amigo/term/GO:0061351	112	35	22.1240019714145	1.58199226546906	0.00246724805411014	0.0332549791293274	473;1000;1627;2260;2263;2316;2787;2889;3091;4673;4851;6240;6259;6604;6692;7005;7040;7422;7832;8323;9181;9253;9833;9928;10642;10653;10818;10890;23028;29127;54820;58155;63925;79801;259266	MELK;ASPM;RACGAP1;SHCBP1;SPINT1;KIF14;FGFR2;ARHGEF2;RRM1;SPINT2;IGF2BP1;DBN1;NAP1L1;NDE1;HIF1A;FLNA;VEGFA;TGFB1;NOTCH1;RERE;KDM1A;NUMBL;BTG2;FZD6;TEAD3;FRS2;RAB10;RYK;PTBP2;RAPGEF1;FGFR1;CDH2;SMARCD3;ZNF335;GNG5	geneontology_Biological_Process
GO:0002274	myeloid leukocyte activation	http://amigo.geneontology.org/amigo/term/GO:0002274	499	124	98.5703302119271	1.25798503194013	0.00249957773657106	0.0336107115599258	47;102;136;226;230;240;302;317;351;427;823;867;961;963;965;1050;1075;1265;1315;1435;1520;1535;1536;1650;1778;2150;2171;2207;2212;2242;2547;2896;2919;2950;2992;3310;3482;3566;3606;3608;3684;3685;3687;3689;3837;3903;3958;3965;4318;4332;4758;4860;4893;5036;5169;5328;5329;5337;5359;5580;5594;5646;5708;5717;5724;5768;5834;5880;5912;5971;6036;6093;6279;6280;6282;6284;6286;6372;6590;6616;6688;6813;6850;…	DSN1;MMP9;PRSS3;UBD;S100A11;CKAP4;NDRG1;PRKCD;SNAP25;CXCL1;S100P;PYCARD;FABP5;TUBB;CYBA;ADAM9;S100A9;KPNB1;F2RL1;PLAUR;ITGAV;IQGAP1;PLSCR1;NRAS;RAB3D;CTSC;ALDOA;PNP;ALOX5;QSOX1;TIMP2;GCA;FCER1G;RNASE2;ACLY;RAP2B;ILF2;TGFB1;APAF1;ITGAM;CYBB;SLPI;DEGS1;CXCL6;FCGR2A;CAND1;CPNE1;IL4R;CCT2;SYK;HSPA6;RAC2;LGALS9;LGALS3;S100A13;PLD1;VCL;SPI1;ACTR2;TLR2;DDOST;PA2G4;APP;COPB1;ADAM10;TNFAIP6;GRN;CSF1;ITGB2…	geneontology_Biological_Process
GO:0008154	actin polymerization or depolymerization	http://amigo.geneontology.org/amigo/term/GO:0008154	157	46	31.0131099063578	1.48324370367545	0.0025120009791606	0.0336977192962753	120;822;829;2150;2885;3055;3383;5217;5341;5580;5756;7114;7408;7429;7456;8195;8440;8936;9037;9113;9168;9530;10094;10096;10097;10109;10152;10787;11113;11135;11151;23075;23221;23580;23616;29108;51474;55607;55971;64780;64857;81624;85464;93663;136319;147179	VIL1;NCK2;CAPG;WASF1;PRKCD;SH3BP1;PFN2;CIT;PYCARD;ADD3;DIAPH3;TMSB10;PLEKHG2;F2RL1;MICAL1;PLEK;ICAM1;VASP;ARHGAP18;ABI2;CAPZA1;WIPF2;NCKAP1;TMSB4X;ACTR2;MKKS;SWAP70;ACTR3;LATS1;ARPC3;CDC42EP1;CDC42EP4;LIMA1;GRB2;HCK;BAIAP2L1;TWF1;SSH2;MTPN;PPP1R9A;CORO1A;WIPF1;BAG4;ARPC2;RHOBTB2;SEMA5A	geneontology_Biological_Process
GO:0032535	regulation of cellular component size	http://amigo.geneontology.org/amigo/term/GO:0032535	290	77	57.2853622474125	1.3441479110744	0.00266123429752496	0.0355456003870381	25;120;393;822;829;1019;1385;1874;1946;2150;2885;3055;3383;3984;4703;5027;5058;5217;5341;5580;5756;6259;6558;6696;7114;7248;7408;7422;7429;7430;7456;8195;8440;8851;8936;9037;9113;9168;9530;10083;10094;10096;10097;10109;10152;10451;10507;10509;10787;11113;11135;11151;23028;23075;23221;23394;23580;23616;29108;50809;51393;51474;54910;55558;55607;55971;56996;57556;57679;59341;64218;64857;85464;93663;…	IQGAP3;VIL1;NCK2;SPP1;CAPG;WASF1;PRKCD;SH3BP1;CDK4;PFN2;CIT;EZR;NEB;PYCARD;LIMK1;ADD3;TMSB10;PLEKHG2;F2RL1;PLEK;ARHGAP4;ADNP;USH1C;ICAM1;VASP;ARHGAP18;SEMA6A;PAK1;VEGFA;PLXNA3;ABL1;HP1BP3;ABI2;KDM1A;CAPZA1;WIPF2;SEMA4C;NCKAP1;TMSB4X;ACTR2;MKKS;SLC12A2;SWAP70;ACTR3;LATS1;SEMA4B;CDK5R1;TSC1;ARPC3;CDC42EP1;RYK;SLC12A9;CDC42EP4;LIMA1;SEMA4A;GRB2;HCK;BAIAP2L1;TWF1;SEMA4D;SSH2;TRPV4;MTPN;CREB1;EFNA5;PP…	geneontology_Biological_Process
GO:0043254	regulation of protein complex assembly	http://amigo.geneontology.org/amigo/term/GO:0043254	365	94	72.1005421389847	1.3037349957619	0.00266230958560398	0.0355456003870381	25;120;142;402;581;822;829;1385;1810;2033;2071;2242;2885;2967;3054;3055;3383;3925;3936;4312;5058;5217;5341;5366;5562;5580;5756;6117;6118;6119;6624;6714;6804;6928;7040;7114;7408;7422;7429;7456;8195;8440;8450;8851;8936;9113;9168;9181;9530;9557;9774;9928;10018;10059;10094;10096;10097;10109;10152;10483;10563;10787;10923;11135;11151;11273;22919;22943;22976;23221;23580;26054;29108;50807;51199;51451;547…	HJURP;CDT1;STMN1;VIL1;DKK1;KIF14;NCK2;CAPG;ARHGEF2;WASF1;PRKCD;MMP1;PFN2;BMF;SRC;MAPRE1;FBLIM1;PYCARD;ADD3;TMSB10;PLEKHG2;PLEK;ASAP1;CNOT6;ATXN2L;RPA1;HCFC1;HNF1B;ICAM1;VASP;ARHGAP18;PAK1;BCL2L11;DNM1L;VEGFA;TGFB1;DR1;ABL1;CAND1;GTF2H3;ANKRD27;ABI2;CXCL13;PMAIP1;PARP1;CAPZA1;WIPF2;PMEPA1;NCKAP1;TMSB4X;ACTR2;MKKS;EP300;NIN;FSCN1;ACTR3;LATS1;FES;PAN3;BAX;CDK5R1;ARPC3;CDC42EP1;CDC42EP4;LCP1;GRB2;HCK…	geneontology_Biological_Process
GO:0033146	regulation of intracellular estrogen receptor signaling pathway	http://amigo.geneontology.org/amigo/term/GO:0033146	30	13	5.92607195662888	2.19369594145043	0.00273351228495367	0.0364103836355828	142;672;861;865;3169;5058;5469;6502;6714;8312;9113;10498;200845	BRCA1;SKP2;SRC;PAK1;KCTD6;CBFB;PARP1;RUNX1;LATS1;AXIN1;MED1;FOXA1;CARM1	geneontology_Biological_Process
GO:1905268	negative regulation of chromatin organization	http://amigo.geneontology.org/amigo/term/GO:1905268	51	19	10.0743223262691	1.88598293608861	0.00275080968770469	0.0365547738077377	672;1786;1789;3159;3720;4302;6418;6598;6688;8971;9555;9682;22823;25942;29028;51366;54880;55170;55818	DNMT1;BRCA1;HMGA1;ATAD2;DNMT3B;MTF2;BCOR;PRMT6;H2AFY;SET;H1FX;SMARCB1;MLLT6;SPI1;SIN3A;JARID2;UBR5;KDM3A;KDM4A	geneontology_Biological_Process
GO:0007229	integrin-mediated signaling pathway	http://amigo.geneontology.org/amigo/term/GO:0007229	89	29	17.580680137999	1.64953800264639	0.00282370449316249	0.0372610515985848	25;102;961;1601;2192;2207;2316;3055;3675;3678;3684;3685;3687;3688;3689;3691;3911;5341;6714;6850;7305;7791;8751;8754;9270;10451;55920;65979;83706	FBLN1;RCC2;SRC;ITGA5;ITGB4;ITGA3;ADAM9;ITGAV;PLEK;FLNA;DAB2;FCER1G;LAMA5;ITGAM;ABL1;ITGB1;SYK;ZYX;ADAM10;ITGB2;ADAM15;FERMT3;HCK;ITGB1BP1;PHACTR4;CD47;ITGAX;TYROBP;VAV3	geneontology_Biological_Process
GO:0035601	protein deacylation	http://amigo.geneontology.org/amigo/term/GO:0035601	89	29	17.580680137999	1.64953800264639	0.00282370449316249	0.0372610515985848	1107;1108;2033;3065;3066;5538;5562;5928;5931;6421;7040;7422;8819;9219;10270;10933;11176;23028;23309;25836;25942;51317;51564;57504;64426;79718;79885;161742;200734	PPT1;SFPQ;BAZ2A;RBBP4;CHD3;HDAC2;SAP30;RBBP7;HDAC1;SPRED1;VEGFA;TGFB1;HDAC7;SUDS3;KDM1A;MTA3;PHF21A;CHD4;TBL1XR1;HDAC11;EP300;SIN3A;MTA2;NIPBL;SIN3B;MORF4L1;PRKAA1;AKAP8;SPRED2	geneontology_Biological_Process
GO:0098732	macromolecule deacylation	http://amigo.geneontology.org/amigo/term/GO:0098732	89	29	17.580680137999	1.64953800264639	0.00282370449316249	0.0372610515985848	1107;1108;2033;3065;3066;5538;5562;5928;5931;6421;7040;7422;8819;9219;10270;10933;11176;23028;23309;25836;25942;51317;51564;57504;64426;79718;79885;161742;200734	PPT1;SFPQ;BAZ2A;RBBP4;CHD3;HDAC2;SAP30;RBBP7;HDAC1;SPRED1;VEGFA;TGFB1;HDAC7;SUDS3;KDM1A;MTA3;PHF21A;CHD4;TBL1XR1;HDAC11;EP300;SIN3A;MTA2;NIPBL;SIN3B;MORF4L1;PRKAA1;AKAP8;SPRED2	geneontology_Biological_Process
GO:0007276	gamete generation	http://amigo.geneontology.org/amigo/term/GO:0007276	424	107	83.7551503203549	1.27753337664294	0.00286378744947302	0.037702094770853	90;102;174;330;581;675;694;891;994;995;1399;1788;1869;2119;2175;2176;2177;2188;2189;2302;2649;2678;3014;3148;3267;3298;3482;3566;3688;3833;3985;4090;4436;4603;4851;4957;5050;5127;5347;5889;5901;5997;6045;6198;6305;6498;6627;6662;6690;6714;6732;6752;6790;6908;7016;7040;7046;7130;7153;7182;7272;7301;8195;8607;9025;9232;9319;9514;10018;10406;10657;10927;11040;22955;23139;23353;23397;23424;23636;2376…	TOP2A;KIFC1;AFP;E2F1;ASF1B;PLK1;CCNB1;PTTG1;NCAPH;ASPM;TRIP13;TTK;GAL3ST1;RACGAP1;HMGB2;CDC25C;AURKA;FANCD2;PAFAH1B3;H2AFX;KIF18A;CDC25B;FANCG;FOXJ1;FBXO5;MCM8;MSH2;RGS2;TYRO3;MNS1;WFDC2;SRC;BRIP1;SPIN1;SPINK1;HSF2;CDK16;DIAPH3;FANCA;SOX9;NUP62;SKIL;RAN;SCMH1;DNMT3A;NCAPH2;PYGO2;RAD51C;SNRPA1;MAST2;FANCL;FANCC;MYBL1;GMCL1;BCL2L11;ETV5;TGFB1;ZMIZ1;NOTCH1;RAI14;ITGB1;EIF5A2;SMAD5;SUN1;KHDRBS1;NR6A1…	geneontology_Biological_Process
GO:0021987	cerebral cortex development	http://amigo.geneontology.org/amigo/term/GO:0021987	97	31	19.1609659931	1.61787250241784	0.00289127953932966	0.0379341352411612	471;581;597;1000;1399;2316;2618;3014;3091;3912;4192;6091;6434;6513;6867;7248;8195;8851;9928;10460;22903;23028;23236;23353;23380;30837;54820;114327;200933;259266;284403	ASPM;TACC3;H2AFX;WDR62;KIF14;MDK;LAMB1;PLCB1;NDE1;HIF1A;FLNA;BTBD3;SLC2A1;BCL2A1;SOCS7;SUN1;KDM1A;ROBO1;FBXO45;EFHC1;MKKS;CRKL;TRA2B;BAX;CDK5R1;TSC1;SRGAP2;ATIC;GART;CDH2;TACC1	geneontology_Biological_Process
GO:0009411	response to UV	http://amigo.geneontology.org/amigo/term/GO:0009411	117	36	23.1116806308526	1.55765392292338	0.0028948147719805	0.0379341352411612	142;578;581;675;836;993;1032;1111;2033;2071;2237;2956;3150;4216;4436;5111;5422;5424;5562;5603;7398;7486;8450;8491;9212;22954;23028;51455;51514;54962;55872;56339;56852;57646;90427;92815	AURKB;DTL;PBK;FEN1;MAPK13;CDC25A;PCNA;CHEK1;POLD1;MSH2;USP1;POLA1;BMF;HIST3H2A;BAK1;HMGN1;MSH6;TIPIN;RAD18;CDKN2D;KDM1A;PARP1;TRIM32;BRCA2;MAP3K4;MAP4K3;EP300;CASP3;WRN;BAX;REV1;CUL4B;PRKAA1;ERCC3;USP28;METTL3	geneontology_Biological_Process
GO:0006296	nucleotide-excision repair, DNA incision, 5'-to lesion	http://amigo.geneontology.org/amigo/term/GO:0006296	37	15	7.30882207984229	2.05231429033824	0.00292213973537025	0.0381157443362466	142;2071;2967;5111;5424;5982;5983;5984;5985;6117;6118;6119;8450;9557;10714	RFC4;PCNA;POLD1;RFC3;RFC5;POLD3;RFC2;RPA1;GTF2H3;PARP1;CUL4B;CHD1L;RPA2;RPA3;ERCC3	geneontology_Biological_Process
GO:0051653	spindle localization	http://amigo.geneontology.org/amigo/term/GO:0051653	37	15	7.30882207984229	2.05231429033824	0.00292213973537025	0.0381157443362466	1058;1778;3837;3993;3996;6993;9181;9700;10096;10097;10403;29899;51203;54820;259266	NUSAP1;CENPA;NDC80;ASPM;ESPL1;ARHGEF2;GPSM2;NDE1;KPNB1;LLGL1;ACTR2;ACTR3;DYNLT1;DYNC1H1;LLGL2	geneontology_Biological_Process
GO:0006360	transcription by RNA polymerase I	http://amigo.geneontology.org/amigo/term/GO:0006360	55	20	10.8644652538196	1.84086372709127	0.00299813834024354	0.0390171520554452	1663;2071;2316;2967;4141;4691;5469;5595;6597;6598;6908;7270;7343;9014;9555;10849;11176;25926;55127;84128	DDX11;BAZ2A;H2AFY;FLNA;HEATR1;GTF2H3;TAF1B;TBP;SMARCB1;SMARCA4;CD3EAP;NOL11;NCL;MED1;WDR75;MAPK3;TTF1;ERCC3;UBTF;MARS	geneontology_Biological_Process
GO:0009314	response to radiation	http://amigo.geneontology.org/amigo/term/GO:0009314	362	93	71.5079349433218	1.30055496741324	0.00302001187951406	0.0392116680044245	142;351;440;578;581;611;641;672;675;836;867;993;1032;1111;1196;1385;1407;1535;1788;1789;1894;2033;2071;2140;2177;2189;2237;2547;2885;2956;3014;3091;3150;3383;3428;3688;3845;4212;4216;4436;5111;5422;5424;5501;5562;5591;5603;5810;5883;5888;5936;6240;7040;7158;7398;7412;7486;7516;7520;8243;8438;8450;8491;8493;8792;9025;9094;9212;10276;10635;11011;11073;11200;22954;22976;23028;25836;25896;51455;51514…	AURKB;ECT2;DTL;PBK;RAD51AP1;RAD54L;RAD51;FEN1;MAPK13;FANCD2;CDC25A;H2AFX;PCNA;FANCG;CHEK1;XRCC2;BRCA1;POLD1;TOPBP1;MSH2;BLM;PLEKHB1;USP1;POLA1;RRM1;BMF;HIST3H2A;BAK1;DNMT3B;ASNS;RFWD3;SMC1A;PRKDC;HMGN1;CYBA;VCAM1;CHEK2;MSH6;HIF1A;TIPIN;DNMT3A;CLK2;UNC119;PPP1CC;RAD18;ICAM1;POLE3;RAD1;CDKN2D;OPN1SW;TGFB1;PPM1D;ITGB1;RAD9A;INTS3;KDM1A;PARP1;TRIM32;BRCA2;DCLRE1C;MAP3K4;MAP4K3;EP300;RNF8;CRY1;TNFRSF1…	geneontology_Biological_Process
GO:0045736	negative regulation of cyclin-dependent protein serine/threonine kinase activity	http://amigo.geneontology.org/amigo/term/GO:0045736	27	12	5.33346476096599	2.24994455533378	0.00306265862480792	0.03967439467972	836;1029;1030;1031;1032;1050;3843;5347;7128;9113;10527;10614	PLK1;CDKN2A;CDKN2C;CDKN2D;TNFAIP3;IPO5;LATS1;CASP3;IPO7;HEXIM1;CDKN2B;CEBPA	geneontology_Biological_Process
GO:0010720	positive regulation of cell development	http://amigo.geneontology.org/amigo/term/GO:0010720	425	107	83.9526860522425	1.27452741575672	0.00310195290239612	0.0400916789508321	25;351;1399;1435;1453;1627;1789;1856;1857;1869;1894;1946;2011;2033;2056;2119;2146;2242;2260;2316;2889;3065;3066;3091;3169;3675;3706;3976;3984;3987;4076;4673;4851;5025;5058;5270;5274;5361;5501;5584;5597;5756;5997;6091;6280;6281;6498;6604;6692;6790;6857;6929;6938;6993;7040;7077;7097;7161;7422;7516;7520;7852;8175;8321;8826;8904;9037;9043;9139;9181;9231;9253;9294;9585;9682;9896;10038;10059;10097;1010…	E2F1;ECT2;ASPM;AURKA;EZH2;SPINT1;DKK1;XRCC2;RGS2;ARHGEF2;ITPKA;KIF20B;EPO;PLXNA1;DBN1;PRKCI;DNMT3B;ITGA3;NAP1L1;FZD1;LIMK1;PLXNC1;S100A9;LIF;HIF1A;CBFA2T2;S1PR2;SERPINE2;TCF3;SKIL;SYT1;IQGAP1;SERPINI1;DVL3;HDAC2;FLNA;P2RX4;TIMP2;ADNP;TP73;PPP1CC;PACSIN1;SEMA6A;HDAC1;SRRT;PAK1;SF3A2;DNM1L;ETV5;VEGFA;TGFB1;PLXNA3;NOTCH1;ABL1;TGIF2;DVL2;ANKRD27;S100A10;CPNE1;CXCR4;CLCF1;KDM1A;MARK2;TRIM32;LIMS1;PARP…	geneontology_Biological_Process
GO:0002009	morphogenesis of an epithelium	http://amigo.geneontology.org/amigo/term/GO:0002009	385	98	76.0512567767373	1.28860460896389	0.00320119669593588	0.041280124135975	25;90;182;317;768;780;1213;1435;1601;1741;1856;1857;1951;2119;2239;2260;2263;2316;2348;2626;2648;2719;2885;3091;3169;3371;3651;3678;3845;3872;3911;3936;3976;4088;4321;4323;4851;5058;5361;5469;5613;5911;6259;6491;6659;6662;6692;6714;6772;6789;6868;6928;7040;7248;7403;7408;7414;7422;7430;7855;8195;8289;8321;8323;8324;8463;8914;8915;9231;9500;9585;9968;10116;10155;10653;10672;10736;10818;10890;11146…	CA9;SPINT1;DDR1;GPC3;DKK1;STIL;FGFR2;SOX4;TIMELESS;MMP14;SH3BP1;SPINT2;KIF20B;DLG3;SRC;PLXNA1;EZR;MMP12;ITGA5;FZD1;TEAD2;LIF;HIF1A;SOX9;ADAM17;DVL3;FLNA;MAGED1;DAB2;RAP2A;IFT57;FOLR1;KRT17;GORAB;HNF1B;MED12;VASP;KAT2A;PAK1;TRIM28;NPNT;ETV5;VEGFA;TGFB1;APAF1;LAMA5;MTHFD1L;NOTCH1;STK4;ABL1;MIB1;GATA4;DVL2;FZD5;PDX1;FZD7;ARHGEF19;VANGL1;SMURF2;KDM6A;STAT1;GNA13;SEMA4C;ACVR1;VCL;FZD6;MKKS;DLG5;JAG1;A…	geneontology_Biological_Process
GO:0002824	positive regulation of adaptive immune response based on somatic recombination of immune receptors built from immunoglobulin superfamily domains	http://amigo.geneontology.org/amigo/term/GO:0002824	82	27	16.1979300147856	1.6668796553235	0.00329056899444691	0.0423361615399181	100;2207;2956;3606;4436;5027;6375;6885;7037;7040;7158;7186;7292;7374;7855;8417;8767;9466;9655;10892;22976;23529;51010;51571;55183;64332;79915	MSH2;ATAD5;TFRC;MSH6;TRAF2;UNG;FAM49B;FCER1G;IL27RA;NFKBIZ;ADA;MAP3K7;RIF1;TGFB1;TNFSF4;FZD5;CLCF1;XCL1;EXOSC3;TP53BP1;RIPK2;SOCS5;MALT1;IL18;PAXIP1;STX7;P2RX7	geneontology_Biological_Process
GO:0007569	cell aging	http://amigo.geneontology.org/amigo/term/GO:0007569	86	28	16.9880729423361	1.64821519751195	0.00335075846083188	0.0428984993735257	25;675;983;1029;1030;1111;2305;3014;3159;3383;3845;3987;4215;5054;5580;5591;5933;7015;7486;9521;9891;11200;23636;26271;55170;57178;80317;83596	FOXM1;CDK1;CDKN2A;H2AFX;CHEK1;RBL1;HMGA1;FBXO5;PRKCD;PRKDC;CHEK2;NUP62;PRMT6;SERPINE1;NUAK1;ICAM1;ZMIZ1;ABL1;TERT;BCL2L12;BRCA2;LIMS1;WRN;EEF1E1;CDKN2B;KRAS;ZKSCAN3;MAP3K3	geneontology_Biological_Process
GO:0006476	protein deacetylation	http://amigo.geneontology.org/amigo/term/GO:0006476	86	28	16.9880729423361	1.64821519751195	0.00335075846083188	0.0428984993735257	1107;1108;2033;3065;3066;5562;5928;5931;6421;7040;7422;8819;9219;10270;10933;11176;23028;23309;25836;25942;51317;51564;57504;64426;79718;79885;161742;200734	SFPQ;BAZ2A;RBBP4;CHD3;HDAC2;SAP30;RBBP7;HDAC1;SPRED1;VEGFA;TGFB1;HDAC7;SUDS3;KDM1A;MTA3;PHF21A;CHD4;TBL1XR1;HDAC11;EP300;SIN3A;MTA2;NIPBL;SIN3B;MORF4L1;PRKAA1;AKAP8;SPRED2	geneontology_Biological_Process
GO:0016331	morphogenesis of embryonic epithelium	http://amigo.geneontology.org/amigo/term/GO:0016331	122	37	24.0993592902908	1.53531052648801	0.0033570102848387	0.0428984993735257	25;317;1856;1857;2263;2348;2648;3091;3651;3911;6491;6659;6662;6692;6789;6928;7040;7248;7403;7408;8289;8321;8323;8463;8915;9585;9968;10653;11146;25902;26160;29072;54910;55081;57216;57534;65979	SPINT1;STIL;FGFR2;SOX4;SPINT2;KIF20B;FZD1;TEAD2;HIF1A;SOX9;DVL3;IFT57;FOLR1;HNF1B;MED12;VASP;KAT2A;TGFB1;APAF1;LAMA5;MTHFD1L;STK4;ABL1;MIB1;DVL2;PDX1;KDM6A;SEMA4C;FZD6;ARID1A;IFT172;BCL10;TSC1;GLMN;SETD2;VANGL2;PHACTR4	geneontology_Biological_Process
GO:0045589	regulation of regulatory T cell differentiation	http://amigo.geneontology.org/amigo/term/GO:0045589	24	11	4.7408575653031	2.32025532268796	0.00338485812111566	0.0431569410442247	861;865;2175;2177;2648;3965;4773;7040;7292;8784;11006	FANCD2;NFATC2;FANCA;KAT2A;TGFB1;TNFSF4;CBFB;LGALS9;RUNX1;TNFRSF18;LILRB4	geneontology_Biological_Process
GO:0032465	regulation of cytokinesis	http://amigo.geneontology.org/amigo/term/GO:0032465	63	22	12.4447511089207	1.76781357919082	0.00340644457018469	0.0432374051834428	675;990;994;1894;3619;5347;5586;6790;9055;9212;9493;9585;9928;10112;11113;23636;28964;29072;29127;55660;84440;144455	CDC6;PLK1;KIF20A;PRC1;AURKB;ECT2;KIF23;RACGAP1;AURKA;CDC25B;KIF14;INCENP;KIF20B;CIT;E2F7;NUP62;GIT1;RAB11FIP4;BRCA2;PRPF40A;SETD2;PKN2	geneontology_Biological_Process
GO:0071479	cellular response to ionizing radiation	http://amigo.geneontology.org/amigo/term/GO:0071479	63	22	12.4447511089207	1.76781357919082	0.00340644457018469	0.0432374051834428	641;1535;1894;2547;2885;3014;3428;5810;5883;5888;7040;7158;7486;7520;10276;10635;11011;11200;23028;25836;25896;54107	ECT2;RAD51AP1;RAD51;H2AFX;BLM;CYBA;CHEK2;POLE3;RAD1;TGFB1;RAD9A;KDM1A;WRN;TP53BP1;NET1;INTS7;IFI16;GRB2;NIPBL;XRCC5;TLK2;XRCC6	geneontology_Biological_Process
GO:0031346	positive regulation of cell projection organization	http://amigo.geneontology.org/amigo/term/GO:0031346	293	77	57.8779694430754	1.33038530447637	0.0035579183497283	0.0450590062143442	1627;1856;1857;1946;2011;2033;2056;2146;2150;2242;2260;2648;2889;3675;3706;3984;4076;5027;5058;5274;5361;5584;5597;5756;5880;5997;6091;6280;6498;6624;6714;6857;6993;7046;7422;7429;8175;8321;8826;9037;9139;9231;9696;9896;10059;10097;10109;10154;10163;10507;10787;11135;22906;23028;23394;23433;23580;23603;23613;29904;29993;51199;51393;51762;54443;54874;55329;55558;55607;55704;55835;57498;64764;79574…	ANLN;EZH2;VIL1;KCTD17;RGS2;ITPKA;MNS1;EPO;SRC;EPS8L3;PLXNA1;DBN1;PRKCI;ITGA3;CENPJ;FZD1;LIMK1;PLXNC1;S100A9;F2RL1;CBFA2T2;CCDC88A;SKIL;SYT1;IQGAP1;SERPINI1;DVL3;CORO1C;ADNP;FNBP1L;PACSIN1;KAT2A;PAK1;SF3A2;DNM1L;VEGFA;AGRN;PLXNA3;DVL2;ANKRD27;KDM1A;RAC2;MARK2;RAB8B;ROBO1;NCKAP1;WASF2;ACTR2;DLG5;EP300;ZMYND8;NIN;FSCN1;CAPRIN1;FES;CDC42EP1;MAPK6;CDC42EP4;FIG4;TWF1;SEMA4D;TRAK1;RAPGEF1;DYNLT1;EFNA5;P…	geneontology_Biological_Process
GO:0008298	intracellular mRNA localization	http://amigo.geneontology.org/amigo/term/GO:0008298	12	7	2.37042878265155	2.95305222887558	0.00360423974747592	0.0453413360232471	5394;22794;23404;25946;51010;55795;399664	MEX3D;ZNF385A;EXOSC2;EXOSC3;PCID2;CASC3;EXOSC10	geneontology_Biological_Process
GO:0048025	negative regulation of mRNA splicing, via spliceosome	http://amigo.geneontology.org/amigo/term/GO:0048025	12	7	2.37042878265155	2.95305222887558	0.00360423974747592	0.0453413360232471	3181;3190;3191;5725;10921;11338;27316	RBMX;U2AF2;RNPS1;HNRNPA2B1;HNRNPL;PTBP1;HNRNPK	geneontology_Biological_Process
GO:0018027	peptidyl-lysine dimethylation	http://amigo.geneontology.org/amigo/term/GO:0018027	12	7	2.37042878265155	2.95305222887558	0.00360423974747592	0.0453413360232471	6598;6839;10919;29072;55818;55870;79723	SUV39H2;EHMT2;SMARCB1;ASH1L;SUV39H1;SETD2;KDM3A	geneontology_Biological_Process
GO:0045143	homologous chromosome segregation	http://amigo.geneontology.org/amigo/term/GO:0045143	21	10	4.14825036964022	2.41065488071476	0.0036687464786892	0.046050496265764	898;2177;4439;5347;9134;9232;9319;9700;23353;83990	PLK1;PTTG1;CCNE1;TRIP13;ESPL1;FANCD2;BRIP1;CCNE2;SUN1;MSH5	geneontology_Biological_Process
GO:0045943	positive regulation of transcription by RNA polymerase I	http://amigo.geneontology.org/amigo/term/GO:0045943	18	9	3.55564317397733	2.5311876247505	0.00386245913115291	0.0478454729572355	1663;4141;4691;6597;6598;7343;25926;55127;84128	DDX11;HEATR1;SMARCB1;SMARCA4;NOL11;NCL;WDR75;UBTF;MARS	geneontology_Biological_Process
GO:0090670	RNA localization to Cajal body	http://amigo.geneontology.org/amigo/term/GO:0090670	18	9	3.55564317397733	2.5311876247505	0.00386245913115291	0.0478454729572355	908;1736;5394;6950;8607;10576;10694;22948;167227	DKC1;CCT5;CCT2;CCT6A;TCP1;CCT8;DCP2;RUVBL1;EXOSC10	geneontology_Biological_Process
GO:0090671	telomerase RNA localization to Cajal body	http://amigo.geneontology.org/amigo/term/GO:0090671	18	9	3.55564317397733	2.5311876247505	0.00386245913115291	0.0478454729572355	908;1736;5394;6950;8607;10576;10694;22948;167227	DKC1;CCT5;CCT2;CCT6A;TCP1;CCT8;DCP2;RUVBL1;EXOSC10	geneontology_Biological_Process
GO:0090672	telomerase RNA localization	http://amigo.geneontology.org/amigo/term/GO:0090672	18	9	3.55564317397733	2.5311876247505	0.00386245913115291	0.0478454729572355	908;1736;5394;6950;8607;10576;10694;22948;167227	DKC1;CCT5;CCT2;CCT6A;TCP1;CCT8;DCP2;RUVBL1;EXOSC10	geneontology_Biological_Process
GO:0090685	RNA localization to nucleus	http://amigo.geneontology.org/amigo/term/GO:0090685	18	9	3.55564317397733	2.5311876247505	0.00386245913115291	0.0478454729572355	908;1736;5394;6950;8607;10576;10694;22948;167227	DKC1;CCT5;CCT2;CCT6A;TCP1;CCT8;DCP2;RUVBL1;EXOSC10	geneontology_Biological_Process
GO:1904872	regulation of telomerase RNA localization to Cajal body	http://amigo.geneontology.org/amigo/term/GO:1904872	18	9	3.55564317397733	2.5311876247505	0.00386245913115291	0.0478454729572355	908;1736;5394;6950;8607;10576;10694;22948;167227	DKC1;CCT5;CCT2;CCT6A;TCP1;CCT8;DCP2;RUVBL1;EXOSC10	geneontology_Biological_Process
GO:1900363	regulation of mRNA polyadenylation	http://amigo.geneontology.org/amigo/term/GO:1900363	15	8	2.96303597831444	2.69993346640053	0.00388307524413434	0.0478912613443235	904;4686;6626;9810;11051;11052;22916;79869	CPSF6;SNRPA;NCBP2;NCBP1;CPSF7;RNF40;NUDT21;CCNT1	geneontology_Biological_Process
GO:0045292	mRNA cis splicing, via spliceosome	http://amigo.geneontology.org/amigo/term/GO:0045292	15	8	2.96303597831444	2.69993346640053	0.00388307524413434	0.0478912613443235	4686;5936;9416;11168;22916;23020;51729;55660	PSIP1;SNRNP200;NCBP2;DDX23;WBP11;NCBP1;PRPF40A;RBM4	geneontology_Biological_Process
GO:0001738	morphogenesis of a polarized epithelium	http://amigo.geneontology.org/amigo/term/GO:0001738	79	26	15.6053228191227	1.66609818338008	0.00390820190305907	0.0480963716809074	25;1213;1601;1741;1856;1857;1951;2239;2719;3911;5911;6259;7430;7855;8321;8323;8324;9231;9968;10890;22943;23616;57216;64750;81839;128272	GPC3;DKK1;SH3BP1;DLG3;EZR;FZD1;DVL3;DAB2;RAP2A;MED12;LAMA5;ABL1;DVL2;FZD5;FZD7;ARHGEF19;VANGL1;SMURF2;FZD6;DLG5;RAB10;RYK;GPC4;CELSR3;CLTC;VANGL2	geneontology_Biological_Process
GO:0033683	nucleotide-excision repair, DNA incision	http://amigo.geneontology.org/amigo/term/GO:0033683	38	15	7.50635781172992	1.99830601953987	0.00395996149490829	0.0486276399624205	142;2071;2967;5111;5424;5982;5983;5984;5985;6117;6118;6119;8450;9557;10714	RFC4;PCNA;POLD1;RFC3;RFC5;POLD3;RFC2;RPA1;GTF2H3;PARP1;CUL4B;CHD1L;RPA2;RPA3;ERCC3	geneontology_Biological_Process
GO:0002821	positive regulation of adaptive immune response	http://amigo.geneontology.org/amigo/term/GO:0002821	87	28	17.1856086742238	1.6292701952417	0.00402887463704926	0.0493667950656621	100;2207;2956;3606;4436;5027;6375;6885;7037;7040;7158;7186;7292;7374;7855;8417;8767;9466;9655;10892;22976;23529;29108;51010;51571;55183;64332;79915	MSH2;ATAD5;PYCARD;TFRC;MSH6;TRAF2;UNG;FAM49B;FCER1G;IL27RA;NFKBIZ;ADA;MAP3K7;RIF1;TGFB1;TNFSF4;FZD5;CLCF1;XCL1;EXOSC3;TP53BP1;RIPK2;SOCS5;MALT1;IL18;PAXIP1;STX7;P2RX7	geneontology_Biological_Process
GO:0010822	positive regulation of mitochondrion organization	http://amigo.geneontology.org/amigo/term/GO:0010822	95	30	18.7658945293248	1.59864481563189	0.0040819449703644	0.0499090507067665	578;581;841;1869;2810;3091;3099;4318;5329;5366;5562;5880;6721;7027;7029;7161;7533;7534;7855;8743;9520;10018;10055;10059;10075;10971;29108;55737;57602;90427	E2F1;SFN;MMP9;TFDP1;BMF;BAK1;PYCARD;YWHAQ;SAE1;HK2;HIF1A;PLAUR;TP73;NPEPPS;BCL2L11;DNM1L;YWHAZ;FZD5;YWHAH;PMAIP1;RAC2;CASP8;BAX;HUWE1;VPS35;USP36;TNFSF10;PRKAA1;SREBF2;TFDP2	geneontology_Biological_Process
GO:0005815	microtubule organizing center	http://amigo.geneontology.org/amigo/term/GO:0005815	492	173	77.9079611650485	2.2205689561494	0	0	402;672;675;701;822;891;898;899;983;991;994;996;1017;1063;1075;1107;1108;1111;1400;1453;1660;1663;1778;1781;1869;2140;2648;3014;3161;3192;3310;3796;3799;3833;4082;4172;4291;4659;4751;4957;5111;5116;5347;5586;5594;5888;5901;5902;5930;5971;6093;6102;6491;6509;6790;6867;6890;6950;7153;7188;7283;7430;7486;7516;7525;8045;8195;8318;8481;8556;8607;9043;9094;9113;9133;9134;9212;9231;9270;9493;9584;9585;9…	TOP2A;CDC20;TPX2;KIFC1;KIF2C;CDK1;E2F1;CCNB2;PLK1;CCNB1;NEK2;AURKB;CENPF;BUB1B;DTL;CDC45;CCNE1;DLGAP5;NDC80;KIF23;ASPM;CEP55;SPAG5;TACC3;HMMR;MCM3;RAD51;KIF15;AURKA;ESPL1;CCNF;H2AFX;KIF18A;CDC25B;CDK2;WDR62;PCNA;CHEK1;XRCC2;BRCA1;PLK4;STIL;CAPG;TOPBP1;CKAP2;MARCKS;TUBG1;DDX11;NDRG1;GPSM2;KIF20B;MAPRE1;HAUS1;CCDC14;EZR;SASS6;CCNE2;IQCB1;CENPJ;NDE1;CKAP5;IFT80;NEDD1;DCLRE1B;KIF2A;NUP62;CHD3;CCDC88A…	geneontology_Cellular_Component
GO:0000228	nuclear chromosome	http://amigo.geneontology.org/amigo/term/GO:0000228	451	205	71.4156310679612	2.87052003790201	0	0	86;120;142;332;641;672;675;699;701;891;983;1058;1104;1107;1108;1111;1385;1457;1660;1663;1676;1763;1788;1857;1869;1874;2117;2146;2186;2237;2547;2648;2956;3014;3015;3065;3066;3148;3190;3192;3619;4084;4088;4171;4172;4173;4174;4175;4176;4436;4582;4678;4751;4773;5111;5347;5422;5424;5426;5427;5431;5467;5501;5557;5558;5591;5810;5814;5883;5885;5888;5928;5931;6045;6117;6118;6119;6594;6597;6598;6599;6601;6…	TOP2A;BIRC5;MCM2;CDK1;E2F1;ASF1B;PLK1;CCNB1;NUF2;NEK2;AURKB;BUB1B;CDCA5;CDC45;CENPA;NCAPH;UHRF1;NDC80;RAD51AP1;BUB1;MCM6;CHAF1B;MCM4;HMGB2;MCM3;MCM10;NCAPD2;RAD51;AURKA;EZH2;MCM5;FEN1;GINS2;MCM7;H2AFX;EME1;PCNA;CHEK1;DSN1;H2AFZ;BRCA1;PRIM1;CHAF1A;INCENP;POLD1;SMC2;TIMELESS;CBX1;CENPO;TOPBP1;MSH2;BLM;GINS4;POLE2;NASP;TUBG1;DDX11;POLA1;ACTL6A;POLA2;HIST3H2A;DNA2;SUZ12;POLD3;XRCC3;RCC1;PLCB1;PRIM2;S…	geneontology_Cellular_Component
GO:0044454	nuclear chromosome part	http://amigo.geneontology.org/amigo/term/GO:0044454	422	192	66.8234951456311	2.87324090997585	0	0	86;142;641;672;675;699;701;891;983;1058;1104;1107;1108;1385;1457;1660;1663;1676;1763;1788;1857;1869;1874;2117;2146;2186;2237;2547;2648;2956;3014;3015;3065;3066;3148;3190;3619;4084;4088;4171;4172;4173;4174;4175;4176;4436;4582;4678;4773;5111;5347;5422;5424;5426;5427;5431;5467;5501;5557;5558;5591;5810;5814;5883;5888;5928;5931;6045;6117;6118;6119;6594;6597;6598;6599;6601;6602;6604;6605;6667;6688;6741…	MCM2;CDK1;E2F1;ASF1B;PLK1;CCNB1;NUF2;AURKB;BUB1B;CDCA5;CDC45;CENPA;NCAPH;UHRF1;NDC80;RAD51AP1;BUB1;MCM6;CHAF1B;MCM4;HMGB2;MCM3;MCM10;NCAPD2;RAD51;AURKA;EZH2;MCM5;FEN1;GINS2;MCM7;H2AFX;EME1;PCNA;DSN1;H2AFZ;BRCA1;PRIM1;CHAF1A;INCENP;POLD1;TIMELESS;CBX1;CENPO;MSH2;BLM;GINS4;POLE2;NASP;DDX11;POLA1;ACTL6A;POLA2;HIST3H2A;DNA2;SUZ12;POLD3;XRCC3;RCC1;PLCB1;PRIM2;SMARCD1;PRKDC;NCAPD3;DBF4B;SMC3;NFATC2;DCL…	geneontology_Cellular_Component
GO:0000785	chromatin	http://amigo.geneontology.org/amigo/term/GO:0000785	413	174	65.3983495145631	2.66061760413775	0	0	86;1019;1029;1058;1063;1104;1107;1108;1111;1385;1457;1660;1663;1676;1786;1788;1857;1869;1874;2117;2146;2186;2648;2956;3014;3015;3065;3066;3070;3148;3150;3151;3159;3190;3619;3835;4017;4084;4088;4171;4176;4582;4678;4773;5111;5347;5394;5422;5467;5469;5885;5888;5901;5928;5931;5933;6045;6118;6421;6594;6597;6598;6599;6601;6602;6604;6605;6667;6688;6772;6839;6874;6908;6929;6938;6950;7112;7155;7161;7515;7…	MCM2;E2F1;ASF1B;PLK1;CENPF;CDCA5;CENPA;UHRF1;RAD51AP1;OIP5;CHAF1B;HMGB2;WDR76;RAD51;EZH2;DNMT1;MCM7;CDKN2A;HELLS;H2AFX;EME1;PCNA;CHEK1;RBL1;H2AFZ;HMGA1;CHAF1A;INCENP;TIMELESS;CBX1;NASP;PSIP1;DDX11;POLA1;CDK4;ACTL6A;TMPO;HIST3H2A;DSCC1;SUZ12;RCC1;PLCB1;SMARCD1;HMGN1;NCAPD3;DBF4B;SMC3;HMGN2;NFATC2;ANP32E;MUC1;SUV39H2;SFPQ;BAZ2A;RBBP4;MSH6;CHD3;CPSF6;RAD21;TCF3;SMARCC2;RAN;DVL3;H2AFY;HDAC2;TIPIN;CBX…	geneontology_Cellular_Component
GO:0005813	centrosome	http://amigo.geneontology.org/amigo/term/GO:0005813	361	133	57.1641747572816	2.32663203072058	0	0	402;675;891;898;899;983;991;994;996;1017;1063;1075;1107;1108;1111;1400;1453;1660;1663;1778;1781;1869;2140;2648;3014;3161;3192;3796;4082;4172;4659;4751;4957;5111;5116;5347;5586;5902;5930;5971;6491;6509;6790;6950;7188;7283;7486;7516;8195;8318;8481;8556;9094;9133;9134;9212;9493;9585;9657;9696;9700;9787;9793;9814;9859;10397;10403;10426;10615;10694;10733;10762;11004;11051;11104;11190;22919;22948;22981…	CDC20;KIF2C;CDK1;E2F1;CCNB2;PLK1;CCNB1;NEK2;AURKB;CENPF;DTL;CDC45;CCNE1;DLGAP5;NDC80;KIF23;ASPM;CEP55;SPAG5;HMMR;MCM3;KIF15;AURKA;ESPL1;CCNF;H2AFX;CDC25B;CDK2;WDR62;PCNA;CHEK1;XRCC2;PLK4;STIL;CKAP2;MARCKS;TUBG1;DDX11;NDRG1;GPSM2;KIF20B;MAPRE1;HAUS1;CCDC14;SASS6;CCNE2;IQCB1;CENPJ;NDE1;CKAP5;IFT80;NEDD1;DCLRE1B;KIF2A;NUP62;CHD3;CCDC88A;CTSC;RAB11FIP4;CEP78;IFT57;TRAF5;DHX9;TUBG2;UNC119;CEP72;SFI1;R…	geneontology_Cellular_Component
GO:0005635	nuclear envelope	http://amigo.geneontology.org/amigo/term/GO:0005635	329	115	52.0969902912621	2.20742118416173	0	0	25;142;240;241;307;351;581;665;1019;1047;1063;1104;1192;1434;1536;1760;1844;2781;3267;3482;3601;3710;3767;3837;3843;3930;4001;4085;4088;4521;4646;4928;5025;5027;5058;5422;5595;5880;5901;5902;5905;6240;6277;6434;6783;6804;7112;7175;7301;7329;7514;8089;8480;8888;8904;9123;9330;9536;9589;9631;9688;9805;9883;9972;10527;10762;10927;11260;11335;22794;22929;23039;23165;23225;23236;23279;23299;23353;2336…	LMNB1;CENPF;DTL;CLGN;MAD2L1;LMNB2;ITPR3;SLC16A3;GNAZ;NUP210;TYRO3;POLA1;NUDT1;MNS1;RRM1;CDK4;TMPO;NUP205;CLIC1;BRIP1;SPIN1;NUP107;RCC1;PLCB1;NUP188;TUBB;PTGES;NUP85;S100A6;KPNB1;NUP62;LBR;NUP43;RAN;MYO6;NUP155;PRPF38A;P2RX4;ALOX5;CSE1L;TPR;CBX5;NUP37;OSBPL3;UTP18;FANCL;SCRN1;IPO9;SENP1;LRRC59;XPO1;PAK1;RIF1;CMTM3;CYBB;NUP160;ABL1;DMPK;RANBP1;CBX3;XPO7;EIF5A2;XPOT;SUN1;NUP153;TMEM43;CPNE1;YEATS4;I…	geneontology_Cellular_Component
GO:0000790	nuclear chromatin	http://amigo.geneontology.org/amigo/term/GO:0000790	285	119	45.1296116504854	2.63684963481666	0	0	86;1058;1104;1107;1108;1385;1457;1660;1663;1676;1788;1857;1869;1874;2117;2146;2186;2648;2956;3014;3015;3065;3066;3148;3190;4084;4088;4582;4678;4773;5467;5888;5928;5931;6045;6594;6597;6598;6599;6601;6602;6604;6605;6667;6688;6772;6874;6908;6929;6938;6950;7515;7703;8089;8202;8208;8289;8295;8467;8520;8607;8726;8805;8861;8914;9219;9555;9612;9739;10036;10042;10155;10445;10635;10847;10902;10919;10933;10…	E2F1;ASF1B;CDCA5;CENPA;UHRF1;RAD51AP1;CHAF1B;HMGB2;RAD51;EZH2;H2AFX;EME1;H2AFZ;CHAF1A;TIMELESS;CBX1;NASP;DDX11;ACTL6A;HIST3H2A;SUZ12;RCC1;PLCB1;SMARCD1;NCAPD3;DBF4B;NFATC2;ANP32E;MUC1;RBBP4;MSH6;CHD3;CPSF6;TCF3;SMARCC2;DVL3;H2AFY;HDAC2;TIPIN;DNMT3A;SMARCC1;POGZ;DHX9;CBX5;RBBP7;RBMX;HMGXB4;EHMT2;ASXL1;BEND3;KAT2A;HDAC1;TRIM28;NCOR2;RIF1;PPARD;CBX3;TRRAP;XRCC1;TAF4;HAT1;YEATS4;CREB3L1;BPTF;SUDS3;PC…	geneontology_Cellular_Component
GO:0098687	chromosomal region	http://amigo.geneontology.org/amigo/term/GO:0098687	260	136	41.1708737864078	3.30330613592416	0	0	142;332;641;675;699;701;891;983;1017;1058;1062;1063;1111;1763;1786;1788;2237;2547;3014;3070;3181;3192;3619;3835;4085;4171;4172;4173;4174;4175;4176;4436;4659;4751;4928;5111;5347;5424;5431;5501;5591;5885;5888;5905;6117;6118;6741;6790;6839;7015;7158;7175;7272;7486;7514;7515;7517;7520;7756;8243;8520;8563;9025;9031;9126;9184;9212;9401;9555;9682;9735;9793;9918;9937;9984;10274;10403;10615;10735;10951;11…	BIRC5;MCM2;KIF2C;CDK1;PLK1;CCNB1;NUF2;NEK2;ZWINT;CDCA8;HJURP;AURKB;CENPF;NCAPG;BUB1B;CDT1;SKA1;CDCA5;CENPA;NDC80;TTK;OIP5;BUB1;SKA3;SPAG5;SPC25;MCM6;MCM4;SPC24;MCM3;NCAPD2;RAD51;AURKA;KNTC1;MAD2L1;MCM5;FEN1;DNMT1;MCM7;RECQL4;HELLS;H2AFX;KIF18A;CENPH;CENPK;CDK2;PCNA;CENPE;CHEK1;DSN1;INCENP;POLD1;CBX1;RCC2;CENPO;MSH2;BLM;CENPQ;ERCC6L;ZWILCH;DSCC1;DNA2;NUP107;XRCC3;NDE1;CKAP5;SMC1A;PRKDC;NUP85;NCAPD…	geneontology_Cellular_Component
GO:0005819	spindle	http://amigo.geneontology.org/amigo/term/GO:0005819	252	105	39.9040776699029	2.63131003474351	0	0	332;351;701;822;827;891;983;990;991;994;996;1062;1063;1213;1400;1453;1663;1894;2648;3192;3619;3796;3832;3833;3835;4085;4751;4957;5347;5594;5905;6790;6993;7175;7272;7283;7443;7756;8243;8317;8480;8556;9055;9094;9113;9126;9181;9212;9493;9585;9657;9700;9735;9787;9793;9859;9928;10112;10274;10426;10460;10615;10735;10927;10951;11073;11083;11104;11335;22919;22974;23636;24137;26271;26586;27175;29127;29899…	CDC20;TPX2;BIRC5;KIFC1;CDK1;NUSAP1;KIF4A;CDC6;PLK1;CCNB1;KIF20A;NEK2;CDCA8;PRC1;AURKB;CENPF;ECT2;BUB1B;SKA1;DLGAP5;KIF23;ASPM;TTK;KIF11;SKA3;SPAG5;TACC3;RACGAP1;SHCBP1;KIF15;AURKA;KNTC1;MAD2L1;ESPL1;CDC7;KIF18A;CDC25B;WDR62;KIF14;CENPE;DSN1;INCENP;FBXO5;CAPG;CBX1;RCC2;TOPBP1;CKAP2;ARHGEF2;TUBG1;DDX11;GPSM2;KIF20B;VRK1;MAPRE1;HAUS1;SPIN1;IQCB1;NDE1;CKAP5;NEDD1;SMC1A;NUP85;SMC3;SKA2;KIF2A;NUP62;FAM…	geneontology_Cellular_Component
GO:0000793	condensed chromosome	http://amigo.geneontology.org/amigo/term/GO:0000793	162	92	25.6526213592233	3.58637812142819	0	0	120;332;641;672;675;699;701;891;1017;1058;1062;1063;1104;1111;1663;2177;3014;3148;3192;3619;4085;4288;4751;5347;5501;5810;5883;5885;5888;5905;6118;6790;6839;7153;7158;7283;7329;7756;8243;8467;9031;9126;9184;9212;9555;9735;9793;9918;10051;10270;10274;10403;10592;10615;10735;11004;11073;11130;11335;23310;23397;23421;23476;27127;29781;51143;54820;54821;54892;55055;55183;55355;55839;57122;57405;64105…	TOP2A;BIRC5;KIF2C;PLK1;CCNB1;NUF2;MKI67;NEK2;ZWINT;HJURP;AURKB;CENPF;NCAPG;BUB1B;CDT1;SKA1;CDCA5;CENPA;NCAPH;NDC80;BUB1;SKA3;SPAG5;SPC25;HMGB2;SPC24;SMC4;NCAPD2;RAD51;AURKA;KNTC1;MAD2L1;FANCD2;H2AFX;CENPH;NCAPG2;CENPK;CDK2;CENPE;CHEK1;DSN1;BRCA1;INCENP;SMC2;CENPO;TOPBP1;BLM;TUBG1;DDX11;ERCC6L;ZWILCH;NUP107;RCC1;NDE1;CKAP5;SMC1A;NUP85;ADD3;NCAPD3;SMC3;SKA2;RAD21;NUP43;H2AFY;NCAPH2;NUP37;ITGB3BP;PP…	geneontology_Cellular_Component
GO:0000775	chromosome, centromeric region	http://amigo.geneontology.org/amigo/term/GO:0000775	153	86	24.2274757281553	3.5496888311834	0	0	332;699;701;891;1058;1062;1063;1786;1788;3070;3192;3619;3835;4085;4659;4751;4928;5347;5501;5885;5905;6790;6839;7158;7175;7272;7514;7756;8243;9031;9126;9184;9212;9555;9682;9735;9793;9918;10274;10403;10615;10735;10951;11004;11130;11335;11339;23244;23279;23310;23421;23468;25942;27085;27127;51143;54820;54821;55055;55143;55166;55355;55839;55920;57122;57405;64105;64151;64946;79023;79075;79172;79723;799…	BIRC5;KIF2C;PLK1;CCNB1;NUF2;NEK2;ZWINT;CDCA8;HJURP;AURKB;CENPF;NCAPG;BUB1B;CDT1;SKA1;CDCA5;CENPA;NDC80;TTK;OIP5;BUB1;SKA3;SPAG5;SPC25;SPC24;NCAPD2;AURKA;KNTC1;MAD2L1;DNMT1;HELLS;KIF18A;CENPH;CENPK;CENPE;DSN1;INCENP;CBX1;RCC2;CENPO;CENPQ;ERCC6L;ZWILCH;DSCC1;NUP107;NDE1;CKAP5;SMC1A;NUP85;NCAPD3;SMC3;SKA2;SUV39H2;RAD21;NUP43;H2AFY;DNMT3A;TPR;CBX5;NUP37;ITGB3BP;PPP1CC;SMC1B;XPO1;STAG1;ZNF207;CENPN;NU…	geneontology_Cellular_Component
GO:0000776	kinetochore	http://amigo.geneontology.org/amigo/term/GO:0000776	104	60	16.4683495145631	3.64335235579871	0	0	332;699;701;891;1058;1062;1063;3192;3619;3835;4085;4659;4751;4928;5347;5501;5905;7158;7175;7272;7514;7756;8243;9184;9212;9735;9793;10403;10615;11004;11130;23279;23421;23468;25942;27085;51143;54820;54821;55055;55355;55839;57122;57405;64105;64946;79023;79172;79902;79980;81620;81930;83540;84295;84516;147841;220134;221150;348235;348995	BIRC5;KIF2C;PLK1;CCNB1;NUF2;NEK2;ZWINT;HJURP;AURKB;CENPF;BUB1B;CDT1;SKA1;CENPA;NDC80;TTK;BUB1;SKA3;SPAG5;SPC25;SPC24;KNTC1;MAD2L1;KIF18A;CENPH;CENPK;CENPE;DSN1;INCENP;CENPO;ERCC6L;ZWILCH;NUP107;NDE1;CKAP5;SMC1A;NUP85;SKA2;NUP43;TPR;CBX5;NUP37;ITGB3BP;PPP1CC;XPO1;ZNF207;CENPN;NUP160;HNRNPU;PPP1R12A;KIF22;PHF6;MTBP;TP53BP1;BUB3;RANGAP1;SIN3A;NUP98;DCTN5;DYNC1LI1	geneontology_Cellular_Component
GO:0034708	methyltransferase complex	http://amigo.geneontology.org/amigo/term/GO:0034708	91	50	14.4098058252427	3.46985938647496	0	0	1876;2146;2186;3054;3066;3276;3720;4591;5928;5931;6045;6628;6632;6633;6636;6637;6874;6878;7403;8242;8607;8726;8731;9589;9682;9739;10445;10785;11108;22823;22976;23054;23126;23269;23468;23512;26147;29890;30827;51230;54881;55734;56339;57680;63925;79084;80335;83732;121536;125476	EZH2;PHF19;SUZ12;MTF2;SNRPB;RBBP4;TAF6;SNRPD1;HDAC2;TRIM37;POGZ;CBX5;E2F6;HCFC1;RBBP7;KDM5C;SNRPF;NCOA6;TAF4;BPTF;PRMT1;WTAP;SNRPG;PRDM4;MCRS1;KDM6A;TEX10;AEBP2;SNRPD2;WDR4;WDR82;CXXC1;RNF2;RNMT;CHD8;RBM15B;EED;JARID2;SETD1A;RUVBL1;PAXIP1;ZNF335;PHF20;METTL3;KDM4A;MGA;INO80C;RIOK1;WDR77;ZFP64	geneontology_Cellular_Component
GO:0000779	condensed chromosome, centromeric region	http://amigo.geneontology.org/amigo/term/GO:0000779	88	54	13.9347572815534	3.87520205116772	0	0	332;699;701;891;1058;1062;1063;3192;3619;4085;4751;5347;5501;5905;6790;7158;7756;8243;9184;9212;9735;9793;9918;10403;10615;11004;11130;11335;23310;23421;51143;54820;54821;55055;55355;55839;57122;57405;64105;64151;64946;79023;79172;79902;79980;81620;83540;84295;84516;147841;220134;221150;348235;348995	BIRC5;KIF2C;PLK1;CCNB1;NUF2;NEK2;ZWINT;HJURP;AURKB;CENPF;NCAPG;BUB1B;CDT1;SKA1;CENPA;NDC80;BUB1;SKA3;SPAG5;SPC25;SPC24;NCAPD2;AURKA;KNTC1;MAD2L1;CENPH;CENPK;CENPE;DSN1;INCENP;CENPO;ERCC6L;ZWILCH;NUP107;NDE1;CKAP5;SMC1A;NUP85;NCAPD3;SKA2;NUP43;NUP37;ITGB3BP;PPP1CC;ZNF207;CENPN;CBX3;HNRNPU;PHF6;TP53BP1;BUB3;RANGAP1;DCTN5;DYNC1LI1	geneontology_Cellular_Component
GO:0000777	condensed chromosome kinetochore	http://amigo.geneontology.org/amigo/term/GO:0000777	78	48	12.3512621359223	3.88624251285195	0	0	332;699;701;891;1058;1062;1063;3192;3619;4085;4751;5347;5501;5905;7158;7756;8243;9184;9735;9793;10403;10615;11004;11130;23421;51143;54820;54821;55055;55355;55839;57122;57405;64105;64946;79023;79172;79902;79980;81620;83540;84295;84516;147841;220134;221150;348235;348995	BIRC5;KIF2C;PLK1;CCNB1;NUF2;NEK2;ZWINT;HJURP;CENPF;BUB1B;CDT1;SKA1;CENPA;NDC80;BUB1;SKA3;SPAG5;SPC25;SPC24;KNTC1;MAD2L1;CENPH;CENPK;CENPE;DSN1;INCENP;CENPO;ERCC6L;ZWILCH;NUP107;NDE1;CKAP5;SMC1A;NUP85;SKA2;NUP43;NUP37;ITGB3BP;PPP1CC;ZNF207;CENPN;HNRNPU;PHF6;TP53BP1;BUB3;RANGAP1;DCTN5;DYNC1LI1	geneontology_Cellular_Component
GO:0016607	nuclear speck	http://amigo.geneontology.org/amigo/term/GO:0016607	304	106	48.1382524271845	2.20199102907483	1.11022302462516e-16	4.36070932449992e-15	580;665;995;1196;1665;3014;3091;3192;3428;3651;3835;3984;4116;4841;5411;5433;5501;5546;5562;5930;5936;5994;6421;6627;6629;6651;6929;6938;6944;7015;7486;7764;8175;8394;8525;8535;8899;9128;9129;9343;9410;9584;9589;9733;9739;9774;9775;9794;9879;9984;10051;10401;10465;10521;10919;10921;10933;10946;10970;10973;11052;11176;11273;11325;11338;11339;22794;22985;23236;23326;23360;23451;23524;23774;29107;29…	OIP5;CDC25C;SMC4;H2AFX;NCAPG2;GLIS2;CKAP4;BARD1;PLCB1;LIMK1;E2F7;SFPQ;BAZ2A;HIF1A;CPSF6;TCF3;RNF34;PIP5K1A;CLK2;ATXN2L;PIAS3;PRPF3;FNBP4;NONO;SNRPA1;PPP1CC;EHMT2;ARHGAP18;LUC7L3;EFTUD2;SF3A2;NFKBIZ;SART3;ZMIZ1;PPIH;THOC2;TERT;HP1BP3;SNRNP40;PDX1;ZNF217;SF3B1;U2AF2;THOC1;WTAP;RNPS1;SMURF2;PNN;HNRNPU;VPS72;KIF22;PRPF4B;RSRC1;PRPF4;DHX15;EIF4A3;ACIN1;CWC22;RBM39;EP400;MAML1;CDK12;DGKZ;SAP130;WRN;PSP…	geneontology_Cellular_Component
GO:0005681	spliceosomal complex	http://amigo.geneontology.org/amigo/term/GO:0005681	138	63	21.8522330097087	2.88300055980593	1.11022302462516e-16	4.36070932449992e-15	1659;1665;3178;3181;3187;3189;3190;3192;3958;4116;4670;5411;5935;6434;6626;6627;6628;6629;6632;6633;6636;6637;6638;8175;8458;8899;9128;9129;9343;9410;9416;9775;10081;10181;10236;10262;10465;10492;10625;10713;10946;11338;22913;23020;23450;23451;23524;27316;27336;51322;51645;51747;55119;55596;55660;55692;57703;57819;58155;84844;84950;84991;220988	SNRPB;HNRNPH1;HNRNPA3;TTF2;SNRPD1;SF3B4;PRPF38A;PRPF3;SNRPA1;RBMX;PRPF38B;HNRNPA1;HNRNPR;RBM17;LUC7L3;HNRNPH3;EFTUD2;SF3A2;SNRPA;SNRPF;SNRNP200;PPIH;SNRNP40;RALY;SF3B1;U2AF2;SNRPG;PNN;HNRNPA2B1;HNRNPU;LGALS3;PRPF4B;PRPF4;DHX15;EIF4A3;SNRPD2;DDX23;CWC22;LSM2;USP39;TRA2B;IVNS1ABP;SNRPN;HNRNPM;SYNCRIP;PRPF40A;PPIL1;PDCD7;HTATSF1;SNRPB2;PTBP2;SF3B3;ZCCHC8;WAC;SRRM2;DHX8;SF3A3;PHF5A;MAGOH;RBM5;RBM3;HN…	geneontology_Cellular_Component
GO:0005657	replication fork	http://amigo.geneontology.org/amigo/term/GO:0005657	55	36	8.70922330097087	4.1335488545789	1.11022302462516e-16	4.36070932449992e-15	641;1786;3014;4172;5111;5422;5424;5557;5558;5814;5889;5982;5983;5984;5985;6117;6118;6119;7150;7158;7486;7516;7517;8318;8467;8914;9031;10714;23649;29128;51659;54962;55388;56852;83637;84296	CDC45;UHRF1;MCM3;MCM10;RFC4;GINS2;DNMT1;H2AFX;PCNA;XRCC2;PRIM1;POLD1;TIMELESS;BLM;GINS4;RFC3;POLA1;RFC5;POLA2;POLD3;XRCC3;PRIM2;RFC2;TIPIN;RAD51C;RPA1;RAD18;BAZ1B;TOP1;WRN;TP53BP1;PURB;ZMIZ2;SMARCA5;RPA2;RPA3	geneontology_Cellular_Component
GO:0000781	chromosome, telomeric region	http://amigo.geneontology.org/amigo/term/GO:0000781	111	54	17.5767961165049	3.07223225678161	4.44089209850063e-16	1.65247932296839e-14	142;641;675;983;1017;1111;1763;2237;2547;3014;3181;4171;4172;4173;4174;4175;4176;4436;5111;5424;5431;5501;5591;5888;6117;6118;6741;7015;7158;7486;7515;7517;7520;8520;8563;9025;9401;9555;9937;9984;10951;11200;11335;23028;23468;55183;55226;57187;64421;64858;65057;80335;84321;84444	MCM2;CDK1;MCM6;MCM4;MCM3;RAD51;MCM5;FEN1;MCM7;RECQL4;H2AFX;CDK2;PCNA;CHEK1;POLD1;CBX1;MSH2;BLM;DNA2;XRCC3;PRKDC;DCLRE1B;CHEK2;H2AFY;DOT1L;CBX5;RPA1;PPP1CC;RIF1;THOC2;CBX3;TERT;XRCC1;HAT1;THOC1;KDM1A;HNRNPA2B1;PARP1;BRCA2;DCLRE1C;RNF8;ACD;SSB;POLR2B;WRN;TP53BP1;WDR82;THOC5;XRCC5;RPA2;THOC3;DCLRE1A;XRCC6;NAT10	geneontology_Cellular_Component
GO:0072686	mitotic spindle	http://amigo.geneontology.org/amigo/term/GO:0072686	78	42	12.3512621359223	3.40046219874546	9.10382880192628e-15	3.21446573063137e-13	822;983;1062;1213;1894;2648;3192;3832;3833;3835;4085;5594;5905;6790;7175;8243;8317;8480;8556;9126;9212;9493;9585;9657;9700;10274;10460;10615;10735;11104;22974;23636;29127;29899;51199;51203;55920;79718;81930;84140;114327;259266	TPX2;KIFC1;CDK1;NUSAP1;AURKB;ECT2;KIF23;ASPM;KIF11;SPAG5;TACC3;RACGAP1;AURKA;MAD2L1;ESPL1;CDC7;KIF18A;CENPE;CAPG;RCC2;GPSM2;KIF20B;IQCB1;SMC1A;SMC3;NUP62;TPR;KAT2A;STAG1;RAE1;HNRNPU;KIF22;EFHC1;TBL1XR1;KATNA1;NIN;MAPK1;RANGAP1;CLTC;FAM161A;CDC14A;STAG2	geneontology_Cellular_Component
GO:0005874	microtubule	http://amigo.geneontology.org/amigo/term/GO:0005874	288	98	45.6046601941748	2.14890319504053	9.54791801177635e-15	3.21446573063137e-13	332;393;827;908;983;996;1062;1155;1213;1453;1759;1778;1781;3192;3619;3796;3797;3799;3832;3833;3835;3925;4751;4957;5116;5347;6344;6790;6950;6993;7277;7283;7461;7756;8826;8851;8871;8915;9055;9181;9212;9493;9545;9585;9735;9793;9859;9928;10059;10112;10376;10397;10426;10513;10564;10576;10615;10694;11004;11104;22919;22948;22974;22981;23623;24137;26586;27175;27436;29127;29911;51143;51199;51203;51361;515…	TPX2;BIRC5;KIFC1;KIF2C;CDK1;NUSAP1;KIF4A;PLK1;KIF20A;NEK2;PRC1;AURKB;SKA1;GTSE1;KIF23;ASPM;KIF11;SKA3;SPAG5;STMN1;RACGAP1;KIF15;AURKA;KNTC1;TUBA1B;KIF18A;KIF14;CENPE;INCENP;RCC2;CKAP2;ARHGEF2;TUBG1;NDRG1;TUBA1C;KIF20B;REEP4;MAPRE1;HAUS1;RUSC1;SYNJ2;CENPJ;NDE1;CKAP5;TUBB;SKA2;KIF2A;IQGAP1;RAB3D;MID1IP1;TUBG2;ARHGAP4;KIF3C;ZNF207;CCT5;DNM1L;DNM1;EML4;CDC27;LZTS2;NINL;CCT2;CLIP2;ODF2;SCTR;HNRNPU;CCT…	geneontology_Cellular_Component
GO:0070603	SWI/SNF superfamily-type complex	http://amigo.geneontology.org/amigo/term/GO:0070603	70	39	11.0844660194175	3.51843741788561	1.84297022087776e-14	5.92263611891171e-13	86;1107;1108;1457;2186;3065;3066;5928;5931;6594;6597;6598;6599;6601;6602;6604;6605;8089;8289;8295;8467;8607;9219;10042;10445;10847;10902;11177;23512;26060;55193;55198;55249;55274;57492;57504;57634;81611;125476	ACTL6A;SUZ12;SMARCD1;ANP32E;RBBP4;CHD3;SMARCC2;HDAC2;SMARCC1;RBBP7;HMGXB4;HDAC1;TRRAP;YEATS4;BPTF;APPL2;SRCAP;MCRS1;MTA3;CHD4;SMARCB1;SMARCA4;PHF10;CSNK2A1;ARID1A;EP400;BRD8;PBRM1;APPL1;SMARCE1;BAZ1A;MTA2;SMARCA1;SMARCA5;RUVBL1;SMARCD3;ARID1B;YY1AP1;INO80C	geneontology_Cellular_Component
GO:0099513	polymeric cytoskeletal fiber	http://amigo.geneontology.org/amigo/term/GO:0099513	455	134	72.0490291262136	1.85984463115058	5.21804821573824e-14	1.60398264718562e-12	71;332;393;827;908;983;996;1062;1155;1213;1453;1759;1778;1781;2011;2125;2316;3055;3192;3619;3796;3797;3799;3832;3833;3835;3872;3880;3925;3936;4001;4640;4646;4751;4957;5058;5116;5347;5411;5756;5880;6344;6509;6714;6790;6950;6993;7169;7170;7171;7248;7277;7283;7430;7456;7461;7525;7756;8826;8851;8871;8915;9055;9181;9212;9493;9545;9585;9735;9793;9859;9928;10059;10094;10112;10376;10397;10426;10513;10564…	TPX2;BIRC5;KIFC1;KIF2C;CDK1;NUSAP1;KIF4A;PLK1;LMNB1;KIF20A;NEK2;PRC1;AURKB;SKA1;GTSE1;KIF23;ASPM;KIF11;SKA3;SPAG5;STMN1;RACGAP1;KIF15;AURKA;KNTC1;TUBA1B;KRT19;KIF18A;KIF14;CENPE;LMNB2;INCENP;RCC2;CKAP2;ARHGEF2;TUBG1;NDRG1;TUBA1C;MNS1;KIF20B;REEP4;SRC;TPM4;MAPRE1;HAUS1;RUSC1;EZR;SYNJ2;CENPJ;NDE1;CKAP5;TUBB;SKA2;KIF2A;MICAL1;IQGAP1;FLNA;MYO6;RAB3D;MID1IP1;KRT17;EPPK1;TUBG2;TPM3;ARHGAP4;PAK1;KIF3C;Z…	geneontology_Cellular_Component
GO:0000784	nuclear chromosome, telomeric region	http://amigo.geneontology.org/amigo/term/GO:0000784	88	43	13.9347572815534	3.08580904074466	3.82804898890754e-13	1.12767943131568e-11	142;675;983;1763;2237;2547;4171;4172;4173;4174;4175;4176;4436;5111;5424;5431;5501;5591;5888;6117;6118;6741;7015;7158;7515;7517;7520;8520;8563;9555;9937;9984;10951;11335;23028;23468;55226;57187;64421;64858;65057;80335;84321	MCM2;CDK1;MCM6;MCM4;MCM3;RAD51;MCM5;FEN1;MCM7;PCNA;POLD1;CBX1;MSH2;DNA2;XRCC3;PRKDC;DCLRE1B;H2AFY;CBX5;RPA1;PPP1CC;THOC2;CBX3;TERT;XRCC1;HAT1;THOC1;KDM1A;PARP1;BRCA2;DCLRE1C;ACD;SSB;POLR2B;TP53BP1;WDR82;THOC5;XRCC5;RPA2;THOC3;DCLRE1A;XRCC6;NAT10	geneontology_Cellular_Component
GO:1904949	ATPase complex	http://amigo.geneontology.org/amigo/term/GO:1904949	92	44	14.5681553398058	3.02028630074907	5.31907851097912e-13	1.5042354029049e-11	86;476;483;486;1107;1108;1457;2186;3065;3066;5928;5931;5984;6594;6597;6598;6599;6601;6602;6604;6605;8089;8289;8295;8467;8607;9219;10042;10445;10847;10902;11177;23512;26060;55193;55198;55249;55274;57492;57504;57634;79915;81611;125476	RFC4;ACTL6A;ATP1A1;ATAD5;SUZ12;ATP1B3;SMARCD1;ANP32E;RBBP4;CHD3;SMARCC2;HDAC2;SMARCC1;RBBP7;HMGXB4;HDAC1;TRRAP;YEATS4;BPTF;APPL2;SRCAP;MCRS1;MTA3;CHD4;SMARCB1;FXYD2;SMARCA4;PHF10;CSNK2A1;ARID1A;EP400;BRD8;PBRM1;APPL1;SMARCE1;BAZ1A;MTA2;SMARCA1;SMARCA5;RUVBL1;SMARCD3;ARID1B;YY1AP1;INO80C	geneontology_Cellular_Component
GO:0035097	histone methyltransferase complex	http://amigo.geneontology.org/amigo/term/GO:0035097	70	37	11.0844660194175	3.33800472978891	7.72715225139109e-13	2.10119101605135e-11	1876;2146;2186;3054;3066;3720;4591;5928;5931;6045;6874;6878;7403;8242;8607;8726;9682;9739;10445;11108;22823;22976;23054;23126;23269;23468;23512;26147;30827;51230;54881;55734;57680;63925;80335;121536;125476	EZH2;PHF19;SUZ12;MTF2;RBBP4;TAF6;HDAC2;TRIM37;POGZ;CBX5;E2F6;HCFC1;RBBP7;KDM5C;NCOA6;TAF4;BPTF;PRDM4;MCRS1;KDM6A;TEX10;AEBP2;WDR82;CXXC1;RNF2;CHD8;EED;JARID2;SETD1A;RUVBL1;PAXIP1;ZNF335;PHF20;KDM4A;MGA;INO80C;ZFP64	geneontology_Cellular_Component
GO:0071013	catalytic step 2 spliceosome	http://amigo.geneontology.org/amigo/term/GO:0071013	71	37	11.2428155339806	3.29099057866512	1.37001521238744e-12	3.5874102042886e-11	1659;3178;3181;3187;3190;3192;4116;4670;5411;6627;6628;6629;6632;6633;6636;6637;6638;8175;8899;9343;9410;9416;9775;10236;10492;10946;22913;23020;23450;23451;23524;27316;51645;55596;57703;57819;220988	SNRPB;HNRNPH1;HNRNPA3;SNRPD1;SNRPA1;RBMX;HNRNPA1;HNRNPR;EFTUD2;SF3A2;SNRPF;SNRNP200;SNRNP40;RALY;SF3B1;SNRPG;PNN;HNRNPA2B1;HNRNPU;PRPF4B;EIF4A3;SNRPD2;DDX23;CWC22;LSM2;SNRPN;HNRNPM;SYNCRIP;PPIL1;SNRPB2;SF3B3;ZCCHC8;SRRM2;DHX8;SF3A3;MAGOH;HNRNPK	geneontology_Cellular_Component
GO:0000922	spindle pole	http://amigo.geneontology.org/amigo/term/GO:0000922	112	49	17.735145631068	2.76287553648069	1.73927539037777e-12	4.39167036070387e-11	891;990;991;994;1063;1663;3192;3796;3832;4085;4751;4957;5347;6790;7283;8243;8480;8556;9055;9094;9113;9126;9212;9585;9735;9787;9793;10274;10426;10460;10615;10735;11073;11104;22974;23636;26586;29899;51143;51199;54820;79980;83541;84140;114327;115106;121441;259266;284403	CDC20;TPX2;CDC6;PLK1;CCNB1;NEK2;PRC1;AURKB;CENPF;DLGAP5;ASPM;KIF11;SPAG5;TACC3;AURKA;KNTC1;MAD2L1;CDC25B;WDR62;DSN1;TOPBP1;CKAP2;TUBG1;DDX11;GPSM2;KIF20B;HAUS1;NDE1;CKAP5;NEDD1;SMC1A;SMC3;KIF2A;NUP62;FAM110A;UNC119;STAG1;RAE1;ODF2;HNRNPU;EFHC1;TUBGCP3;KATNA1;NIN;LATS1;FAM161A;CDC14A;STAG2;DYNC1LI1	geneontology_Cellular_Component
GO:0000794	condensed nuclear chromosome	http://amigo.geneontology.org/amigo/term/GO:0000794	69	36	10.9261165048544	3.29485778263535	2.63356003671333e-12	6.42043774467699e-11	120;641;672;675;699;701;891;1058;1104;1111;3014;3619;4751;5347;5810;5883;5885;5888;6118;6790;6839;7283;7329;8243;9126;9212;9918;10403;11073;23310;23397;23476;27127;79172;79980;83540	PLK1;CCNB1;NUF2;NEK2;AURKB;BUB1B;CENPA;NCAPH;NDC80;BUB1;NCAPD2;RAD51;AURKA;H2AFX;CHEK1;DSN1;BRCA1;INCENP;CENPO;TOPBP1;BLM;TUBG1;RCC1;SMC1A;ADD3;NCAPD3;SMC3;RAD21;SMC1B;RAD1;RAD9A;BRCA2;UBE2I;SUV39H1;BRD4;RPA2	geneontology_Cellular_Component
GO:0000792	heterochromatin	http://amigo.geneontology.org/amigo/term/GO:0000792	64	33	10.1343689320388	3.25624616799509	3.27826654711316e-11	7.72578149603002e-10	1029;1058;1786;1788;3015;3065;3070;3159;3619;6045;6839;6950;7155;7703;8726;9031;9555;9682;9810;10155;10951;11176;11335;23076;23310;23468;23512;29128;57673;79968;84733;115426;146956	CENPA;UHRF1;WDR76;DNMT1;CDKN2A;HELLS;EME1;H2AFZ;HMGA1;INCENP;CBX1;SUZ12;NCAPD3;BAZ2A;H2AFY;CBX2;DNMT3A;CBX5;BEND3;HDAC1;TRIM28;CBX3;PCGF2;TOP2B;BAZ1B;RRP1B;UHRF2;RNF2;SUV39H1;TCP1;EED;RNF40;KDM4A	geneontology_Cellular_Component
GO:0043596	nuclear replication fork	http://amigo.geneontology.org/amigo/term/GO:0043596	35	23	5.54223300970874	4.14995182622405	4.07466282936753e-11	9.29286006568658e-10	4172;5111;5422;5424;5557;5558;5814;6117;6118;6119;7150;7486;8318;8467;8914;9031;10714;23649;51659;54962;55388;83637;84296	CDC45;MCM3;MCM10;GINS2;PCNA;PRIM1;POLD1;TIMELESS;GINS4;POLA1;POLA2;POLD3;PRIM2;TIPIN;RPA1;BAZ1B;TOP1;WRN;PURB;ZMIZ2;SMARCA5;RPA2;RPA3	geneontology_Cellular_Component
GO:0005643	nuclear pore	http://amigo.geneontology.org/amigo/term/GO:0005643	71	35	11.2428155339806	3.11309919603458	4.34176028463185e-11	9.59257662885848e-10	3267;3837;3843;4085;4928;5901;5902;5905;7175;8480;8888;9631;9688;9883;9972;10527;10762;11260;23039;23165;23225;23279;23299;23511;23636;29107;54830;55795;55916;56648;57122;64328;79023;79902;348995	MAD2L1;NUP210;NUP205;NUP107;NUP188;NUP85;KPNB1;NUP62;NUP43;RAN;NUP155;TPR;NUP37;NUP160;RANBP1;XPO7;EIF5A2;XPOT;NUP153;IPO5;RAE1;AGFG1;NUP50;NUP93;IPO7;PCID2;RANGAP1;NXT1;POM121;NUP62CL;NXT2;BICD2;NUP98;MCM3AP;XPO4	geneontology_Cellular_Component
GO:0005876	spindle microtubule	http://amigo.geneontology.org/amigo/term/GO:0005876	45	26	7.12572815533981	3.64874991484433	1.44814271685334e-10	3.1025360630767e-09	332;827;983;996;1062;1213;1453;3192;3796;3832;5347;6790;7283;9055;9212;9735;10426;24137;27175;51203;55142;81930;84140;220134;221150;348235	BIRC5;CDK1;NUSAP1;KIF4A;PLK1;PRC1;AURKB;SKA1;KIF11;SKA3;AURKA;KNTC1;KIF18A;CENPE;TUBG1;SKA2;KIF2A;TUBG2;CDC27;HNRNPU;CSNK1D;HAUS2;TUBGCP3;CAPN6;CLTC;FAM161A	geneontology_Cellular_Component
GO:0001650	fibrillar center	http://amigo.geneontology.org/amigo/term/GO:0001650	109	45	17.2600970873786	2.60716957570917	1.50688350686323e-10	3.13343129221266e-09	31;1601;1663;1736;1875;2091;3169;4794;6598;6629;6949;7150;7329;7334;7343;7430;8161;8467;8480;8731;9020;9682;9879;9891;9937;10528;10537;10849;10892;26064;51386;51447;51602;51755;54751;55127;55249;55269;79980;80709;84280;84752;114785;125476;339230	DSN1;UBD;DDX11;FBLIM1;EZR;NOP56;DAB2;NFKBIE;CCDC137;NUAK1;DKC1;TCOF1;B3GNT9;COIL;ACACA;RAI14;HEATR1;RAE1;MAP3K14;FBL;UBE2I;SMARCB1;E2F5;TOP1;CD3EAP;CDK12;NOP58;PSPC1;IP6K2;DDX46;RNMT;SNRPB2;FOXA1;MALT1;UBE2N;BTBD10;SMARCA5;AKNA;MBD6;YY1AP1;DCLRE1A;EIF3L;KDM4A;UBTF;INO80C	geneontology_Cellular_Component
GO:0034399	nuclear periphery	http://amigo.geneontology.org/amigo/term/GO:0034399	119	47	18.8435922330097	2.49421657074847	3.58556961899126e-10	7.24285063036234e-09	240;641;790;1063;1788;1822;3181;3192;3837;3843;4001;4670;4841;4928;5422;5580;5885;6421;6732;6839;7175;8089;8243;8520;8607;9126;9612;9688;9972;9984;10238;10270;10274;10735;11260;22976;23165;24137;26502;29128;30827;55269;55660;57122;64395;84823;84844	KIF4A;LMNB1;CENPF;UHRF1;LMNB2;BLM;POLA1;PRKCD;NUP205;NUP107;SMC1A;SMC3;CAD;SFPQ;KPNB1;RAD21;DNMT3A;ALOX5;TPR;NONO;ATN1;GMCL1;STAG1;NCOR2;DCAF7;XPOT;NUP153;HAT1;YEATS4;IPO5;THOC1;HNRNPA2B1;HNRNPU;SRPK1;HNRNPM;NUP93;PSPC1;CXXC1;PRPF40A;SUV39H1;NARF;PHF5A;RUVBL1;PAXIP1;STAG2;NUP98;AKAP8	geneontology_Cellular_Component
GO:0005814	centriole	http://amigo.geneontology.org/amigo/term/GO:0005814	88	38	13.9347572815534	2.72699403600691	8.63181526256085e-10	1.69519260850848e-08	822;899;3310;3796;4957;5116;5347;5901;6093;6102;6491;6790;7153;7283;8481;9657;9696;9814;9859;10198;10426;10733;11190;22995;51199;54535;55125;55165;55704;55835;80184;84131;85444;90060;121441;163786;219844;284403	TOP2A;PLK1;CEP55;AURKA;CCNF;WDR62;PLK4;STIL;CAPG;TUBG1;SASS6;IQCB1;CENPJ;NEDD1;KIF2A;CCDC88A;RAN;CEP78;CCHCR1;SFI1;CEP192;CEP250;OFD1;LRRCC1;HSPA6;ODF2;CEP152;TUBGCP3;NIN;PCNT;RP2;CCDC120;CEP170;MPHOSPH9;CEP290;ROCK1;CROCC;HYLS1	geneontology_Cellular_Component
GO:0031965	nuclear membrane	http://amigo.geneontology.org/amigo/term/GO:0031965	208	68	32.9366990291262	2.0645663349526	9.087179897449e-10	1.73638815878282e-08	25;240;241;307;1019;1104;1192;1760;1844;3601;3710;3837;3843;3930;4001;4088;4521;4646;4928;5025;5027;5058;5905;6434;6783;6804;7175;7514;8089;8888;8904;9123;9330;9589;9631;9688;9805;9883;9972;10762;10927;11335;22794;22929;23165;23225;23236;23353;23369;23560;23592;23636;26031;29843;51096;51230;51514;55183;57122;79188;79902;83860;83990;84516;84823;84950;114880;123920	LMNB1;DTL;LMNB2;ITPR3;SLC16A3;NUP210;NUDT1;CDK4;NUP205;CLIC1;BRIP1;SPIN1;NUP107;RCC1;PLCB1;NUP85;KPNB1;NUP62;LBR;MYO6;NUP155;PRPF38A;P2RX4;ALOX5;TPR;OSBPL3;UTP18;SCRN1;SENP1;XPO1;PAK1;RIF1;CMTM3;ABL1;DMPK;CBX3;SUN1;NUP153;TMEM43;CPNE1;YEATS4;IPO5;WTAP;ALOX5AP;GTPBP4;NUP50;TAF3;TRA2B;NUP93;RANGAP1;CASC3;LEMD3;SEPHS1;ANXA4;STX1A;POM121;GTF3C3;OSBPL6;IL15RA;SMAD3;DUSP2;NUP98;MCM3AP;PHF20;P2RX7;SULT1…	geneontology_Cellular_Component
GO:0097525	spliceosomal snRNP complex	http://amigo.geneontology.org/amigo/term/GO:0097525	48	26	7.60077669902913	3.42070304516656	9.99227256492929e-10	1.85908860615921e-08	6626;6627;6628;6629;6632;6633;6636;6637;6638;8175;9128;9129;9343;9410;9416;9733;10465;10713;23020;23451;27336;51747;55660;55692;57819;84844	SNRPB;SNRPD1;PRPF3;SNRPA1;LUC7L3;EFTUD2;SF3A2;SNRPA;SART3;SNRPF;SNRNP200;PPIH;SNRNP40;SF3B1;SNRPG;PRPF4;SNRPD2;DDX23;LSM2;USP39;SNRPN;PRPF40A;HTATSF1;SNRPB2;PHF5A;LUC7L	geneontology_Cellular_Component
GO:0044450	microtubule organizing center part	http://amigo.geneontology.org/amigo/term/GO:0044450	120	46	19.0019417475728	2.42080523196403	1.74691205945265e-09	3.1668380154693e-08	672;822;899;3310;3796;4957;5116;5347;5901;6093;6102;6491;6790;6950;7153;7283;8481;9657;9696;9793;9814;9859;10198;10426;10615;10733;11190;22995;27175;51199;54535;55125;55165;55704;55722;55835;64770;80184;84131;85444;90060;117178;121441;163786;219844;284403	TOP2A;PLK1;CEP55;SPAG5;AURKA;CCNF;WDR62;BRCA1;PLK4;STIL;CAPG;TUBG1;CCDC14;SASS6;IQCB1;CENPJ;CKAP5;NEDD1;KIF2A;CCDC88A;RAN;CEP78;CCHCR1;TUBG2;CEP72;SFI1;CEP192;CEP250;OFD1;SSX2IP;LRRCC1;HSPA6;ODF2;CEP152;TUBGCP3;NIN;PCNT;RP2;CCDC120;CEP170;TCP1;MPHOSPH9;CEP290;ROCK1;CROCC;HYLS1	geneontology_Cellular_Component
GO:0070161	anchoring junction	http://amigo.geneontology.org/amigo/term/GO:0070161	497	129	78.6997087378641	1.63914202566719	1.99385286059339e-09	3.52413493109882e-08	71;81;102;182;302;308;402;488;823;858;867;999;1000;1004;1213;1265;1501;1535;1601;1824;1829;1946;1982;2037;2125;2242;2261;2275;2316;2886;3055;3159;3190;3371;3383;3482;3675;3678;3685;3688;3689;3691;3845;3927;3936;3984;3987;4082;4162;4323;4659;4851;5058;5297;5328;5329;5411;5501;5594;5595;5756;5782;5829;5880;6282;6730;6868;7171;7408;7414;7430;7525;7534;7791;8321;8394;8675;8751;8754;8826;8936;9019;918…	DSG2;KIF23;CDCA3;CTNND2;HMGA1;ARHGEF2;S100A11;MARCKS;WASF1;NDRG1;EPB41L2;MMP14;SH3BP1;TPM4;MAPRE1;GRB7;FBLIM1;MDC1;EZR;ITGA5;ITGB4;ITGA3;YWHAQ;FZD1;LIMK1;MTF2;ENAH;MPZL1;CIB2;CYBA;PAK4;ADAM9;ADAM17;FGFR3;PLAUR;ITGAV;IQGAP1;PIP5K1A;FLNA;CDH24;GIT1;TES;DAB2;CORO1C;ANXA5;PPP1CC;SENP1;ICAM1;VASP;VEZT;PAK1;YWHAZ;PPP1R9B;NOTCH1;ITGB1;SSX2IP;ABI2;FHL3;RAC2;PNN;LIMS1;DSC2;STX16;GNA13;PPP1R12A;NCKAP1;VCL;…	geneontology_Cellular_Component
GO:0005912	adherens junction	http://amigo.geneontology.org/amigo/term/GO:0005912	484	126	76.6411650485437	1.64402511261661	2.54972931656994e-09	4.39672835808523e-08	71;81;102;182;302;308;402;488;823;858;867;999;1000;1004;1213;1265;1501;1535;1601;1824;1946;1982;2037;2242;2261;2275;2316;2886;3055;3159;3190;3371;3383;3482;3675;3678;3685;3688;3689;3691;3845;3927;3936;3984;3987;4082;4162;4323;4659;4851;5058;5297;5328;5329;5501;5594;5595;5756;5782;5829;5880;6282;6730;6868;7171;7408;7414;7430;7525;7534;7791;8321;8394;8675;8751;8754;8826;8936;9019;9181;9231;9260;927…	KIF23;CDCA3;CTNND2;HMGA1;ARHGEF2;S100A11;MARCKS;WASF1;NDRG1;EPB41L2;MMP14;SH3BP1;TPM4;MAPRE1;GRB7;FBLIM1;MDC1;EZR;ITGA5;ITGB4;ITGA3;YWHAQ;FZD1;LIMK1;MTF2;ENAH;MPZL1;CIB2;CYBA;PAK4;ADAM9;ADAM17;FGFR3;PLAUR;ITGAV;IQGAP1;PIP5K1A;FLNA;CDH24;GIT1;TES;DAB2;CORO1C;ANXA5;PPP1CC;SENP1;ICAM1;VASP;VEZT;PAK1;YWHAZ;PPP1R9B;NOTCH1;ITGB1;SSX2IP;ABI2;FHL3;RAC2;LIMS1;DSC2;STX16;GNA13;PPP1R12A;NCKAP1;VCL;PI4KA;MAP…	geneontology_Cellular_Component
GO:0030496	midbody	http://amigo.geneontology.org/amigo/term/GO:0030496	136	49	21.5355339805825	2.27530926533704	5.92435656088242e-09	9.9726668774854e-08	302;332;822;983;1062;1063;1400;1663;1894;3192;3619;4751;5347;5501;5585;5586;5901;5911;6513;6790;6867;8826;9025;9055;9212;9493;9585;9816;9928;10112;10615;11104;11113;23636;24137;29127;54443;55143;55165;55226;55920;64780;79801;84062;84440;84445;128866;129531;259266	BIRC5;CDK1;KIF4A;PLK1;ANLN;KIF20A;NEK2;CDCA8;PRC1;AURKB;CENPF;ECT2;KIF23;ASPM;CEP55;SPAG5;RACGAP1;SHCBP1;AURKA;KIF14;CENPE;INCENP;CAPG;RCC2;DDX11;KIF20B;CIT;NUP62;MICAL1;IQGAP1;RAN;RAB11FIP4;RAP2A;SLC2A1;PPP1CC;CRMP1;LZTS2;HNRNPU;PKN1;RNF8;KATNA1;MITD1;ANXA2;DTNBP1;CHMP4B;PKN2;URB2;TACC1;NAT10	geneontology_Cellular_Component
GO:0031252	cell leading edge	http://amigo.geneontology.org/amigo/term/GO:0031252	336	94	53.2054368932039	1.7667367376135	6.73134681328236e-09	1.10675865046294e-07	25;302;351;490;999;1000;2054;2245;3636;3678;3685;3688;3691;3767;3936;3984;4254;4642;4646;5058;5141;5335;5341;5584;5586;5756;5829;5880;6093;6277;6282;6624;6714;6809;6868;6993;7248;7283;7408;7429;7430;7456;7852;8394;8525;8826;8861;8871;8910;8936;9181;9260;9270;10094;10096;10097;10109;10152;10163;10642;10787;11151;23075;23380;23603;23607;23616;23647;27131;29993;50506;51474;53905;54518;54836;54997;55…	VIL1;KIF18A;SGCE;ARHGEF2;S100A11;TUBG1;WASF1;SH3BP1;IGF2BP1;SRC;EPS8L3;EZR;SYNJ2;PRKCI;ITGA5;ITGB4;LIMK1;ENAH;S100A6;RAB34;DUOX2;FGD6;ADAM17;CCDC88A;STX3;ITGAV;IQGAP1;PLEK;BSPRY;PIP5K1A;MYO6;CORO1C;FGD1;ATP2B1;KITLG;STX2;VASP;PACSIN1;CDC42BPG;PAK1;PDE4A;PPP1R9B;TESC;ABL1;ITGB1;CD2AP;SSX2IP;ABI2;CXCR4;PLCG1;RAC2;KCNJ11;NCKAP1;WASF2;APBB1IP;RAB3IP;ACTR2;SWAP70;FSCN1;ACTR3;APP;DGKZ;INPPL1;TSC1;ARPC3…	geneontology_Cellular_Component
GO:0030532	small nuclear ribonucleoprotein complex	http://amigo.geneontology.org/amigo/term/GO:0030532	55	27	8.70922330097087	3.10016164093417	8.19156487086303e-09	1.31623553720458e-07	6626;6627;6628;6629;6632;6633;6636;6637;6638;8175;9128;9129;9343;9410;9416;9733;10465;10713;23020;23450;23451;27336;51747;55660;55692;57819;84844	SNRPB;SNRPD1;PRPF3;SNRPA1;LUC7L3;EFTUD2;SF3A2;SNRPA;SART3;SNRPF;SNRNP200;PPIH;SNRNP40;SF3B1;SNRPG;PRPF4;SNRPD2;DDX23;LSM2;USP39;SNRPN;PRPF40A;HTATSF1;SNRPB2;SF3B3;PHF5A;LUC7L	geneontology_Cellular_Component
GO:0090734	site of DNA damage	http://amigo.geneontology.org/amigo/term/GO:0090734	49	25	7.75912621359223	3.22201228744103	1.07197569709783e-08	1.68419292855147e-07	142;1386;3014;5888;5932;6117;6118;6119;7158;7486;7520;9025;10094;10096;10097;10109;10951;11335;23468;51444;55159;55183;56852;79968;165918	WDR76;RAD51;H2AFX;RBBP8;CBX1;RFWD3;CBX5;RPA1;RNF138;RAD18;RIF1;CBX3;PARP1;ACTR2;RNF8;ACTR3;WRN;TP53BP1;RNF168;ARPC3;ATF2;XRCC5;RPA2;RPA3;ARPC2	geneontology_Cellular_Component
GO:0045120	pronucleus	http://amigo.geneontology.org/amigo/term/GO:0045120	14	12	2.2168932038835	5.41298064290094	1.59714387271137e-08	2.45474069131943e-07	641;890;1063;2146;3191;6513;6790;6908;8726;10270;10951;55183	CCNA2;CENPF;AURKA;EZH2;CBX1;BLM;SLC2A1;RIF1;TBP;HNRNPL;EED;AKAP8	geneontology_Cellular_Component
GO:0000123	histone acetyltransferase complex	http://amigo.geneontology.org/amigo/term/GO:0000123	60	28	9.50097087378641	2.94706723891273	1.80210852906981e-08	2.71083134053693e-07	86;1810;2033;2648;3054;6871;6873;6874;6878;6885;7862;8089;8295;8473;8607;9898;9913;10445;10902;10933;23326;23774;51230;51616;54107;55274;56970;57634	ACTL6A;TAF6;ATXN7L3;UBAP2L;HCFC1;POLE3;KAT2A;MAP3K7;DR1;TRRAP;BRPF1;TAF4;YEATS4;MCRS1;TAF9B;EP300;PHF10;EP400;BRD1;BRD8;SUPT7L;TAF2;OGT;RUVBL1;USP22;MORF4L1;PHF20;TADA2A	geneontology_Cellular_Component
GO:0031248	protein acetyltransferase complex	http://amigo.geneontology.org/amigo/term/GO:0031248	68	30	10.7677669902913	2.78609297796372	2.81985578221011e-08	4.06864905718888e-07	86;1810;2033;2648;3054;6871;6873;6874;6878;6885;7862;8089;8295;8473;8607;9898;9913;10445;10902;10933;23326;23774;51230;51616;54107;55274;56970;57634;80018;80218	ACTL6A;TAF6;ATXN7L3;UBAP2L;HCFC1;POLE3;KAT2A;MAP3K7;DR1;TRRAP;BRPF1;TAF4;YEATS4;MCRS1;TAF9B;NAA50;EP300;PHF10;EP400;BRD1;NAA25;BRD8;SUPT7L;TAF2;OGT;RUVBL1;USP22;MORF4L1;PHF20;TADA2A	geneontology_Cellular_Component
GO:1902493	acetyltransferase complex	http://amigo.geneontology.org/amigo/term/GO:1902493	68	30	10.7677669902913	2.78609297796372	2.81985578221011e-08	4.06864905718888e-07	86;1810;2033;2648;3054;6871;6873;6874;6878;6885;7862;8089;8295;8473;8607;9898;9913;10445;10902;10933;23326;23774;51230;51616;54107;55274;56970;57634;80018;80218	ACTL6A;TAF6;ATXN7L3;UBAP2L;HCFC1;POLE3;KAT2A;MAP3K7;DR1;TRRAP;BRPF1;TAF4;YEATS4;MCRS1;TAF9B;NAA50;EP300;PHF10;EP400;BRD1;NAA25;BRD8;SUPT7L;TAF2;OGT;RUVBL1;USP22;MORF4L1;PHF20;TADA2A	geneontology_Cellular_Component
GO:0015629	actin cytoskeleton	http://amigo.geneontology.org/amigo/term/GO:0015629	394	104	62.3897087378641	1.66694158546188	3.09144241317227e-08	4.3712995722256e-07	25;31;71;81;226;822;829;999;1000;1265;1535;1612;1627;1660;2011;2037;2275;2316;3055;3190;3880;3898;3927;3936;3993;3996;4046;4082;4486;4640;4642;4646;4659;4703;5058;5756;5782;5829;5880;6242;6513;6624;6714;6804;6868;7138;7169;7170;7171;7248;7402;7408;7412;7414;7429;7430;7456;7525;7791;8826;8936;9181;9260;9644;9696;9735;10094;10096;10097;10109;10163;10360;10518;10529;10625;10787;11073;11151;22954;230…	ANLN;KNTC1;KRT19;VIL1;CAPG;TOPBP1;CENPQ;ARHGEF2;MARCKS;WASF1;EPB41L2;BMF;SRC;TPM4;DBN1;FBLIM1;EZR;NEB;SIPA1L3;CIB2;CYBA;UTRN;VCAM1;ADAM17;IQGAP1;ASAP1;FLNA;MYO6;ALDOA;CORO1C;NCOA5;DHX9;TPM3;SLC2A1;VASP;MYL6B;PAK1;PPP1R9B;ACACA;NPM3;ABL1;RTKN;LLGL1;CD2AP;FHL3;RAC2;MARK2;TRIM32;CAPZA1;WIPF2;PPP1R12A;DAPK1;NCKAP1;WASF2;VCL;TNNT1;ACTR2;ZYX;SH3PXD2B;FSCN1;ACTR3;IVNS1ABP;ACTN4;ACTG1;LASP1;YES1;NEBL;TSC…	geneontology_Cellular_Component
GO:0005667	transcription factor complex	http://amigo.geneontology.org/amigo/term/GO:0005667	322	89	50.9885436893204	1.74549013484849	3.19440436324925e-08	4.42832134277886e-07	142;607;861;865;1017;1019;1050;1385;1869;1870;1871;1874;1875;1876;2033;2071;2140;2547;2626;2648;2649;2967;2975;2976;3065;3091;3159;3192;4088;4090;4773;4800;4841;4862;5089;5090;5307;5451;5467;5591;5933;6421;6659;6662;6873;6874;6878;6882;6908;6928;6929;6938;7004;7005;7027;7029;7090;8295;8463;8861;9014;9219;9282;9329;9330;9439;9915;10155;10498;10625;10736;10849;10923;23028;23054;25942;51616;55502;55…	E2F1;CDK2;RBL1;HMGA1;SOX4;E2F2;PITX1;TFDP1;ARNTL2;CDK4;BCL9;ARNT2;MXD3;E2F3;TCF7L1;E2F7;PRKDC;TEAD2;BEX1;NFATC2;PBX3;SFPQ;HIF1A;SOX9;NPAS2;TCF3;TAF6;NFYA;PYGO2;NONO;E2F6;HNF1B;MED14;BCL9L;KAT2A;HDAC1;TRIM28;PPARD;NCOA6;TRRAP;GATA4;TLE3;SMAD5;GTF2H3;NR6A1;TAF4;RCOR2;TAF1B;GTF3C2;SIX5;CBFB;KDM1A;MED23;PARP1;HNRNPU;TAF9B;TBP;E2F5;EP300;RUNX1;TEAD3;TAF3;IVNS1ABP;GTF3C4;CD3EAP;SIX2;HES6;TAF2;TCF12;SIN…	geneontology_Cellular_Component
GO:0044452	nucleolar part	http://amigo.geneontology.org/amigo/term/GO:0044452	151	51	23.9107766990291	2.13292945862653	3.49340024685674e-08	4.7496807202456e-07	31;1601;1663;1736;1875;2091;3169;4794;6598;6629;6949;7150;7329;7334;7343;7430;8161;8467;8480;8731;9014;9020;9682;9879;9891;9937;10528;10537;10849;10892;10940;23076;25926;26064;51096;51386;51447;51602;51755;54751;55127;55249;55269;55813;79980;80709;84280;84752;114785;125476;339230	DSN1;UBD;DDX11;FBLIM1;EZR;NOP56;DAB2;NFKBIE;UTP18;CCDC137;NUAK1;DKC1;TCOF1;B3GNT9;COIL;ACACA;RAI14;HEATR1;TAF1B;RAE1;UTP6;MAP3K14;FBL;UBE2I;SMARCB1;E2F5;RRP1B;TOP1;CD3EAP;CDK12;NOP58;PSPC1;NOL11;IP6K2;DDX46;RNMT;SNRPB2;FOXA1;POP1;MALT1;UBE2N;BTBD10;SMARCA5;AKNA;MBD6;YY1AP1;DCLRE1A;EIF3L;KDM4A;UBTF;INO80C	geneontology_Cellular_Component
GO:0030055	cell-substrate junction	http://amigo.geneontology.org/amigo/term/GO:0030055	376	100	59.5394174757282	1.67955959664479	3.81474286603734e-08	5.08872303073282e-07	71;81;102;308;402;823;858;867;1000;1213;1265;1535;1601;2037;2242;2261;2275;2316;2886;3055;3159;3190;3371;3383;3482;3675;3678;3685;3688;3689;3691;3845;3927;3936;3984;3987;4082;4162;4323;4659;5058;5297;5328;5329;5501;5594;5595;5756;5782;5829;5880;6730;6868;7171;7408;7414;7430;7525;7534;7791;8321;8394;8675;8754;8826;8936;9019;9181;9260;9270;9448;9493;9656;9902;10094;10096;10097;10109;10298;10518;106…	KIF23;HMGA1;ARHGEF2;MARCKS;WASF1;EPB41L2;MMP14;TPM4;MAPRE1;GRB7;FBLIM1;MDC1;EZR;ITGA5;ITGB4;ITGA3;YWHAQ;FZD1;LIMK1;MTF2;ENAH;MPZL1;CIB2;CYBA;PAK4;ADAM9;ADAM17;FGFR3;PLAUR;ITGAV;IQGAP1;PIP5K1A;FLNA;GIT1;TES;DAB2;CORO1C;ANXA5;EPPK1;PPP1CC;SENP1;ICAM1;VASP;PAK1;YWHAZ;ITGB1;FHL3;RAC2;LIMS1;STX16;GNA13;PPP1R12A;NCKAP1;VCL;PI4KA;MAP4K4;APBB1IP;ACTR2;ZYX;ACTR3;ACTN4;ADAM10;ACTG1;ITGB2;USP33;MAPK1;LASP1;…	geneontology_Cellular_Component
GO:0000118	histone deacetylase complex	http://amigo.geneontology.org/amigo/term/GO:0000118	55	26	8.70922330097087	2.98534083941809	4.17459130597209e-08	5.46562232096716e-07	473;1107;1108;1457;3065;3066;5928;5931;7764;8819;9219;9612;10933;23309;23468;25942;26060;51317;51564;55198;57504;57649;64426;79595;79718;79885	RBBP4;CHD3;HDAC2;CBX5;SAP30;RBBP7;HDAC1;NCOR2;ZNF217;RERE;HDAC7;SUDS3;APPL2;MTA3;PHF21A;CHD4;TBL1XR1;HDAC11;CSNK2A1;SAP130;PHF12;APPL1;SIN3A;MTA2;SIN3B;MORF4L1	geneontology_Cellular_Component
GO:0005924	cell-substrate adherens junction	http://amigo.geneontology.org/amigo/term/GO:0005924	373	99	59.0643689320388	1.67613743768112	4.98789165526148e-08	6.41170800049066e-07	71;81;102;308;402;823;858;867;1000;1213;1265;1535;1601;2037;2242;2261;2275;2316;2886;3055;3159;3190;3371;3383;3482;3675;3678;3685;3688;3689;3691;3845;3927;3936;3984;3987;4082;4162;4323;4659;5058;5297;5328;5329;5501;5594;5595;5756;5782;5829;5880;6730;6868;7171;7408;7414;7430;7525;7534;7791;8321;8394;8675;8754;8826;8936;9019;9181;9260;9270;9448;9493;9656;9902;10094;10096;10097;10109;10298;10518;106…	KIF23;HMGA1;ARHGEF2;MARCKS;WASF1;EPB41L2;MMP14;TPM4;MAPRE1;GRB7;FBLIM1;MDC1;EZR;ITGA5;ITGB4;ITGA3;YWHAQ;FZD1;LIMK1;MTF2;ENAH;MPZL1;CIB2;CYBA;PAK4;ADAM9;ADAM17;FGFR3;PLAUR;ITGAV;IQGAP1;PIP5K1A;FLNA;GIT1;TES;DAB2;CORO1C;ANXA5;PPP1CC;SENP1;ICAM1;VASP;PAK1;YWHAZ;ITGB1;FHL3;RAC2;LIMS1;STX16;GNA13;PPP1R12A;NCKAP1;VCL;PI4KA;MAP4K4;APBB1IP;ACTR2;ZYX;ACTR3;ACTN4;ADAM10;ACTG1;ITGB2;USP33;MAPK1;LASP1;FES;PL…	geneontology_Cellular_Component
GO:0120114	Sm-like protein family complex	http://amigo.geneontology.org/amigo/term/GO:0120114	63	28	9.97601941747573	2.80673070372641	6.71821981379495e-08	8.48175251491612e-07	6626;6627;6628;6629;6632;6633;6636;6637;6638;8175;9128;9129;9343;9410;9416;9733;10465;10713;23020;23450;23451;27257;27336;51747;55660;55692;57819;84844	SNRPB;SNRPD1;PRPF3;SNRPA1;LUC7L3;EFTUD2;SF3A2;SNRPA;SART3;SNRPF;SNRNP200;PPIH;SNRNP40;SF3B1;SNRPG;PRPF4;SNRPD2;DDX23;LSM2;USP39;SNRPN;PRPF40A;HTATSF1;SNRPB2;SF3B3;PHF5A;LUC7L;LSM1	geneontology_Cellular_Component
GO:0005925	focal adhesion	http://amigo.geneontology.org/amigo/term/GO:0005925	371	98	58.7476699029126	1.66815126730909	7.51685922395495e-08	9.21499562066514e-07	71;81;102;308;402;823;858;867;1000;1213;1265;1535;1601;2037;2242;2261;2275;2316;2886;3055;3159;3190;3371;3383;3482;3675;3678;3685;3688;3689;3691;3845;3927;3936;3984;3987;4082;4162;4323;4659;5058;5297;5328;5329;5501;5594;5595;5756;5782;5829;5880;6730;6868;7171;7408;7414;7430;7525;7534;7791;8321;8394;8675;8754;8826;8936;9019;9181;9260;9270;9448;9493;9656;9902;10094;10096;10097;10109;10298;10672;107…	KIF23;HMGA1;ARHGEF2;MARCKS;WASF1;EPB41L2;MMP14;TPM4;MAPRE1;GRB7;FBLIM1;MDC1;EZR;ITGA5;ITGB4;ITGA3;YWHAQ;FZD1;LIMK1;MTF2;ENAH;MPZL1;CYBA;PAK4;ADAM9;ADAM17;FGFR3;PLAUR;ITGAV;IQGAP1;PIP5K1A;FLNA;GIT1;TES;DAB2;CORO1C;ANXA5;PPP1CC;SENP1;ICAM1;VASP;PAK1;YWHAZ;ITGB1;FHL3;RAC2;LIMS1;STX16;GNA13;PPP1R12A;NCKAP1;VCL;PI4KA;MAP4K4;APBB1IP;ACTR2;ZYX;ACTR3;ACTN4;ADAM10;ACTG1;ITGB2;USP33;MAPK1;LASP1;FES;PLAU;CB…	geneontology_Cellular_Component
GO:0016363	nuclear matrix	http://amigo.geneontology.org/amigo/term/GO:0016363	93	36	14.7265048543689	2.44457190324558	7.55968523336037e-08	9.21499562066514e-07	240;641;790;1063;1788;1822;3181;3192;4001;4670;4841;5422;5580;5885;6421;6732;8089;8243;8520;8607;9126;9612;9984;10238;10270;10274;10735;11260;22976;24137;29128;30827;55269;55660;64395;84844	KIF4A;LMNB1;CENPF;UHRF1;BLM;POLA1;PRKCD;SMC1A;SMC3;CAD;SFPQ;RAD21;DNMT3A;ALOX5;NONO;ATN1;GMCL1;STAG1;NCOR2;DCAF7;XPOT;HAT1;YEATS4;THOC1;HNRNPA2B1;HNRNPU;SRPK1;HNRNPM;PSPC1;CXXC1;PRPF40A;PHF5A;RUVBL1;PAXIP1;STAG2;AKAP8	geneontology_Cellular_Component
GO:0000803	sex chromosome	http://amigo.geneontology.org/amigo/term/GO:0000803	20	14	3.16699029126214	4.4206008583691	8.91000186964419e-08	1.06769005454889e-06	1017;1788;3014;3015;3192;6045;6599;7703;8726;9555;10336;10733;23309;23512	H2AFX;CDK2;H2AFZ;PLK4;SUZ12;H2AFY;DNMT3A;SMARCC1;PCGF2;HNRNPU;RNF2;PCGF3;EED;SIN3B	geneontology_Cellular_Component
GO:0005720	nuclear heterochromatin	http://amigo.geneontology.org/amigo/term/GO:0005720	31	18	4.90883495145631	3.66685785486838	9.2721846201016e-08	1.09257242106864e-06	1058;1788;3015;6045;6950;7703;8726;9555;10155;10951;11335;23310;23468;23512;29128;57673;115426;146956	CENPA;UHRF1;EME1;H2AFZ;CBX1;SUZ12;NCAPD3;H2AFY;DNMT3A;CBX5;BEND3;TRIM28;CBX3;PCGF2;UHRF2;RNF2;TCP1;EED	geneontology_Cellular_Component
GO:0031519	PcG protein complex	http://amigo.geneontology.org/amigo/term/GO:0031519	39	20	6.17563106796117	3.23853542737663	2.87496236595075e-07	3.33212851266751e-06	1457;2146;3066;3720;4591;5928;5931;6045;7703;8535;8726;9898;10336;10389;22823;23512;26147;84733;121536;171023	EZH2;PHF19;SUZ12;MTF2;RBBP4;HDAC2;CBX2;UBAP2L;TRIM37;RBBP7;SCML2;ASXL1;PCGF2;AEBP2;CSNK2A1;RNF2;CBX4;PCGF3;EED;JARID2	geneontology_Cellular_Component
GO:0090568	nuclear transcriptional repressor complex	http://amigo.geneontology.org/amigo/term/GO:0090568	27	16	4.27543689320388	3.74230760496855	3.31345073156797e-07	3.77840268906218e-06	1107;1108;1457;1810;2117;3065;3066;5928;5931;6839;8467;9219;11176;26060;55198;57504	BAZ2A;RBBP4;CHD3;HDAC2;RBBP7;HDAC1;DR1;APPL2;MTA3;CHD4;CSNK2A1;SUV39H1;APPL1;ETV3;MTA2;SMARCA5	geneontology_Cellular_Component
GO:0071564	npBAF complex	http://amigo.geneontology.org/amigo/term/GO:0071564	12	10	1.90019417475728	5.26262006948702	4.6929568631171e-07	5.26654047972031e-06	86;6597;6598;6599;6601;6602;6604;6605;8289;55274	ACTL6A;SMARCD1;SMARCC2;SMARCC1;SMARCB1;SMARCA4;PHF10;ARID1A;SMARCE1;SMARCD3	geneontology_Cellular_Component
GO:0030027	lamellipodium	http://amigo.geneontology.org/amigo/term/GO:0030027	167	52	26.4443689320388	1.96639216967659	4.92869615342784e-07	5.44466903198981e-06	351;999;1000;2054;2245;3636;3685;3688;3984;4254;5058;5335;5586;5829;5880;6093;6624;6809;6993;7248;7408;7429;8394;8525;8936;9270;10094;10096;10097;10109;10152;10163;10642;10787;11151;23075;23380;23603;23616;54518;54997;55607;55704;55740;55785;57630;57679;59341;65979;84687;117177;154810	VIL1;WASF1;SH3BP1;IGF2BP1;LIMK1;ENAH;FGD6;CCDC88A;STX3;ITGAV;PIP5K1A;CORO1C;FGD1;KITLG;STX2;VASP;PAK1;PPP1R9B;TESC;ITGB1;ABI2;PLCG1;RAC2;NCKAP1;WASF2;APBB1IP;RAB3IP;ACTR2;SWAP70;FSCN1;ACTR3;APP;DGKZ;INPPL1;TSC1;ARPC3;CDH1;AMOTL1;SRGAP2;SH3RF1;ITGB1BP1;TRPV4;DYNLT1;PPP1R9A;CORO1A;PHACTR4;ALS2;CDH2;ROCK1;ARPC2;PXN;PKN2	geneontology_Cellular_Component
GO:0000940	condensed chromosome outer kinetochore	http://amigo.geneontology.org/amigo/term/GO:0000940	10	9	1.58349514563107	5.68362967504598	5.27264478966671e-07	5.73501517891441e-06	699;701;891;1063;5347;10403;220134;221150;348235	PLK1;CCNB1;CENPF;BUB1B;SKA1;NDC80;BUB1;SKA3;SKA2	geneontology_Cellular_Component
GO:0005684	U2-type spliceosomal complex	http://amigo.geneontology.org/amigo/term/GO:0005684	66	27	10.451067961165	2.58346803411181	8.82532854573626e-07	9.45379891187202e-06	1659;1665;6627;6628;6629;6632;6633;6636;6637;6638;8175;9128;9129;9343;9410;11338;23450;23451;23524;27336;51645;51747;55660;55692;57703;57819;84950	SNRPB;SNRPD1;PRPF38A;PRPF3;SNRPA1;LUC7L3;EFTUD2;SF3A2;SNRPF;SNRNP40;SF3B1;U2AF2;SNRPG;PRPF4;DHX15;SNRPD2;CWC22;LSM2;SNRPN;PRPF40A;PPIL1;HTATSF1;SNRPB2;SF3B3;SRRM2;DHX8;LUC7L	geneontology_Cellular_Component
GO:0005721	pericentric heterochromatin	http://amigo.geneontology.org/amigo/term/GO:0005721	15	11	2.3752427184466	4.63110566114858	1.11756956244768e-06	1.16194364801546e-05	1058;1786;3070;3619;9031;9555;9682;10951;11335;23310;23468	CENPA;DNMT1;HELLS;INCENP;CBX1;NCAPD3;H2AFY;CBX5;CBX3;BAZ1B;KDM4A	geneontology_Cellular_Component
GO:0035098	ESC/E(Z) complex	http://amigo.geneontology.org/amigo/term/GO:0035098	15	11	2.3752427184466	4.63110566114858	1.11756956244768e-06	1.16194364801546e-05	2146;3066;3720;4591;5928;5931;8726;22823;23512;26147;121536	EZH2;PHF19;SUZ12;MTF2;RBBP4;HDAC2;TRIM37;RBBP7;AEBP2;EED;JARID2	geneontology_Cellular_Component
GO:0051233	spindle midzone	http://amigo.geneontology.org/amigo/term/GO:0051233	29	16	4.5921359223301	3.48421742531555	1.25539633555327e-06	1.28632639019734e-05	351;990;1062;3192;5347;6790;9094;9212;9585;9928;22919;29127;55143;55183;55920;81930	CDC6;PLK1;CDCA8;AURKB;RACGAP1;AURKA;KIF18A;KIF14;CENPE;RCC2;KIF20B;MAPRE1;UNC119;RIF1;HNRNPU;APP	geneontology_Cellular_Component
GO:0017053	transcriptional repressor complex	http://amigo.geneontology.org/amigo/term/GO:0017053	79	30	12.5096116504854	2.39815598103206	1.46503612274973e-06	1.47968648397723e-05	1107;1108;1457;1810;2117;3065;3066;5928;5931;5932;5971;6667;6670;6839;7464;8467;9219;9612;11176;23013;23468;25942;26060;55198;55635;57504;57649;79718;283248;286826	DEPDC1;RBBP8;LIN9;BAZ2A;RBBP4;CHD3;HDAC2;CORO2A;CBX5;RBBP7;SP3;HDAC1;NCOR2;DR1;RCOR2;APPL2;MTA3;CHD4;TBL1XR1;CSNK2A1;SPEN;SP1;PHF12;RELB;SUV39H1;APPL1;SIN3A;ETV3;MTA2;SMARCA5	geneontology_Cellular_Component
GO:0044798	nuclear transcription factor complex	http://amigo.geneontology.org/amigo/term/GO:0044798	187	55	29.611359223301	1.85739531864248	1.75832598536818e-06	1.75089643895113e-05	607;861;865;1050;1385;1869;1870;1871;1874;1875;1876;2071;2626;2648;2967;2975;2976;3091;3159;3192;4088;4773;4800;4841;5451;5467;6421;6659;6662;6873;6874;6878;6882;6908;6929;6938;7027;7029;7090;8295;8463;8861;9014;9282;9329;9330;10155;10498;10849;51616;83463;83860;90780;144455;283149	E2F1;HMGA1;SOX4;E2F2;TFDP1;BCL9;MXD3;E2F3;E2F7;TEAD2;NFATC2;SFPQ;HIF1A;SOX9;TCF3;TAF6;NFYA;PYGO2;NONO;E2F6;MED14;BCL9L;KAT2A;TRIM28;PPARD;TRRAP;GATA4;TLE3;GTF2H3;TAF4;TAF1B;GTF3C2;CBFB;HNRNPU;TAF9B;TBP;E2F5;RUNX1;TAF3;GTF3C4;CD3EAP;TAF2;TCF12;LDB1;GTF3C3;CEBPA;CREB1;E2F4;SMAD3;ERCC3;POU2F1;CARM1;TAF11;GTF3C1;TFDP2	geneontology_Cellular_Component
GO:0000778	condensed nuclear chromosome kinetochore	http://amigo.geneontology.org/amigo/term/GO:0000778	11	9	1.74184466019417	5.16693606822362	2.48924114876203e-06	2.44429651690939e-05	699;701;891;1058;5347;10403;79172;79980;83540	PLK1;CCNB1;NUF2;BUB1B;CENPA;NDC80;BUB1;DSN1;CENPO	geneontology_Cellular_Component
GO:0016581	NuRD complex	http://amigo.geneontology.org/amigo/term/GO:0016581	16	11	2.53359223300971	4.34166155732679	3.06240514447165e-06	2.88682724952194e-05	1107;1108;1457;3065;3066;5928;5931;9219;26060;55198;57504	RBBP4;CHD3;HDAC2;RBBP7;HDAC1;APPL2;MTA3;CHD4;CSNK2A1;APPL1;MTA2	geneontology_Cellular_Component
GO:0090545	CHD-type complex	http://amigo.geneontology.org/amigo/term/GO:0090545	16	11	2.53359223300971	4.34166155732679	3.06240514447165e-06	2.88682724952194e-05	1107;1108;1457;3065;3066;5928;5931;9219;26060;55198;57504	RBBP4;CHD3;HDAC2;RBBP7;HDAC1;APPL2;MTA3;CHD4;CSNK2A1;APPL1;MTA2	geneontology_Cellular_Component
GO:0005686	U2 snRNP	http://amigo.geneontology.org/amigo/term/GO:0005686	16	11	2.53359223300971	4.34166155732679	3.06240514447165e-06	2.88682724952194e-05	6627;6628;6629;6632;6633;6637;6638;8175;23451;27336;84844	SNRPB;SNRPD1;SNRPA1;SF3A2;SF3B1;SNRPG;SNRPD2;SNRPN;HTATSF1;SNRPB2;PHF5A	geneontology_Cellular_Component
GO:0001726	ruffle	http://amigo.geneontology.org/amigo/term/GO:0001726	146	45	23.1190291262136	1.94644851885136	3.87263378720526e-06	3.60256853625542e-05	302;2245;3678;3685;3688;3936;4646;5058;5141;5335;5341;5756;6093;6277;6282;6624;6714;6868;7429;7430;7456;8394;8826;8871;9181;9260;9270;10163;10787;23603;23607;23647;27131;29993;51474;54997;55785;57679;59341;64092;79574;81848;81930;83871;84687	VIL1;KIF18A;ARHGEF2;S100A11;SRC;EPS8L3;EZR;SYNJ2;ITGA5;S100A6;RAB34;FGD6;ADAM17;ITGAV;IQGAP1;PLEK;PIP5K1A;MYO6;CORO1C;FGD1;PACSIN1;PAK1;PDE4A;PPP1R9B;TESC;ITGB1;CD2AP;PLCG1;NCKAP1;WASF2;FSCN1;ANXA2;PDLIM7;SNX5;LIMA1;LCP1;TWF1;ITGB1BP1;TRPV4;SAMSN1;ALS2;WIPF1;ROCK1;SPRY4;ARFIP2	geneontology_Cellular_Component
GO:0035861	site of double-strand break	http://amigo.geneontology.org/amigo/term/GO:0035861	38	18	6.01728155339806	2.99138403949789	4.93856189542896e-06	4.53449774034841e-05	1386;3014;5888;5932;6118;6119;7158;7486;9025;10094;10096;10097;10109;51444;55159;55183;56852;165918	RAD51;H2AFX;RBBP8;RFWD3;RNF138;RAD18;RIF1;ACTR2;RNF8;ACTR3;WRN;TP53BP1;RNF168;ARPC3;ATF2;RPA2;RPA3;ARPC2	geneontology_Cellular_Component
GO:0000780	condensed nuclear chromosome, centromeric region	http://amigo.geneontology.org/amigo/term/GO:0000780	17	11	2.69194174757282	4.08626970101345	7.43166625749581e-06	6.65087094183485e-05	699;701;891;1058;5347;6790;9212;10403;79172;79980;83540	PLK1;CCNB1;NUF2;AURKB;BUB1B;CENPA;NDC80;BUB1;AURKA;DSN1;CENPO	geneontology_Cellular_Component
GO:0005685	U1 snRNP	http://amigo.geneontology.org/amigo/term/GO:0005685	17	11	2.69194174757282	4.08626970101345	7.43166625749581e-06	6.65087094183485e-05	6626;6628;6629;6632;6633;6636;6637;6638;51747;55660;55692	SNRPB;SNRPD1;LUC7L3;SNRPA;SNRPF;SNRPG;SNRPD2;SNRPN;PRPF40A;SNRPB2;LUC7L	geneontology_Cellular_Component
GO:0016580	Sin3 complex	http://amigo.geneontology.org/amigo/term/GO:0016580	12	9	1.90019417475728	4.73635806253832	8.54907753589096e-06	7.54550483458486e-05	1457;3065;3066;5928;10933;23309;25942;57649;64426	RBBP4;HDAC2;HDAC1;SUDS3;CSNK2A1;PHF12;SIN3A;SIN3B;MORF4L1	geneontology_Cellular_Component
GO:0070820	tertiary granule	http://amigo.geneontology.org/amigo/term/GO:0070820	119	38	18.8435922330097	2.01660063166898	8.64477923057105e-06	7.54550483458486e-05	102;226;230;427;961;963;965;1265;1315;1520;1535;1536;2207;2919;3608;3684;3687;3689;3903;3958;4318;4893;5328;5337;5646;5724;5768;5912;6616;6813;7077;7130;7226;8417;25852;51143;83858;258010	MMP9;PRSS3;SNAP25;CXCL1;CYBA;NRAS;ALDOA;QSOX1;TIMP2;FCER1G;RAP2B;ILF2;ITGAM;CYBB;LGALS3;PLD1;COPB1;ADAM10;TNFAIP6;ITGB2;CD53;CTSS;PLAU;PTAFR;LAIR1;ASAH1;STXBP2;TRPM2;CNN2;ATAD3B;CD58;CD47;ITGAX;SVIP;STX7;ARMC8;ALDOC;DYNC1LI1	geneontology_Cellular_Component
GO:0005911	cell-cell junction	http://amigo.geneontology.org/amigo/term/GO:0005911	353	87	55.8973786407767	1.55642361261882	8.82824871517585e-06	7.61167297759673e-05	81;120;231;302;351;476;488;963;999;1000;1004;1019;1265;1364;1501;1627;1741;1824;1829;1894;1982;2125;2316;2885;3678;3688;3767;3987;4072;5027;5058;5335;5411;5580;5584;5586;5756;5912;6282;6513;6624;6801;6809;6868;7046;7408;7414;7533;7791;7855;8506;8826;9076;9181;9231;9260;9414;9900;10096;10163;10256;10298;10397;10818;10890;11135;11151;11187;23094;23580;23607;23616;27134;51599;55114;55691;55870;55971…	ECT2;DSG2;CDCA3;IQGAP3;CLDN4;CTNND2;EPCAM;ARHGEF2;S100A11;NDRG1;PRKCD;SH3BP1;CDK4;DLG3;ATP1A1;DBN1;PRKCI;ITGA5;SIPA1L3;ADD3;CNTNAP1;PAK4;ADAM17;AKR1B1;STX3;IQGAP1;FLNA;CDH24;EPPK1;SLC2A1;VASP;RAP2B;PAK1;ITGB1;CD2AP;FZD5;SSX2IP;YWHAH;PLCG1;PNN;KCNJ11;LIMS1;PARD6B;DSC2;WASF2;VCL;EVPL;ASH1L;DLG5;TJP2;CLDN1;ZYX;FSCN1;ACTR3;ACTN4;APP;LSR;FRS2;EIF4G2;CD53;CDC42EP1;ANXA2;CDH1;AMOTL1;PDLIM7;TJP3;RAB10;CD…	geneontology_Cellular_Component
GO:0097431	mitotic spindle pole	http://amigo.geneontology.org/amigo/term/GO:0097431	23	13	3.64203883495146	3.56942926452163	8.97529302767985e-06	7.64521948261404e-05	6790;8243;8480;9126;9585;10274;10615;10735;11104;29899;51199;84140;259266	ASPM;SPAG5;AURKA;GPSM2;KIF20B;SMC1A;SMC3;STAG1;RAE1;KATNA1;NIN;FAM161A;STAG2	geneontology_Cellular_Component
GO:0090575	RNA polymerase II transcription factor complex	http://amigo.geneontology.org/amigo/term/GO:0090575	155	46	24.5441747572816	1.87417179248828	9.33773710831698e-06	7.85926206616679e-05	607;861;865;1050;1385;1869;1870;1871;1874;1875;1876;2071;2626;2648;2967;3091;3159;3192;4088;4800;4841;5451;5467;6421;6873;6874;6878;6882;6908;6929;6938;7027;7029;7090;8295;8463;8861;9282;10155;10498;51616;83463;83860;90780;144455;283149	E2F1;HMGA1;E2F2;TFDP1;BCL9;MXD3;E2F3;E2F7;TEAD2;SFPQ;HIF1A;TCF3;TAF6;NFYA;PYGO2;NONO;E2F6;MED14;BCL9L;KAT2A;TRIM28;PPARD;TRRAP;GATA4;TLE3;GTF2H3;TAF4;CBFB;HNRNPU;TAF9B;TBP;E2F5;RUNX1;TAF3;TAF2;TCF12;LDB1;CEBPA;CREB1;E2F4;SMAD3;ERCC3;POU2F1;CARM1;TAF11;TFDP2	geneontology_Cellular_Component
GO:0005871	kinesin complex	http://amigo.geneontology.org/amigo/term/GO:0005871	40	18	6.33398058252427	2.84181483752299	1.21289287111637e-05	0.000100884148221091	1062;3796;3797;3799;3832;3833;3835;9493;9585;9928;10112;11004;24137;54820;56992;64837;81930;90990	KIFC1;KIF2C;KIF4A;KIF20A;KIF23;KIF11;KIF15;KIF18A;KIF14;CENPE;KIF20B;NDE1;KIF2A;KIF3C;KIFC2;KIF22;KLC2;KIF5B	geneontology_Cellular_Component
GO:0008278	cohesin complex	http://amigo.geneontology.org/amigo/term/GO:0008278	10	8	1.58349514563107	5.05211526670754	1.29664141597097e-05	0.000106595986173427	1663;5885;8243;9126;10274;10735;27127;113130	CDCA5;DDX11;SMC1A;SMC3;RAD21;SMC1B;STAG1;STAG2	geneontology_Cellular_Component
GO:0070822	Sin3-type complex	http://amigo.geneontology.org/amigo/term/GO:0070822	15	10	2.3752427184466	4.21009605558962	1.34572573853298e-05	0.000109359551395726	1457;3065;3066;5928;10933;23309;25942;57649;64426;79595	RBBP4;HDAC2;HDAC1;SUDS3;CSNK2A1;SAP130;PHF12;SIN3A;SIN3B;MORF4L1	geneontology_Cellular_Component
GO:0032993	protein-DNA complex	http://amigo.geneontology.org/amigo/term/GO:0032993	130	40	20.5854368932039	1.94312125642598	1.37537958821987e-05	0.000110499246462665	142;1058;2033;2071;2547;2967;3014;3015;4172;4800;5111;5422;5424;5469;5557;5558;5591;5814;6117;6118;6119;6667;6670;6908;7015;7150;7486;7520;8318;8348;8971;9555;10714;23512;23649;50809;51659;65057;84296;92815	CDC45;CENPA;MCM3;GINS2;H2AFX;PCNA;H2AFZ;PRIM1;POLD1;GINS4;POLA1;POLA2;HIST3H2A;SUZ12;POLD3;PRIM2;PRKDC;H2AFY;NFYA;H1FX;RPA1;SP3;TERT;HP1BP3;GTF2H3;PARP1;TBP;EP300;TOP1;ACD;WRN;SP1;MED1;PURB;HIST1H2BO;XRCC5;RPA2;RPA3;ERCC3;XRCC6	geneontology_Cellular_Component
GO:0005875	microtubule associated complex	http://amigo.geneontology.org/amigo/term/GO:0005875	104	34	16.4683495145631	2.0645663349526	1.44916741735557e-05	0.000115119254389931	332;1062;1778;1781;3796;3797;3799;3832;3833;3835;5829;6790;6993;7175;7461;8682;9212;9493;9585;9928;10112;10513;11004;24137;51143;54820;55142;55143;55201;56992;64837;81930;90990;115106	BIRC5;KIFC1;KIF2C;KIF4A;KIF20A;CDCA8;AURKB;KIF23;KIF11;KIF15;AURKA;KIF18A;KIF14;CENPE;KIF20B;HAUS1;NDE1;KIF2A;TPR;KIF3C;CLIP2;KIFC2;KIF22;KLC2;PEA15;HAUS2;KIF5B;DYNLT1;MAP1S;DYNC1H1;DYNC1I2;PXN;APPBP2;DYNC1LI1	geneontology_Cellular_Component
GO:1902562	H4 histone acetyltransferase complex	http://amigo.geneontology.org/amigo/term/GO:1902562	28	14	4.43378640776699	3.15757204169221	2.61686724807308e-05	0.000203310455427217	86;1810;2648;3054;6885;8089;8295;8607;9898;10445;10902;10933;54107;57634	ACTL6A;UBAP2L;HCFC1;POLE3;KAT2A;MAP3K7;DR1;TRRAP;YEATS4;MCRS1;EP400;BRD8;RUVBL1;MORF4L1	geneontology_Cellular_Component
GO:0002102	podosome	http://amigo.geneontology.org/amigo/term/GO:0002102	28	14	4.43378640776699	3.15757204169221	2.61686724807308e-05	0.000203310455427217	3190;3936;5782;6624;6714;7171;7412;7414;9181;9644;10097;50807;83706;285590	ARHGEF2;SRC;TPM4;VCAM1;ASAP1;VCL;ACTR2;SH3PXD2B;FSCN1;LCP1;SH3PXD2A;FERMT3;HNRNPK;PTPN12	geneontology_Cellular_Component
GO:0030894	replisome	http://amigo.geneontology.org/amigo/term/GO:0030894	25	13	3.95873786407767	3.2838749233599	2.98439763805058e-05	0.000229344470663235	4172;5111;5422;5424;5557;5558;5814;6117;6118;6119;7486;10714;23649	MCM3;PCNA;PRIM1;POLD1;POLA1;POLA2;POLD3;PRIM2;RPA1;WRN;PURB;RPA2;RPA3	geneontology_Cellular_Component
GO:0016514	SWI/SNF complex	http://amigo.geneontology.org/amigo/term/GO:0016514	16	10	2.53359223300971	3.94696505211527	3.07820111202783e-05	0.000234009482387492	86;6597;6598;6599;6601;6602;6604;6605;8289;57492	ACTL6A;SMARCD1;SMARCC2;SMARCC1;SMARCB1;SMARCA4;ARID1A;SMARCE1;SMARCD3;ARID1B	geneontology_Cellular_Component
GO:0034774	secretory granule lumen	http://amigo.geneontology.org/amigo/term/GO:0034774	264	67	41.8042718446602	1.60270702116196	3.5459700391538e-05	0.000266702214646993	47;81;226;230;240;302;317;351;1075;1265;1778;2171;2547;2896;2919;2950;2992;3310;3608;3837;3959;4332;4758;4860;5036;5054;5274;5580;5594;5708;5717;5768;5834;6036;6093;6279;6280;6282;6286;6590;6993;7040;7077;7114;7414;7422;7423;7520;10075;10097;10213;10493;10576;10694;23406;25801;25852;29108;29789;51571;55832;79980;80184;83706;114790;201294;203068	DSN1;VEGFB;S100A11;PRKCD;CXCL1;S100P;PYCARD;FABP5;LGALS3BP;TUBB;S100A9;KPNB1;SERPINI1;SERPINE1;CTSC;ALDOA;PNP;ALOX5;FAM49B;QSOX1;TIMP2;GCA;RNASE2;ACLY;ILF2;VEGFA;TGFB1;APAF1;SLPI;CAND1;CCT2;HSPA6;OLA1;TMSB4X;VCL;ACTR2;PA2G4;ACTN4;APP;GRN;MAPK1;ANXA2;PYGB;VAT1;COTL1;FERMT3;MNDA;HUWE1;CCT8;UNC13D;XRCC5;GYG1;DYNLT1;CNN2;S100A8;PSMD11;NEU1;PSMD2;CEP290;DYNC1H1;ARMC8;ALDOC;GSTP1;ROCK1;PSMD14;STK11IP;X…	geneontology_Cellular_Component
GO:0046540	U4/U6 x U5 tri-snRNP complex	http://amigo.geneontology.org/amigo/term/GO:0046540	29	14	4.5921359223301	3.0486902471511	4.32509259610248e-05	0.000318525048483797	6628;6632;6633;6636;6637;6638;9128;9129;9343;9733;10465;10713;23020;57819	SNRPB;SNRPD1;PRPF3;EFTUD2;SART3;SNRPF;SNRNP200;PPIH;SNRPG;PRPF4;SNRPD2;LSM2;USP39;SNRPN	geneontology_Cellular_Component
GO:0097526	spliceosomal tri-snRNP complex	http://amigo.geneontology.org/amigo/term/GO:0097526	29	14	4.5921359223301	3.0486902471511	4.32509259610248e-05	0.000318525048483797	6628;6632;6633;6636;6637;6638;9128;9129;9343;9733;10465;10713;23020;57819	SNRPB;SNRPD1;PRPF3;EFTUD2;SART3;SNRPF;SNRNP200;PPIH;SNRPG;PRPF4;SNRPD2;LSM2;USP39;SNRPN	geneontology_Cellular_Component
GO:0071565	nBAF complex	http://amigo.geneontology.org/amigo/term/GO:0071565	14	9	2.2168932038835	4.0597354821757	5.7399326969354e-05	0.000409912365326599	6597;6598;6599;6601;6602;6604;6605;8289;57492	SMARCD1;SMARCC2;SMARCC1;SMARCB1;SMARCA4;ARID1A;SMARCE1;SMARCD3;ARID1B	geneontology_Cellular_Component
GO:0071004	U2-type prespliceosome	http://amigo.geneontology.org/amigo/term/GO:0071004	14	9	2.2168932038835	4.0597354821757	5.7399326969354e-05	0.000409912365326599	6628;6637;6638;8175;11338;23451;51747;55660;55692	SNRPB;LUC7L3;SF3A2;SF3B1;U2AF2;SNRPG;SNRPN;PRPF40A;LUC7L	geneontology_Cellular_Component
GO:0071010	prespliceosome	http://amigo.geneontology.org/amigo/term/GO:0071010	14	9	2.2168932038835	4.0597354821757	5.7399326969354e-05	0.000409912365326599	6628;6637;6638;8175;11338;23451;51747;55660;55692	SNRPB;LUC7L3;SF3A2;SF3B1;U2AF2;SNRPG;SNRPN;PRPF40A;LUC7L	geneontology_Cellular_Component
GO:0043601	nuclear replisome	http://amigo.geneontology.org/amigo/term/GO:0043601	23	12	3.64203883495146	3.29485778263535	5.83103315248135e-05	0.000412254043880431	4172;5422;5424;5557;5558;5814;6117;6118;6119;7486;10714;23649	MCM3;PRIM1;POLD1;POLA1;POLA2;POLD3;PRIM2;RPA1;WRN;PURB;RPA2;RPA3	geneontology_Cellular_Component
GO:0000152	nuclear ubiquitin ligase complex	http://amigo.geneontology.org/amigo/term/GO:0000152	37	16	5.85893203883495	2.73087311713921	6.71807878286357e-05	0.00047026551480045	580;672;701;991;996;6045;7703;8535;8697;10336;11065;27338;51433;51434;54880;84733	CDC20;UBE2C;BUB1B;UBE2S;BRCA1;BARD1;BCOR;CBX2;CDC27;ANAPC7;PCGF2;RNF2;CBX4;PCGF3;ANAPC5;CDC23	geneontology_Cellular_Component
GO:0071007	U2-type catalytic step 2 spliceosome	http://amigo.geneontology.org/amigo/term/GO:0071007	27	13	4.27543689320388	3.04062492903695	8.42658298230159e-05	0.00058407785965561	1659;6627;6628;6629;6632;6633;6636;6637;9343;9410;23524;51645;57703	SNRPB;SNRPD1;SNRPA1;EFTUD2;SNRPF;SNRNP40;SNRPG;SNRPD2;CWC22;PPIL1;SNRPB2;SRRM2;DHX8	geneontology_Cellular_Component
GO:0061695	transferase complex, transferring phosphorus-containing groups	http://amigo.geneontology.org/amigo/term/GO:0061695	227	58	35.9453398058252	1.6135610433317	9.52531814486512e-05	0.000653825235768897	90;91;890;891;898;899;904;983;1017;1019;1032;1163;1164;1763;2071;2648;2967;4172;4646;5214;5256;5422;5424;5426;5427;5431;5433;5557;5558;5562;5634;6873;6874;6878;6882;6885;6908;7015;7046;8295;8851;9133;9134;9655;10621;10623;10714;23248;23649;29108;30837;51616;51755;54107;55197;55209;79724;83860	CDK1;CCNB2;CCNB1;CCNA2;CCNE1;MCM3;CKS2;CCNF;CDK2;PRIM1;POLD1;POLE2;POLA1;CDK4;POLA2;DNA2;POLD3;PYCARD;CCNE2;PRIM2;CKS1B;TAF6;MYO6;POLE3;KAT2A;CDKN2D;SETD5;MAP3K7;TERT;TRRAP;POLE;SOCS7;GTF2H3;TAF4;PFKP;TAF9B;TBP;ACVR1;PRPS2;TAF3;CDK12;ACVR1B;POLR2B;CDK5R1;RPRD1A;POLR2D;TAF2;RPRD2;POLR3C;SOCS5;PHKA2;TGFBR1;PRKAA1;ERCC3;CCNT1;TAF11;ZNF768;POLR3F	geneontology_Cellular_Component
GO:0060205	cytoplasmic vesicle lumen	http://amigo.geneontology.org/amigo/term/GO:0060205	278	68	44.0211650485437	1.54471150241058	0.000106095178285859	0.000721243183154829	47;81;100;226;230;240;302;317;351;1075;1265;1778;2171;2547;2896;2919;2950;2992;3310;3608;3837;3959;4332;4758;4860;5036;5054;5274;5580;5594;5708;5717;5768;5834;6036;6093;6279;6280;6282;6286;6590;6993;7040;7077;7114;7414;7422;7423;7520;10075;10097;10213;10493;10576;10694;23406;25801;25852;29108;29789;51571;55832;79980;80184;83706;114790;201294;203068	DSN1;VEGFB;S100A11;PRKCD;CXCL1;S100P;PYCARD;FABP5;LGALS3BP;TUBB;S100A9;KPNB1;SERPINI1;SERPINE1;CTSC;ALDOA;PNP;ALOX5;FAM49B;QSOX1;TIMP2;GCA;RNASE2;ACLY;ILF2;ADA;VEGFA;TGFB1;APAF1;SLPI;CAND1;CCT2;HSPA6;OLA1;TMSB4X;VCL;ACTR2;PA2G4;ACTN4;APP;GRN;MAPK1;ANXA2;PYGB;VAT1;COTL1;FERMT3;MNDA;HUWE1;CCT8;UNC13D;XRCC5;GYG1;DYNLT1;CNN2;S100A8;PSMD11;NEU1;PSMD2;CEP290;DYNC1H1;ARMC8;ALDOC;GSTP1;ROCK1;PSMD14;STK11…	geneontology_Cellular_Component
GO:0031983	vesicle lumen	http://amigo.geneontology.org/amigo/term/GO:0031983	279	68	44.1795145631068	1.53917490204352	0.000119089664229244	0.000801870405810242	47;81;100;226;230;240;302;317;351;1075;1265;1778;2171;2547;2896;2919;2950;2992;3310;3608;3837;3959;4332;4758;4860;5036;5054;5274;5580;5594;5708;5717;5768;5834;6036;6093;6279;6280;6282;6286;6590;6993;7040;7077;7114;7414;7422;7423;7520;10075;10097;10213;10493;10576;10694;23406;25801;25852;29108;29789;51571;55832;79980;80184;83706;114790;201294;203068	DSN1;VEGFB;S100A11;PRKCD;CXCL1;S100P;PYCARD;FABP5;LGALS3BP;TUBB;S100A9;KPNB1;SERPINI1;SERPINE1;CTSC;ALDOA;PNP;ALOX5;FAM49B;QSOX1;TIMP2;GCA;RNASE2;ACLY;ILF2;ADA;VEGFA;TGFB1;APAF1;SLPI;CAND1;CCT2;HSPA6;OLA1;TMSB4X;VCL;ACTR2;PA2G4;ACTN4;APP;GRN;MAPK1;ANXA2;PYGB;VAT1;COTL1;FERMT3;MNDA;HUWE1;CCT8;UNC13D;XRCC5;GYG1;DYNLT1;CNN2;S100A8;PSMD11;NEU1;PSMD2;CEP290;DYNC1H1;ARMC8;ALDOC;GSTP1;ROCK1;PSMD14;STK11…	geneontology_Cellular_Component
GO:1990391	DNA repair complex	http://amigo.geneontology.org/amigo/term/GO:1990391	35	15	5.54223300970874	2.70649032145047	0.000128138780072895	0.000854661485957894	2071;2547;2956;4436;4439;5378;5424;5591;7158;7486;7515;7520;23028;51317;64421	POLD1;MSH2;PRKDC;MSH6;XRCC1;KDM1A;PHF21A;DCLRE1C;PMS1;WRN;TP53BP1;MSH5;XRCC5;ERCC3;XRCC6	geneontology_Cellular_Component
GO:0045171	intercellular bridge	http://amigo.geneontology.org/amigo/term/GO:0045171	47	18	7.44242718446602	2.4185658191685	0.000160928507756286	0.00105738777362659	5584;5768;8317;8625;9094;9493;9657;9984;10112;11021;22826;22974;22981;24137;29781;55143;55165;64780	TPX2;KIF4A;KIF20A;CDCA8;KIF23;CEP55;CDC7;PRKCI;IQCB1;MICAL1;NCAPH2;QSOX1;UNC119;NINL;THOC1;RAB35;RFXANK;DNAJC8	geneontology_Cellular_Component
GO:0070821	tertiary granule membrane	http://amigo.geneontology.org/amigo/term/GO:0070821	51	19	8.07582524271845	2.35270073694714	0.000163737496808425	0.00105738777362659	102;961;963;1315;1535;1536;2207;3684;3687;3689;3903;4893;5328;5337;5724;5912;6616;7226;258010	SNAP25;CYBA;NRAS;FCER1G;RAP2B;ITGAM;CYBB;PLD1;COPB1;ADAM10;ITGB2;CD53;PLAU;PTAFR;LAIR1;TRPM2;CD47;ITGAX;SVIP	geneontology_Cellular_Component
GO:0044665	MLL1/2 complex	http://amigo.geneontology.org/amigo/term/GO:0044665	25	12	3.95873786407767	3.03126916002452	0.000164515778074859	0.00105738777362659	1876;3054;6045;6874;6878;8607;10445;23269;51230;54881;57680;125476	TAF6;E2F6;HCFC1;TAF4;MCRS1;TEX10;RNF2;CHD8;RUVBL1;PHF20;MGA;INO80C	geneontology_Cellular_Component
GO:0071339	MLL1 complex	http://amigo.geneontology.org/amigo/term/GO:0071339	25	12	3.95873786407767	3.03126916002452	0.000164515778074859	0.00105738777362659	1876;3054;6045;6874;6878;8607;10445;23269;51230;54881;57680;125476	TAF6;E2F6;HCFC1;TAF4;MCRS1;TEX10;RNF2;CHD8;RUVBL1;PHF20;MGA;INO80C	geneontology_Cellular_Component
GO:0000800	lateral element	http://amigo.geneontology.org/amigo/term/GO:0000800	10	7	1.58349514563107	4.4206008583691	0.000189994509862457	0.00121014521146628	641;672;675;3619;5888;9126;27127	RAD51;BRCA1;INCENP;BLM;SMC3;SMC1B;BRCA2	geneontology_Cellular_Component
GO:0010369	chromocenter	http://amigo.geneontology.org/amigo/term/GO:0010369	13	8	2.05854368932039	3.88624251285195	0.00023642816024394	0.00149245276153987	3619;9212;10951;11339;22955;23468;55143;114785	CDCA8;AURKB;OIP5;INCENP;CBX1;SCMH1;CBX5;MBD6	geneontology_Cellular_Component
GO:0042581	specific granule	http://amigo.geneontology.org/amigo/term/GO:0042581	109	32	17.2600970873786	1.85398725383763	0.000255436417720745	0.00159817298520855	102;961;963;1265;1535;1536;2919;3608;3684;3685;3689;3837;3903;4758;5328;5329;5337;5768;5912;6590;6616;6809;6813;7077;7226;7414;8560;10970;25852;54918;80184;80331	CKAP4;SNAP25;CXCL1;CYBA;KPNB1;PLAUR;STX3;ITGAV;QSOX1;TIMP2;RAP2B;ILF2;ITGAM;CYBB;SLPI;DEGS1;PLD1;VCL;ADAM10;ITGB2;CD53;PLAU;LAIR1;DNAJC5;STXBP2;TRPM2;CNN2;NEU1;CD47;CEP290;ARMC8;CMTM6	geneontology_Cellular_Component
GO:0099568	cytoplasmic region	http://amigo.geneontology.org/amigo/term/GO:0099568	361	82	57.1641747572816	1.43446486104577	0.000314374805566064	0.00192314977115204	81;100;120;231;302;752;829;999;1000;1063;1627;2023;2037;2263;2316;3091;3192;3689;3799;3880;3918;3927;3993;3996;4082;4640;4646;4691;5594;5829;5874;5905;6242;6421;6513;7171;7186;7248;7345;7402;7430;7456;8936;9322;9833;10097;10256;10518;10564;10890;11151;22906;22919;23048;23162;23433;23603;23616;23647;24137;26064;26086;26160;29899;54443;54874;55081;55188;55212;55329;55607;57085;59341;66008;79582;840…	KIF4A;MELK;ANLN;CENPF;KRT19;FGFR2;MARCKS;WASF1;EPB41L2;MNS1;SH3BP1;GPSM2;TPM4;MAPRE1;DBN1;EZR;UCHL1;ADD3;CIB2;UTRN;SFPQ;HIF1A;AKR1B1;TRAF2;FLNA;MYO6;CORO1C;IFT57;SLC2A1;FNBP1L;RHOV;ENO1;ADA;RTKN;RAI14;LLGL1;RAB27B;MAPK8IP3;HNRNPU;CAPZA1;PARD6B;WIPF2;EFHC1;ACTR2;FMNL1;AGTRAP;IFT172;ACTN4;LAMC2;RIC8B;TRAK2;ITGB2;MAPK1;LASP1;RANGAP1;TRIP10;TSC1;ANXA2;CDH1;NCL;RAB10;KIF5B;KLHL17;GPSM1;SPAG16;TRPV4;TR…	geneontology_Cellular_Component
GO:0071005	U2-type precatalytic spliceosome	http://amigo.geneontology.org/amigo/term/GO:0071005	30	13	4.7504854368932	2.73656243613325	0.000315538010542626	0.00192314977115204	6627;6628;6629;6632;6633;6636;6637;9128;9129;23450;23451;57819;84950	SNRPB;SNRPD1;PRPF38A;PRPF3;SNRPA1;SNRPF;SF3B1;SNRPG;PRPF4;SNRPD2;LSM2;SNRPB2;SF3B3	geneontology_Cellular_Component
GO:0071011	precatalytic spliceosome	http://amigo.geneontology.org/amigo/term/GO:0071011	30	13	4.7504854368932	2.73656243613325	0.000315538010542626	0.00192314977115204	6627;6628;6629;6632;6633;6636;6637;9128;9129;23450;23451;57819;84950	SNRPB;SNRPD1;PRPF38A;PRPF3;SNRPA1;SNRPF;SF3B1;SNRPG;PRPF4;SNRPD2;LSM2;SNRPB2;SF3B3	geneontology_Cellular_Component
GO:0042470	melanosome	http://amigo.geneontology.org/amigo/term/GO:0042470	93	28	14.7265048543689	1.90133370252434	0.000385622939249597	0.00231046964448699	302;476;483;813;822;1213;1267;3688;4323;4673;5874;5901;6509;6510;6513;6809;7037;7534;10130;10457;10672;10981;11021;23682;51393;80331;84062;84079	SLC1A5;CAPG;MMP14;ATP1A1;ATP1B3;NAP1L1;TFRC;CALU;STX3;RAN;SLC2A1;YWHAZ;SLC1A4;ITGB1;GPNMB;RAB27B;ANKRD27;GNA13;PDIA6;RAB32;DNAJC5;ANXA2;RAB35;DTNBP1;CLTC;RAB38;CNP;TRPV2	geneontology_Cellular_Component
GO:0048770	pigment granule	http://amigo.geneontology.org/amigo/term/GO:0048770	93	28	14.7265048543689	1.90133370252434	0.000385622939249597	0.00231046964448699	302;476;483;813;822;1213;1267;3688;4323;4673;5874;5901;6509;6510;6513;6809;7037;7534;10130;10457;10672;10981;11021;23682;51393;80331;84062;84079	SLC1A5;CAPG;MMP14;ATP1A1;ATP1B3;NAP1L1;TFRC;CALU;STX3;RAN;SLC2A1;YWHAZ;SLC1A4;ITGB1;GPNMB;RAB27B;ANKRD27;GNA13;PDIA6;RAB32;DNAJC5;ANXA2;RAB35;DTNBP1;CLTC;RAB38;CNP;TRPV2	geneontology_Cellular_Component
GO:0005881	cytoplasmic microtubule	http://amigo.geneontology.org/amigo/term/GO:0005881	46	17	7.28407766990291	2.33385759603337	0.000399652207063617	0.00237440428902502	6344;6993;7283;7461;8871;8915;9545;10376;10564;11004;22919;26586;27175;51512;59341;81930;84140	KIF2C;GTSE1;TUBA1B;KIF18A;CKAP2;TUBG1;MAPRE1;SYNJ2;RAB3D;TUBG2;CLIP2;SCTR;BCL10;TRPV4;DYNLT1;FAM161A;ARFGEF2	geneontology_Cellular_Component
GO:0000812	Swr1 complex	http://amigo.geneontology.org/amigo/term/GO:0000812	11	7	1.74184466019417	4.01872805306282	0.000450900203291082	0.00265655369772329	8089;8295;8607;10847;10902;57634;81611	ANP32E;TRRAP;YEATS4;SRCAP;EP400;BRD8;RUVBL1	geneontology_Cellular_Component
GO:0097346	INO80-type complex	http://amigo.geneontology.org/amigo/term/GO:0097346	24	11	3.80038834951456	2.89444103821786	0.000509914034509285	0.00295499362621364	86;8089;8295;8607;10445;10847;10902;55249;57634;81611;125476	ACTL6A;ANP32E;TRRAP;YEATS4;SRCAP;MCRS1;EP400;BRD8;RUVBL1;YY1AP1;INO80C	geneontology_Cellular_Component
GO:0070461	SAGA-type complex	http://amigo.geneontology.org/amigo/term/GO:0070461	24	11	3.80038834951456	2.89444103821786	0.000509914034509285	0.00295499362621364	2648;3054;6871;6873;6874;6878;8295;9913;23326;51616;56970	TAF6;ATXN7L3;HCFC1;KAT2A;TRRAP;TAF4;TAF9B;SUPT7L;TAF2;USP22;TADA2A	geneontology_Cellular_Component
GO:0030175	filopodium	http://amigo.geneontology.org/amigo/term/GO:0030175	81	25	12.8263106796117	1.94911854425445	0.000514759758771799	0.00295882235326554	351;1778;3636;3675;3685;3688;3936;4254;4885;5756;6624;7402;7408;7412;7429;7430;10123;10152;10642;26031;50619;55607;55740;59341;84687	VIL1;IGF2BP1;NPTX2;EZR;ITGA3;ENAH;UTRN;VCAM1;ARL4C;ITGAV;KITLG;OSBPL3;VASP;PPP1R9B;ITGB1;ABI2;FSCN1;DEF6;APP;INPPL1;LCP1;TWF1;TRPV4;PPP1R9A;DYNC1H1	geneontology_Cellular_Component
GO:0015030	Cajal body	http://amigo.geneontology.org/amigo/term/GO:0015030	43	16	6.80902912621359	2.34982105428258	0.000538486761657131	0.00307024306848058	1017;1736;2091;3181;7514;8161;9128;9129;9343;9733;9879;11325;11339;23524;51602;114034	OIP5;CDK2;PRPF3;DKC1;XPO1;EFTUD2;SART3;COIL;HNRNPA2B1;FBL;PRPF4;NOP58;DDX46;SRRM2;TOE1;DDX42	geneontology_Cellular_Component
GO:0000151	ubiquitin ligase complex	http://amigo.geneontology.org/amigo/term/GO:0000151	211	52	33.4117475728155	1.55633882623692	0.000546979733415665	0.003093717372199	580;672;701;899;991;996;1163;1164;5469;6045;6502;7186;7321;7324;7334;7428;7703;8445;8450;8535;8697;9025;9781;9810;9968;10238;10336;11065;11146;23032;23194;25852;25853;25897;27338;51433;51434;51514;54442;54850;54880;55832;56852;64750;79734;80204;83892;84733;115290;127544;165918;200933	CDC20;UBE2C;BUB1B;DTL;CKS2;CCNF;KCTD17;UBE2S;BRCA1;SKP2;BARD1;DYRK2;VHL;CKS1B;BCOR;RNF144A;TRAF2;CBX2;RAD18;MED12;DCAF7;CAND1;CDC27;ANAPC7;PCGF2;SMURF2;KCTD5;FBXO45;DCAF12;UBE2E1;RNF8;FBXO11;USP33;RNF168;RNF2;MED1;FBXO17;UBE2D1;FBXL7;GLMN;CBX4;PCGF3;RNF19B;RNF40;UBE2N;CUL4B;ANAPC5;ARMC8;KCTD10;CDC23;RNF19A;FBXL12	geneontology_Cellular_Component
GO:0005769	early endosome	http://amigo.geneontology.org/amigo/term/GO:0005769	243	58	38.478932038835	1.50731834089011	0.0006444064338611	0.00361583610110951	302;351;2150;2889;3482;3833;3996;4952;5594;5595;5770;7037;7412;7852;7855;8027;8073;8417;8898;9146;9179;9392;9765;9896;10163;10228;10457;10981;11031;11151;11156;22853;22906;22943;23062;23163;23180;23623;23682;25930;26056;26060;26750;27131;29062;29886;54918;55198;55737;55920;56937;57679;66008;81609;84079;115123;124930;255738	KIFC1;DKK1;RCC2;RUSC1;TFRC;VCAM1;MTMR2;F2RL1;PCSK9;HGS;STX6;LLGL1;GPNMB;FZD5;ANKRD27;CXCR4;APPL2;GGA3;PMEPA1;WASF2;MARCH3;RAB32;APP;TRAK2;SNX27;MAPK1;PTPN23;ANXA2;PTP4A2;STAM;RFTN1;IGF2R;SNX5;MAPK3;APPL1;FIG4;GGA2;RPS6KC1;SNX8;TRAK1;OCRL;RAPGEF1;VPS35;RAB38;RAB31;CORO1A;ALS2;WDR91;TGFBRAP1;LMTK2;STX7;ANKRD13B;PTP4A3;PTPN1;AP4M1;ZFYVE16;RAB11FIP5;CMTM6	geneontology_Cellular_Component
GO:0030863	cortical cytoskeleton	http://amigo.geneontology.org/amigo/term/GO:0030863	87	26	13.7764077669903	1.88728443871259	0.000695481158853983	0.00387169432527375	81;829;999;1000;1627;2037;2316;3880;3927;3993;3996;4640;6242;6513;7171;7402;7430;7456;10097;10518;11151;22919;54443;55607;59341;147179	ANLN;KRT19;EPB41L2;TPM4;MAPRE1;DBN1;EZR;CIB2;UTRN;FLNA;SLC2A1;RTKN;LLGL1;CAPZA1;WIPF2;ACTR2;ACTN4;LASP1;CDH1;TRPV4;PPP1R9A;CORO1A;WIPF1;CDH2;LLGL2;MYO1A	geneontology_Cellular_Component
GO:0005884	actin filament	http://amigo.geneontology.org/amigo/term/GO:0005884	83	25	13.1430097087379	1.90215183234471	0.000769697945335324	0.00425137849493808	71;2011;2316;3055;3936;4640;4646;5058;5756;5880;6714;7169;7170;7171;7248;7430;7456;7525;8826;10094;10787;11151;23433;23607;147179	SRC;TPM4;EZR;IQGAP1;FLNA;MYO6;TPM3;PAK1;CD2AP;RAC2;MARK2;WIPF2;NCKAP1;ACTG1;YES1;TSC1;ARPC3;LCP1;HCK;TWF1;TPM2;CORO1A;WIPF1;RHOQ;MYO1A	geneontology_Cellular_Component
GO:0005689	U12-type spliceosomal complex	http://amigo.geneontology.org/amigo/term/GO:0005689	25	11	3.95873786407767	2.77866339668915	0.000781298378850659	0.00428199964222803	1665;6628;6632;6633;6636;6637;10081;10262;23450;23451;84844	SNRPB;SNRPD1;SF3B4;SNRPF;SF3B1;SNRPG;DHX15;SNRPD2;PDCD7;SF3B3;PHF5A	geneontology_Cellular_Component
GO:0000791	euchromatin	http://amigo.geneontology.org/amigo/term/GO:0000791	29	12	4.5921359223301	2.61316306898666	0.000885675525242657	0.00481671227958891	1385;1788;3015;6045;6908;8805;10155;11335;23076;27316;29128;84733	UHRF1;H2AFZ;CBX2;DNMT3A;RBMX;TRIM28;CBX3;TBP;RRP1B;TRIM24;RNF2;CREB1	geneontology_Cellular_Component
GO:0016328	lateral plasma membrane	http://amigo.geneontology.org/amigo/term/GO:0016328	49	17	7.75912621359223	2.1909683554599	0.000926147767791985	0.00497748108579428	402;999;1364;1829;1856;2011;2065;4072;4640;8312;8826;9076;23603;29899;57216;81839;128239	DSG2;IQGAP3;CLDN4;EPCAM;GPSM2;IQGAP1;CORO1C;DVL2;VANGL1;MARK2;CLDN1;CDH1;AXIN1;VANGL2;ERBB3;MYO1A;ARL2	geneontology_Cellular_Component
GO:0034709	methylosome	http://amigo.geneontology.org/amigo/term/GO:0034709	12	7	1.90019417475728	3.68383404864092	0.000934294627805698	0.00497748108579428	3276;6628;6632;6633;6636;6637;79084	SNRPB;SNRPD1;SNRPF;PRMT1;SNRPG;SNRPD2;WDR77	geneontology_Cellular_Component
GO:1902554	serine/threonine protein kinase complex	http://amigo.geneontology.org/amigo/term/GO:1902554	75	23	11.876213592233	1.93664418557122	0.000936357828020706	0.00497748108579428	90;91;890;891;898;899;904;983;1017;1019;1032;1163;1164;2071;2967;5256;6885;7046;8851;9133;9134;29108;51755	CDK1;CCNB2;CCNB1;CCNA2;CCNE1;CKS2;CCNF;CDK2;CDK4;PYCARD;CCNE2;CKS1B;CDKN2D;MAP3K7;GTF2H3;ACVR1;CDK12;ACVR1B;CDK5R1;PHKA2;TGFBR1;ERCC3;CCNT1	geneontology_Cellular_Component
GO:0000307	cyclin-dependent protein kinase holoenzyme complex	http://amigo.geneontology.org/amigo/term/GO:0000307	37	14	5.85893203883495	2.38951397749681	0.000977344520254109	0.00515658638671384	890;891;898;899;904;983;1017;1019;1032;1163;1164;9133;9134;51755	CDK1;CCNB2;CCNB1;CCNA2;CCNE1;CKS2;CCNF;CDK2;CDK4;CCNE2;CKS1B;CDKN2D;CDK12;CCNT1	geneontology_Cellular_Component
GO:1904813	ficolin-1-rich granule lumen	http://amigo.geneontology.org/amigo/term/GO:1904813	108	30	17.1017475728155	1.75420668982901	0.00107750858516076	0.00564295236821227	47;226;230;240;317;427;823;1520;2547;2950;2992;3310;3608;3837;4318;4332;4860;5594;5708;5717;6993;7077;7130;7414;10075;10097;10213;10694;23406;55832	MMP9;KPNB1;ALDOA;PNP;ALOX5;TIMP2;ACLY;ILF2;APAF1;CAND1;HSPA6;VCL;ACTR2;TNFAIP6;MAPK1;CTSS;COTL1;MNDA;HUWE1;ASAH1;CCT8;GYG1;DYNLT1;PSMD11;PSMD2;ALDOC;GSTP1;PSMD14;XRCC6;CAPN1	geneontology_Cellular_Component
GO:0101002	ficolin-1-rich granule	http://amigo.geneontology.org/amigo/term/GO:0101002	152	39	24.0691262135922	1.62033302139469	0.00115446860581681	0.00600153900229766	47;226;230;240;317;427;823;965;1315;1520;2207;2547;2950;2992;3310;3608;3687;3689;3837;3958;4318;4332;4860;5594;5708;5717;6993;7077;7130;7226;7414;10075;10097;10213;10694;23406;51143;55832;83858	MMP9;KPNB1;ALDOA;PNP;ALOX5;TIMP2;FCER1G;ACLY;ILF2;APAF1;CAND1;HSPA6;LGALS3;VCL;ACTR2;COPB1;TNFAIP6;ITGB2;MAPK1;CTSS;COTL1;MNDA;HUWE1;ASAH1;CCT8;GYG1;DYNLT1;TRPM2;ATAD3B;PSMD11;CD58;ITGAX;PSMD2;ALDOC;GSTP1;PSMD14;XRCC6;CAPN1;DYNC1LI1	geneontology_Cellular_Component
GO:0032432	actin filament bundle	http://amigo.geneontology.org/amigo/term/GO:0032432	59	19	9.3426213592233	2.03369046753058	0.00133165574568705	0.00687212125693976	81;1265;1535;2275;3936;4082;4486;5829;6624;7170;7171;7429;7791;9260;10529;23094;51474;54751;57216	VIL1;MARCKS;TPM4;FBLIM1;SIPA1L3;CYBA;TPM3;FHL3;ZYX;FSCN1;ACTN4;NEBL;PDLIM7;LIMA1;LCP1;MST1R;VANGL2;CNN2;PXN	geneontology_Cellular_Component
GO:0005682	U5 snRNP	http://amigo.geneontology.org/amigo/term/GO:0005682	16	8	2.53359223300971	3.15757204169221	0.00151214834790492	0.00774702088383172	6628;6632;6633;6637;6638;9410;9416;23020	SNRPB;SNRPD1;SNRNP200;SNRNP40;SNRPG;SNRPD2;DDX23;SNRPN	geneontology_Cellular_Component
GO:0030864	cortical actin cytoskeleton	http://amigo.geneontology.org/amigo/term/GO:0030864	64	20	10.1343689320388	1.97348252605763	0.00152429285932343	0.00775305792476017	829;999;1000;2037;3880;3927;3993;3996;4640;6242;6513;7402;7456;10097;10518;11151;54443;55607;59341;147179	ANLN;KRT19;EPB41L2;CIB2;UTRN;SLC2A1;RTKN;LLGL1;CAPZA1;WIPF2;ACTR2;LASP1;CDH1;TRPV4;PPP1R9A;CORO1A;WIPF1;CDH2;LLGL2;MYO1A	geneontology_Cellular_Component
GO:0035578	azurophil granule lumen	http://amigo.geneontology.org/amigo/term/GO:0035578	73	22	11.5595145631068	1.90319410732133	0.0015431694496848	0.00779300572090824	47;302;1075;1778;2171;2896;4332;5036;5580;5594;5834;6036;10097;10493;10576;10694;25801;29108;79980;114790;201294;203068	DSN1;PRKCD;PYCARD;FABP5;TUBB;CTSC;GCA;RNASE2;ACLY;CCT2;ACTR2;PA2G4;GRN;MAPK1;ANXA2;PYGB;VAT1;MNDA;CCT8;UNC13D;DYNC1H1;STK11IP	geneontology_Cellular_Component
GO:0005775	vacuolar lumen	http://amigo.geneontology.org/amigo/term/GO:0005775	125	33	19.7936893203883	1.66719803801349	0.00160951953436017	0.00807042773611802	47;302;427;1075;1513;1520;1778;2171;2239;2719;2896;2992;4332;4758;5036;5538;5580;5594;5834;6036;9672;10097;10493;10576;10675;10694;25801;29108;79980;114790;201294;203068;375790	GPC3;DSN1;PRKCD;PYCARD;FABP5;PPT1;TUBB;CTSC;GCA;RNASE2;ACLY;SDC3;AGRN;CCT2;ACTR2;PA2G4;GRN;MAPK1;CTSS;ANXA2;PYGB;VAT1;GPC4;MNDA;ASAH1;CCT8;UNC13D;GYG1;CSPG5;NEU1;DYNC1H1;STK11IP;CTSK	geneontology_Cellular_Component
GO:0035579	specific granule membrane	http://amigo.geneontology.org/amigo/term/GO:0035579	60	19	9.50097087378641	1.99979562640507	0.00166454494361434	0.00828755827560099	102;961;963;1535;1536;3684;3685;3689;3903;5328;5329;5337;5912;6616;7226;8560;10970;54918;80331	CKAP4;SNAP25;CYBA;PLAUR;ITGAV;RAP2B;ITGAM;CYBB;DEGS1;PLD1;ADAM10;ITGB2;CD53;PLAU;LAIR1;DNAJC5;TRPM2;CD47;CMTM6	geneontology_Cellular_Component
GO:0005766	primary lysosome	http://amigo.geneontology.org/amigo/term/GO:0005766	116	31	18.3685436893204	1.68766781538722	0.00178018550821912	0.00874021634938139	47;302;1075;1650;1778;2171;2896;4332;5036;5580;5594;5834;6036;6809;6813;8417;8904;9545;10097;10493;10576;10694;10970;25801;29108;54918;79980;80331;114790;201294;203068	DSN1;CKAP4;PRKCD;PYCARD;FABP5;TUBB;STX3;RAB3D;CTSC;GCA;RNASE2;ACLY;CPNE1;CCT2;ACTR2;DDOST;PA2G4;GRN;MAPK1;DNAJC5;ANXA2;PYGB;VAT1;MNDA;CCT8;UNC13D;STXBP2;DYNC1H1;STX7;STK11IP;CMTM6	geneontology_Cellular_Component
GO:0042582	azurophil granule	http://amigo.geneontology.org/amigo/term/GO:0042582	116	31	18.3685436893204	1.68766781538722	0.00178018550821912	0.00874021634938139	47;302;1075;1650;1778;2171;2896;4332;5036;5580;5594;5834;6036;6809;6813;8417;8904;9545;10097;10493;10576;10694;10970;25801;29108;54918;79980;80331;114790;201294;203068	DSN1;CKAP4;PRKCD;PYCARD;FABP5;TUBB;STX3;RAB3D;CTSC;GCA;RNASE2;ACLY;CPNE1;CCT2;ACTR2;DDOST;PA2G4;GRN;MAPK1;DNAJC5;ANXA2;PYGB;VAT1;MNDA;CCT8;UNC13D;STXBP2;DYNC1H1;STX7;STK11IP;CMTM6	geneontology_Cellular_Component
GO:1990023	mitotic spindle midzone	http://amigo.geneontology.org/amigo/term/GO:1990023	10	6	1.58349514563107	3.78908645003066	0.00184212963932762	0.00885976636057568	1062;3192;9212;9585;55920;81930	AURKB;KIF18A;CENPE;RCC2;KIF20B;HNRNPU	geneontology_Cellular_Component
GO:0031010	ISWI-type complex	http://amigo.geneontology.org/amigo/term/GO:0031010	10	6	1.58349514563107	3.78908645003066	0.00184212963932762	0.00885976636057568	2186;5928;6594;8467;10042;11177	RBBP4;HMGXB4;BPTF;BAZ1A;SMARCA1;SMARCA5	geneontology_Cellular_Component
GO:0031080	nuclear pore outer ring	http://amigo.geneontology.org/amigo/term/GO:0031080	10	6	1.58349514563107	3.78908645003066	0.00184212963932762	0.00885976636057568	4928;23279;57122;79023;79902;348995	NUP107;NUP85;NUP43;NUP37;NUP160;NUP98	geneontology_Cellular_Component
GO:0032155	cell division site part	http://amigo.geneontology.org/amigo/term/GO:0032155	52	17	8.23417475728155	2.0645663349526	0.00195357443493349	0.00933227787498634	1894;3688;5501;5585;5586;6242;10112;10426;10733;11113;29127;51474;54443;54820;55165;84440;113026	ANLN;KIF20A;ECT2;CEP55;RACGAP1;PLK4;CIT;NDE1;RAB11FIP4;PPP1CC;RTKN;ITGB1;PLCD3;PKN1;TUBGCP3;LIMA1;PKN2	geneontology_Cellular_Component
[truncated: 201 more rows]
