# Supplementary material for: Identification of molecular subtypes and prognostic signature for hepatocellular carcinoma based on genes associated with homologous recombination deficiency
Source: Sci Rep. 2021 Dec 15;11:24022. doi: 10.1038/s41598-021-03432-3 (PMC8674316; doi:10.1038/s41598-021-03432-3)
Supplement: Supplementary file 5 — Supplementary Information 5. [file 41598_2021_3432_MOESM5_ESM.txt]

geneSet	description	link	size	overlap	expect	enrichmentRatio	pValue	FDR	overlapId	userId	DB
hsa04610	Complement and coagulation cascades	http://www.kegg.jp/kegg-bin/show_pathway?hsa04610+10747+1361+2147+2158+2160+2161+2165+2243+2244+2266+3426+3818+3827+4153+462+5340+5624+629+710+722+725+729+730+731+732+733+735	79	27	1.81133778660408	14.9061098375361	0	0	10747;1361;2147;2158;2160;2161;2165;2243;2244;2266;3426;3818;3827;4153;462;5340;5624;629;710;722;725;729;730;731;732;733;735	F2;PROC;CFI;CFB;FGB;C8B;F11;F13B;KNG1;KLKB1;SERPING1;FGG;C9;C8G;CPB2;PLG;FGA;C7;MBL2;C4BPB;F12;C8A;SERPINC1;F9;MASP2;C4BPA;C6	pathway_KEGG
hsa00830	Retinol metabolism	http://www.kegg.jp/kegg-bin/show_pathway?hsa00830+1543+1544+1559+1576+1579+316+5959+7364	13	8	0.298068243365228	26.839491217444	7.16371406639382e-11	1.06739339589268e-08	1543;1544;1559;1576;1579;316;5959;7364	RDH5;UGT2B7;CYP4A11;CYP1A1;CYP2C9;AOX1;CYP1A2;CYP3A4	pathway_KEGG
hsa00140	Steroid hormone biosynthesis	http://www.kegg.jp/kegg-bin/show_pathway?hsa00140+1543+1544+1571+1576+1583+1586+3290+7364	18	8	0.412709875428778	19.3840769903762	2.21162310687362e-09	2.19687895282779e-07	1543;1544;1571;1576;1583;1586;3290;7364	UGT2B7;CYP11A1;CYP17A1;CYP1A1;HSD11B1;CYP1A2;CYP3A4;CYP2E1	pathway_KEGG
hsa00980	Metabolism of xenobiotics by cytochrome P450	http://www.kegg.jp/kegg-bin/show_pathway?hsa00980+1543+1544+1559+1571+1576+22977+3290+7364	24	8	0.550279833905037	14.5380577427822	3.31098800598895e-08	2.46668606446176e-06	1543;1544;1559;1571;1576;22977;3290;7364	UGT2B7;CYP1A1;CYP2C9;AKR7A3;HSD11B1;CYP1A2;CYP3A4;CYP2E1	pathway_KEGG
hsa00260	Glycine, serine and threonine metabolism	http://www.kegg.jp/kegg-bin/show_pathway?hsa00260+1491+1610+189+211+27232+51268+635+9380	26	8	0.596136486730457	13.419745608722	6.76709160929434e-08	3.36098883261619e-06	1491;1610;189;211;27232;51268;635;9380	GRHPR;PIPOX;ALAS1;DAO;BHMT;AGXT;CTH;GNMT	pathway_KEGG
hsa05204	Chemical carcinogenesis	http://www.kegg.jp/kegg-bin/show_pathway?hsa05204+10+1543+1544+1559+1571+1576+3290+7364	26	8	0.596136486730457	13.419745608722	6.76709160929434e-08	3.36098883261619e-06	10;1543;1544;1559;1571;1576;3290;7364	UGT2B7;NAT2;CYP1A1;CYP2C9;HSD11B1;CYP1A2;CYP3A4;CYP2E1	pathway_KEGG
hsa04979	Cholesterol metabolism	http://www.kegg.jp/kegg-bin/show_pathway?hsa04979+27329+335+336+341+345+350+3931+3990+8647	40	9	0.917133056508395	9.81318897637795	1.97779838062573e-07	8.41977024894953e-06	27329;335;336;341;345;350;3931;3990;8647	APOH;LIPC;ABCB11;LCAT;APOC1;APOA2;APOA1;ANGPTL3;APOC3	pathway_KEGG
hsa04976	Bile secretion	http://www.kegg.jp/kegg-bin/show_pathway?hsa04976+10599+10998+1576+28234+5244+570+6554+6580+8647+9429	55	10	1.26105795269904	7.92984967788117	3.4349086597274e-07	1.27950347574846e-05	10599;10998;1576;28234;5244;570;6554;6580;8647;9429	ABCG2;ABCB11;SLCO1B1;SLCO1B3;BAAT;ABCB4;SLC22A1;SLC27A5;SLC10A1;CYP3A4	pathway_KEGG
hsa01230	Biosynthesis of amino acids	http://www.kegg.jp/kegg-bin/show_pathway?hsa01230+1373+1491+229+2752+2875+5009+5053+5091+6898+84706	59	10	1.35277125834988	7.39223275056719	6.82712999466872e-07	2.26053859823476e-05	1373;1491;229;2752;2875;5009;5053;5091;6898;84706	PC;PAH;GLUL;GPT2;ALDOB;CTH;CPS1;GPT;OTC;TAT	pathway_KEGG
hsa00982	Drug metabolism	http://www.kegg.jp/kegg-bin/show_pathway?hsa00982+1544+1559+1571+1576+316+7364	20	6	0.458566528254198	13.0842519685039	3.84483696935778e-06	0.000114576141686862	1544;1559;1571;1576;316;7364	UGT2B7;CYP2C9;AOX1;CYP1A2;CYP3A4;CYP2E1	pathway_KEGG
hsa03320	PPAR signaling pathway	http://www.kegg.jp/kegg-bin/show_pathway?hsa03320+10998+11001+1579+1962+2167+335+336+345	44	8	1.00884636215923	7.92984967788117	5.42772429812377e-06	0.000147041985530989	10998;11001;1579;1962;2167;335;336;345	EHHADH;SLC27A2;APOA2;APOA1;FABP4;APOC3;CYP4A11;SLC27A5	pathway_KEGG
hsa00591	Linoleic acid metabolism	http://www.kegg.jp/kegg-bin/show_pathway?hsa00591+1544+1559+1571+1576+5320	13	5	0.298068243365228	16.7746820109025	6.50553142944599e-06	0.000161554030497909	1544;1559;1571;1576;5320	PLA2G2A;CYP2C9;CYP1A2;CYP3A4;CYP2E1	pathway_KEGG
hsa00250	Alanine, aspartate and glutamate metabolism	http://www.kegg.jp/kegg-bin/show_pathway?hsa00250+1373+18+189+2752+2875+84706	25	6	0.573208160317747	10.4674015748031	1.59878843952743e-05	0.000340313539270839	1373;18;189;2752;2875;84706	GLUL;ABAT;GPT2;AGXT;CPS1;GPT	pathway_KEGG
hsa00380	Tryptophan metabolism	http://www.kegg.jp/kegg-bin/show_pathway?hsa00380+1543+1544+1962+217+316+38	25	6	0.573208160317747	10.4674015748031	1.59878843952743e-05	0.000340313539270839	1543;1544;1962;217;316;38	ACAT1;ALDH2;EHHADH;CYP1A1;AOX1;CYP1A2	pathway_KEGG
hsa00983	Drug metabolism	http://www.kegg.jp/kegg-bin/show_pathway?hsa00983+10+1066+151531+1571+1576+1807+7364	39	7	0.894204730095685	7.82818493842116	2.35785171006642e-05	0.000468426539733195	10;1066;151531;1571;1576;1807;7364	UPP2;UGT2B7;CES1;DPYS;NAT2;CYP3A4;CYP2E1	pathway_KEGG
hsa01200	Carbon metabolism	http://www.kegg.jp/kegg-bin/show_pathway?hsa01200+1373+189+1962+2203+229+2875+38+5091+84706+9104	92	10	2.10940602996931	4.74067100308114	4.13032187258633e-05	0.000769272448769204	1373;189;1962;2203;229;2875;38;5091;84706;9104	ACAT1;PC;FBP1;GPT2;ALDOB;EHHADH;AGXT;RGN;CPS1;GPT	pathway_KEGG
hsa00220	Arginine biosynthesis	http://www.kegg.jp/kegg-bin/show_pathway?hsa00220+1373+2752+2875+5009+84706	19	5	0.435638201841488	11.4774140074596	5.26130639662004e-05	0.000922276062466336	1373;2752;2875;5009;84706	GLUL;GPT2;CPS1;GPT;OTC	pathway_KEGG
hsa05020	Prion diseases	http://www.kegg.jp/kegg-bin/show_pathway?hsa05020+729+730+731+732+733+735	35	6	0.802491424444846	7.47671541057368	0.000121411932991977	0.00201004200175607	729;730;731;732;733;735	C8B;C9;C8G;C7;C8A;C6	pathway_KEGG
hsa05150	Staphylococcus aureus infection	http://www.kegg.jp/kegg-bin/show_pathway?hsa05150+10747+1828+2266+3426+4153+5340+629	52	7	1.19227297346091	5.87113870381587	0.000160125113226828	0.00251143598639972	10747;1828;2266;3426;4153;5340;629	CFI;CFB;FGG;PLG;DSG1;MBL2;MASP2	pathway_KEGG
hsa00620	Pyruvate metabolism	http://www.kegg.jp/kegg-bin/show_pathway?hsa00620+197257+217+38+5091+9380	28	5	0.641993139555877	7.78824521934758	0.000376797209237112	0.00561427841763297	197257;217;38;5091;9380	GRHPR;ACAT1;PC;ALDH2;LDHD	pathway_KEGG
hsa00590	Arachidonic acid metabolism	http://www.kegg.jp/kegg-bin/show_pathway?hsa00590+1559+1571+1579+5320+8529	32	5	0.733706445206716	6.81471456692913	0.000717406359104888	0.0101803378577741	1559;1571;1579;5320;8529	PLA2G2A;CYP4F2;CYP4A11;CYP2C9;CYP2E1	pathway_KEGG
hsa00280	Valine, leucine and isoleucine degradation	http://www.kegg.jp/kegg-bin/show_pathway?hsa00280+18+1962+217+316+38	33	5	0.756634771619426	6.60820806490098	0.000830154393366422	0.0112448186010543	18;1962;217;316;38	ACAT1;ABAT;ALDH2;EHHADH;AOX1	pathway_KEGG
hsa00270	Cysteine and methionine metabolism	http://www.kegg.jp/kegg-bin/show_pathway?hsa00270+1036+1491+55256+635+6898	34	5	0.779563098032136	6.4138490041686	0.000955611065982742	0.0119259009081509	1036;1491;55256;635;6898	BHMT;ADI1;CTH;CDO1;TAT	pathway_KEGG
hsa00630	Glyoxylate and dicarboxylate metabolism	http://www.kegg.jp/kegg-bin/show_pathway?hsa00630+189+2752+38+9380	20	4	0.458566528254198	8.72283464566929	0.000960475240924907	0.0119259009081509	189;2752;38;9380	GRHPR;ACAT1;GLUL;AGXT	pathway_KEGG
hsa00410	beta-Alanine metabolism	http://www.kegg.jp/kegg-bin/show_pathway?hsa00410+18+1807+1962+217	21	4	0.481494854666907	8.30746156730409	0.00116558940366018	0.0138938256916294	18;1807;1962;217	ABAT;ALDH2;EHHADH;DPYS	pathway_KEGG
hsa00650	Butanoate metabolism	http://www.kegg.jp/kegg-bin/show_pathway?hsa00650+18+1962+38	12	3	0.275139916952518	10.9035433070866	0.0022258579482265	0.0253298630808357	18;1962;38	ACAT1;ABAT;EHHADH	pathway_KEGG
hsa00071	Fatty acid degradation	http://www.kegg.jp/kegg-bin/show_pathway?hsa00071+1579+1962+217+38	25	4	0.573208160317747	6.97826771653543	0.00229498759457236	0.0253298630808357	1579;1962;217;38	ACAT1;ALDH2;EHHADH;CYP4A11	pathway_KEGG
hsa04146	Peroxisome	http://www.kegg.jp/kegg-bin/show_pathway?hsa04146+11001+1610+189+1962+51268+570	61	6	1.3986279111753	4.28991867819801	0.00255394252888697	0.0271812454860113	11001;1610;189;1962;51268;570	PIPOX;DAO;EHHADH;SLC27A2;AGXT;BAAT	pathway_KEGG
GO:0044283	small molecule biosynthetic process	http://amigo.geneontology.org/amigo/term/GO:0044283	461	44	8.08851651059635	5.43981086548539	0	0	18;38;189;229;335;341;345;570;635;1036;1066;1373;1491;1543;1544;1559;1571;1576;2203;2538;2752;2819;2875;3638;3953;3990;4522;5009;5053;5091;5166;5207;5860;5950;7108;8647;9104;10998;11001;23541;27232;55256;84706;151531	UPP2;ACAT1;MTHFD1;QDPR;PC;PAH;GLUL;ABAT;FBP1;LIPC;BHMT;TM7SF2;PDK4;GPD1;GPT2;ABCB11;ALDOB;ADI1;LEPR;G6PC;APOC1;SLC27A2;CES1;INSIG1;AGXT;PFKFB1;CTH;APOA1;GNMT;RGN;BAAT;SEC14L2;CPS1;RBP4;GPT;APOC3;CDO1;OTC;CYP1A1;CYP2C9;SLC27A5;CYP1A2;CYP3A4;CYP2E1	geneontology_Biological_Process
GO:0032787	monocarboxylic acid metabolic process	http://amigo.geneontology.org/amigo/term/GO:0032787	332	35	5.82513553474618	6.00844388791119	0	0	18;38;189;229;341;345;570;1066;1543;1544;1559;1571;1576;1579;1962;2203;2819;3638;3990;5091;5166;5207;5444;7364;8529;8647;9104;9380;10249;10841;10998;11001;27329;51181;197257	GRHPR;ACAT1;PC;ABAT;FBP1;LIPC;PDK4;GPD1;ABCB11;ALDOB;EHHADH;APOC1;SLC27A2;UGT2B7;CES1;INSIG1;AGXT;PFKFB1;RGN;ANGPTL3;BAAT;FTCD;DCXR;LDHD;APOC3;CYP4F2;CYP4A11;PON1;CYP1A1;CYP2C9;SLC27A5;CYP1A2;GLYAT;CYP3A4;CYP2E1	geneontology_Biological_Process
GO:1901615	organic hydroxy compound metabolic process	http://amigo.geneontology.org/amigo/term/GO:1901615	324	34	5.68477082306555	5.98089194062977	0	0	18;217;319;335;336;341;570;1066;1543;1576;1579;1583;1586;1610;2819;3249;3638;3931;3953;3990;5053;5444;5860;5950;5959;7108;7276;8529;8647;10998;11001;23541;27329;197257	HPN;RDH5;QDPR;PAH;ABAT;DAO;LIPC;TM7SF2;GPD1;ABCB11;LCAT;ALDH2;LEPR;APOC1;SLC27A2;CES1;APOA2;INSIG1;CYP11A1;TTR;CYP17A1;APOA1;ANGPTL3;BAAT;SEC14L2;RBP4;LDHD;CYP4F2;APOF;CYP4A11;PON1;CYP1A1;SLC27A5;CYP3A4	geneontology_Biological_Process
GO:0016053	organic acid biosynthetic process	http://amigo.geneontology.org/amigo/term/GO:0016053	256	32	4.49167077378019	7.12429775280899	0	0	18;189;229;341;345;570;635;1036;1373;1491;1543;1544;1559;1571;1576;2203;2752;2819;2875;3638;3990;4522;5009;5053;5166;5207;8647;9104;10998;11001;55256;84706	MTHFD1;PAH;GLUL;ABAT;FBP1;LIPC;BHMT;PDK4;GPD1;GPT2;ABCB11;ALDOB;ADI1;APOC1;SLC27A2;INSIG1;AGXT;PFKFB1;CTH;RGN;BAAT;CPS1;GPT;APOC3;CDO1;OTC;CYP1A1;CYP2C9;SLC27A5;CYP1A2;CYP3A4;CYP2E1	geneontology_Biological_Process
GO:0046394	carboxylic acid biosynthetic process	http://amigo.geneontology.org/amigo/term/GO:0046394	256	32	4.49167077378019	7.12429775280899	0	0	18;189;229;341;345;570;635;1036;1373;1491;1543;1544;1559;1571;1576;2203;2752;2819;2875;3638;3990;4522;5009;5053;5166;5207;8647;9104;10998;11001;55256;84706	MTHFD1;PAH;GLUL;ABAT;FBP1;LIPC;BHMT;PDK4;GPD1;GPT2;ABCB11;ALDOB;ADI1;APOC1;SLC27A2;INSIG1;AGXT;PFKFB1;CTH;RGN;BAAT;CPS1;GPT;APOC3;CDO1;OTC;CYP1A1;CYP2C9;SLC27A5;CYP1A2;CYP3A4;CYP2E1	geneontology_Biological_Process
GO:0008202	steroid metabolic process	http://amigo.geneontology.org/amigo/term/GO:0008202	197	28	3.45648102513554	8.10072434837164	0	0	319;335;336;341;570;1066;1543;1544;1559;1571;1576;1583;1586;2538;3290;3638;3931;3953;3990;5444;7108;7364;8647;10202;10998;11001;23541;27329	LIPC;TM7SF2;ABCB11;LCAT;LEPR;G6PC;APOC1;SLC27A2;UGT2B7;CES1;APOA2;INSIG1;CYP11A1;CYP17A1;APOA1;ANGPTL3;BAAT;SEC14L2;DHRS2;APOF;PON1;CYP1A1;CYP2C9;SLC27A5;HSD11B1;CYP1A2;CYP3A4;CYP2E1	geneontology_Biological_Process
GO:0006959	humoral immune response	http://amigo.geneontology.org/amigo/term/GO:0006959	185	27	3.24593395761459	8.31809899787428	0	0	325;629;710;722;725;729;730;731;732;733;735;1361;1370;2147;2243;2244;3078;3263;3273;3426;3934;4153;5068;5320;10747;10877;81494	F2;CFI;CFB;FGB;C8B;CFHR1;SERPING1;C9;C8G;CPN2;CPB2;CFHR5;PLA2G2A;FGA;C7;MBL2;LCN2;C4BPB;APCS;REG3A;HRG;C8A;HPX;MASP2;C4BPA;C6;CFHR4	geneontology_Biological_Process
GO:0002526	acute inflammatory response	http://amigo.geneontology.org/amigo/term/GO:0002526	137	32	2.4037456875308	13.312556384811	0	0	197;325;336;462;629;710;722;725;729;730;731;732;733;735;1361;1370;2147;2161;3078;3240;3250;3426;3818;4153;5068;6288;6289;6291;7036;10877;57817;81494	AHSG;F2;CFI;CFB;HAMP;C8B;CFHR1;KLKB1;SERPING1;C9;C8G;TFR2;APOA2;CPN2;CPB2;CFHR5;SAA4;C7;MBL2;C4BPB;APCS;REG3A;F12;C8A;SERPINC1;C4BPA;C6;SAA2;HP;SAA1;HPR;CFHR4	geneontology_Biological_Process
GO:1903317	regulation of protein maturation	http://amigo.geneontology.org/amigo/term/GO:1903317	91	22	1.59664859536718	13.7788615878504	0	0	629;710;722;725;729;730;731;732;733;735;1361;1370;2147;2161;3078;3249;3426;3818;7036;7123;10877;81494	HPN;F2;CFI;CFB;C8B;CFHR1;KLKB1;SERPING1;C9;C8G;TFR2;CPN2;CPB2;CFHR5;C7;C4BPB;CLEC3B;F12;C8A;C4BPA;C6;CFHR4	geneontology_Biological_Process
GO:0070613	regulation of protein processing	http://amigo.geneontology.org/amigo/term/GO:0070613	89	21	1.56155741744702	13.4481126120439	0	0	629;710;722;725;729;730;731;732;733;735;1361;1370;2147;2161;3078;3249;3426;3818;7123;10877;81494	HPN;F2;CFI;CFB;C8B;CFHR1;KLKB1;SERPING1;C9;C8G;CPN2;CPB2;CFHR5;C7;C4BPB;CLEC3B;F12;C8A;C4BPA;C6;CFHR4	geneontology_Biological_Process
GO:0072376	protein activation cascade	http://amigo.geneontology.org/amigo/term/GO:0072376	83	31	1.45628388368655	21.2870583457425	0	0	325;350;462;629;710;722;725;729;730;731;732;733;735;1361;1370;2147;2158;2160;2161;2165;2243;2244;2266;3078;3426;3818;3827;4153;10747;10877;81494	F2;APOH;CFI;CFB;FGB;C8B;CFHR1;F11;F13B;KNG1;KLKB1;SERPING1;FGG;C9;C8G;CPN2;CPB2;CFHR5;FGA;C7;MBL2;C4BPB;APCS;F12;C8A;SERPINC1;F9;MASP2;C4BPA;C6;CFHR4	geneontology_Biological_Process
GO:0002673	regulation of acute inflammatory response	http://amigo.geneontology.org/amigo/term/GO:0002673	81	20	1.42119270576639	14.0726869191289	0	0	325;629;710;722;725;729;730;731;732;733;735;1361;1370;2147;2161;3078;3426;3818;10877;81494	F2;CFI;CFB;C8B;CFHR1;KLKB1;SERPING1;C9;C8G;CPN2;CPB2;CFHR5;C7;C4BPB;APCS;F12;C8A;C4BPA;C6;CFHR4	geneontology_Biological_Process
GO:0002920	regulation of humoral immune response	http://amigo.geneontology.org/amigo/term/GO:0002920	61	18	1.07028092656481	16.8180143672868	0	0	629;710;722;725;729;730;731;732;733;735;1361;1370;2147;3078;3263;3426;10877;81494	F2;CFI;CFB;C8B;CFHR1;SERPING1;C9;C8G;CPN2;CPB2;CFHR5;C7;C4BPB;C8A;HPX;C4BPA;C6;CFHR4	geneontology_Biological_Process
GO:0006956	complement activation	http://amigo.geneontology.org/amigo/term/GO:0006956	59	20	1.03518974864465	19.320129499143	0	0	325;629;710;722;725;729;730;731;732;733;735;1361;1370;2147;3078;3426;4153;10747;10877;81494	F2;CFI;CFB;C8B;CFHR1;SERPING1;C9;C8G;CPN2;CPB2;CFHR5;C7;MBL2;C4BPB;APCS;C8A;MASP2;C4BPA;C6;CFHR4	geneontology_Biological_Process
GO:0050819	negative regulation of coagulation	http://amigo.geneontology.org/amigo/term/GO:0050819	49	16	0.859733859043864	18.6104104563174	0	0	18;350;710;1361;2147;2160;2161;2243;2244;2266;3273;3818;3827;5340;5624;164656	F2;TMPRSS6;APOH;PROC;ABAT;FGB;F11;KNG1;KLKB1;SERPING1;FGG;CPB2;PLG;FGA;HRG;F12	geneontology_Biological_Process
GO:1900047	negative regulation of hemostasis	http://amigo.geneontology.org/amigo/term/GO:1900047	49	16	0.859733859043864	18.6104104563174	0	0	18;350;710;1361;2147;2160;2161;2243;2244;2266;3273;3818;3827;5340;5624;164656	F2;TMPRSS6;APOH;PROC;ABAT;FGB;F11;KNG1;KLKB1;SERPING1;FGG;CPB2;PLG;FGA;HRG;F12	geneontology_Biological_Process
GO:0030195	negative regulation of blood coagulation	http://amigo.geneontology.org/amigo/term/GO:0030195	48	16	0.842188270083785	18.998127340824	0	0	18;350;710;1361;2147;2160;2161;2243;2244;2266;3273;3818;3827;5340;5624;164656	F2;TMPRSS6;APOH;PROC;ABAT;FGB;F11;KNG1;KLKB1;SERPING1;FGG;CPB2;PLG;FGA;HRG;F12	geneontology_Biological_Process
GO:2000257	regulation of protein activation cascade	http://amigo.geneontology.org/amigo/term/GO:2000257	46	18	0.807097092163627	22.3021494870542	0	0	462;629;710;722;725;729;730;731;732;733;735;1361;1370;2147;3078;3426;10877;81494	F2;CFI;CFB;C8B;CFHR1;SERPING1;C9;C8G;CPN2;CPB2;CFHR5;C7;C4BPB;C8A;SERPINC1;C4BPA;C6;CFHR4	geneontology_Biological_Process
GO:0030449	regulation of complement activation	http://amigo.geneontology.org/amigo/term/GO:0030449	45	17	0.789551503203549	21.5312109862672	0	0	629;710;722;725;729;730;731;732;733;735;1361;1370;2147;3078;3426;10877;81494	F2;CFI;CFB;C8B;CFHR1;SERPING1;C9;C8G;CPN2;CPB2;CFHR5;C7;C4BPB;C8A;C4BPA;C6;CFHR4	geneontology_Biological_Process
GO:0016485	protein processing	http://amigo.geneontology.org/amigo/term/GO:0016485	204	27	3.57930014785609	7.54337409120952	1.11022302462516e-16	3.14248627120151e-14	350;629;710;722;725;729;730;731;732;733;735;1361;1370;2147;2158;2160;2161;2243;2244;2266;3078;3249;3426;3818;7123;10877;81494	HPN;F2;APOH;CFI;CFB;FGB;C8B;CFHR1;F11;KLKB1;SERPING1;FGG;C9;C8G;CPN2;CPB2;CFHR5;FGA;C7;C4BPB;CLEC3B;F12;C8A;F9;C4BPA;C6;CFHR4	geneontology_Biological_Process
GO:0072378	blood coagulation, fibrin clot formation	http://amigo.geneontology.org/amigo/term/GO:0072378	28	13	0.491276490882208	26.4616773675762	2.22044604925031e-16	5.71361140218456e-14	350;462;710;2147;2158;2160;2161;2165;2243;2244;2266;3818;3827	F2;APOH;FGB;F11;F13B;KNG1;KLKB1;SERPING1;FGG;FGA;F12;SERPINC1;F9	geneontology_Biological_Process
GO:0042730	fibrinolysis	http://amigo.geneontology.org/amigo/term/GO:0042730	27	13	0.473730901922129	27.4417394923013	2.22044604925031e-16	5.71361140218456e-14	350;710;1361;2147;2160;2161;2243;2244;2266;3273;3818;5340;164656	F2;TMPRSS6;APOH;FGB;F11;KLKB1;SERPING1;FGG;CPB2;PLG;FGA;HRG;F12	geneontology_Biological_Process
GO:0030193	regulation of blood coagulation	http://amigo.geneontology.org/amigo/term/GO:0030193	67	17	1.17555446032528	14.4612611101794	1.11022302462516e-15	2.61873855933459e-13	18;350;462;710;1361;2147;2160;2161;2243;2244;2266;3273;3818;3827;5340;5624;164656	F2;TMPRSS6;APOH;PROC;ABAT;FGB;F11;KNG1;KLKB1;SERPING1;FGG;CPB2;PLG;FGA;HRG;F12;SERPINC1	geneontology_Biological_Process
GO:0061045	negative regulation of wound healing	http://amigo.geneontology.org/amigo/term/GO:0061045	67	17	1.17555446032528	14.4612611101794	1.11022302462516e-15	2.61873855933459e-13	18;325;350;710;1361;2147;2160;2161;2243;2244;2266;3273;3818;3827;5340;5624;164656	F2;TMPRSS6;APOH;PROC;ABAT;FGB;F11;KNG1;KLKB1;SERPING1;FGG;CPB2;PLG;FGA;APCS;HRG;F12	geneontology_Biological_Process
GO:1900046	regulation of hemostasis	http://amigo.geneontology.org/amigo/term/GO:1900046	68	17	1.19310004928536	14.248595505618	1.33226762955019e-15	3.01678682035345e-13	18;350;462;710;1361;2147;2160;2161;2243;2244;2266;3273;3818;3827;5340;5624;164656	F2;TMPRSS6;APOH;PROC;ABAT;FGB;F11;KNG1;KLKB1;SERPING1;FGG;CPB2;PLG;FGA;HRG;F12;SERPINC1	geneontology_Biological_Process
GO:0006958	complement activation, classical pathway	http://amigo.geneontology.org/amigo/term/GO:0006958	31	13	0.543913257762445	23.9008698803914	1.55431223447522e-15	3.38421598437085e-13	325;710;722;725;729;730;731;732;733;735;3426;4153;10747	CFI;C8B;SERPING1;C9;C8G;C7;MBL2;C4BPB;APCS;C8A;MASP2;C4BPA;C6	geneontology_Biological_Process
GO:0050818	regulation of coagulation	http://amigo.geneontology.org/amigo/term/GO:0050818	69	17	1.21064563824544	14.0420941214786	1.77635683940025e-15	3.72442817327586e-13	18;350;462;710;1361;2147;2160;2161;2243;2244;2266;3273;3818;3827;5340;5624;164656	F2;TMPRSS6;APOH;PROC;ABAT;FGB;F11;KNG1;KLKB1;SERPING1;FGG;CPB2;PLG;FGA;HRG;F12;SERPINC1	geneontology_Biological_Process
GO:0051604	protein maturation	http://amigo.geneontology.org/amigo/term/GO:0051604	247	28	4.33376047313948	6.46090160578629	1.99840144432528e-15	4.04033949154479e-13	350;629;710;722;725;729;730;731;732;733;735;1361;1370;2147;2158;2160;2161;2243;2244;2266;3078;3249;3426;3818;7036;7123;10877;81494	HPN;F2;APOH;CFI;CFB;FGB;C8B;CFHR1;F11;KLKB1;SERPING1;FGG;C9;C8G;TFR2;CPN2;CPB2;CFHR5;FGA;C7;C4BPB;CLEC3B;F12;C8A;F9;C4BPA;C6;CFHR4	geneontology_Biological_Process
GO:0016054	organic acid catabolic process	http://amigo.geneontology.org/amigo/term/GO:0016054	147	22	2.57920157713159	8.52977145914545	7.88258347483861e-15	1.41411882204068e-12	18;38;189;1036;1491;1579;1610;1962;2752;2875;5009;5053;5444;5860;6898;8529;10841;11001;51181;51268;84706;197257	ACAT1;QDPR;PIPOX;PAH;GLUL;ABAT;DAO;GPT2;EHHADH;SLC27A2;AGXT;CTH;FTCD;DCXR;LDHD;GPT;CYP4F2;CDO1;CYP4A11;OTC;PON1;TAT	geneontology_Biological_Process
GO:0046395	carboxylic acid catabolic process	http://amigo.geneontology.org/amigo/term/GO:0046395	147	22	2.57920157713159	8.52977145914545	7.88258347483861e-15	1.41411882204068e-12	18;38;189;1036;1491;1579;1610;1962;2752;2875;5009;5053;5444;5860;6898;8529;10841;11001;51181;51268;84706;197257	ACAT1;QDPR;PIPOX;PAH;GLUL;ABAT;DAO;GPT2;EHHADH;SLC27A2;AGXT;CTH;FTCD;DCXR;LDHD;GPT;CYP4F2;CDO1;CYP4A11;OTC;PON1;TAT	geneontology_Biological_Process
GO:0002455	humoral immune response mediated by circulating immunoglobulin	http://amigo.geneontology.org/amigo/term/GO:0002455	43	14	0.754460325283391	18.5563104259211	7.88258347483861e-15	1.41411882204068e-12	325;710;722;725;729;730;731;732;733;735;3263;3426;4153;10747	CFI;C8B;SERPING1;C9;C8G;C7;MBL2;C4BPB;APCS;C8A;HPX;MASP2;C4BPA;C6	geneontology_Biological_Process
GO:1903035	negative regulation of response to wounding	http://amigo.geneontology.org/amigo/term/GO:1903035	75	17	1.31591917200591	12.9187265917603	7.99360577730113e-15	1.41411882204068e-12	18;325;350;710;1361;2147;2160;2161;2243;2244;2266;3273;3818;3827;5340;5624;164656	F2;TMPRSS6;APOH;PROC;ABAT;FGB;F11;KNG1;KLKB1;SERPING1;FGG;CPB2;PLG;FGA;APCS;HRG;F12	geneontology_Biological_Process
GO:1901605	alpha-amino acid metabolic process	http://amigo.geneontology.org/amigo/term/GO:1901605	135	21	2.36865450961065	8.86579275905119	1.50990331349021e-14	2.59017050232366e-12	38;189;570;635;1036;1373;1491;1610;2752;2875;4522;5009;5053;5860;6898;10249;10841;27232;51268;55256;84706	ACAT1;MTHFD1;QDPR;PIPOX;PAH;GLUL;DAO;BHMT;GPT2;ADI1;AGXT;CTH;GNMT;BAAT;FTCD;CPS1;GPT;CDO1;OTC;GLYAT;TAT	geneontology_Biological_Process
GO:0044282	small molecule catabolic process	http://amigo.geneontology.org/amigo/term/GO:0044282	249	27	4.36885165105964	6.18011371328009	2.08721928629529e-14	3.47522011168167e-12	18;38;189;217;229;1036;1491;1543;1579;1610;1807;1962;2752;2875;5009;5053;5444;5860;6898;8529;10841;11001;51181;51268;84706;151531;197257	UPP2;ACAT1;QDPR;PIPOX;PAH;GLUL;ABAT;DAO;GPT2;ALDOB;ALDH2;EHHADH;SLC27A2;AGXT;CTH;DPYS;FTCD;DCXR;LDHD;GPT;CYP4F2;CDO1;CYP4A11;OTC;PON1;CYP1A1;TAT	geneontology_Biological_Process
GO:0061041	regulation of wound healing	http://amigo.geneontology.org/amigo/term/GO:0061041	109	19	1.9124691966486	9.93480053602721	3.37507799486048e-14	5.45894757968719e-12	18;325;350;462;710;1361;2147;2160;2161;2243;2244;2266;3273;3818;3827;5068;5340;5624;164656	F2;TMPRSS6;APOH;PROC;ABAT;FGB;F11;KNG1;KLKB1;SERPING1;FGG;CPB2;PLG;FGA;APCS;REG3A;HRG;F12;SERPINC1	geneontology_Biological_Process
GO:0006869	lipid transport	http://amigo.geneontology.org/amigo/term/GO:0006869	215	25	3.77230162641695	6.62725372354324	4.19664303308309e-14	6.59922116952316e-12	319;335;336;341;345;350;1066;1579;2167;3931;3990;5244;5320;5444;5950;6554;6578;8529;8647;9429;10599;10877;10998;11001;28234	SLCO2A1;APOH;LIPC;ABCG2;ABCB11;LCAT;SLCO1B1;APOC1;SLC27A2;CES1;APOA2;PLA2G2A;APOA1;SLCO1B3;FABP4;ABCB4;RBP4;APOC3;CYP4F2;APOF;CYP4A11;PON1;SLC27A5;CFHR4;SLC10A1	geneontology_Biological_Process
GO:0010876	lipid localization	http://amigo.geneontology.org/amigo/term/GO:0010876	239	26	4.19339576145885	6.20022565934841	6.17284001691587e-14	9.44444522588128e-12	319;335;336;341;345;350;1066;1579;2167;3931;3990;5244;5320;5444;5950;6554;6578;8529;8647;9429;10599;10877;10998;11001;27329;28234	SLCO2A1;APOH;LIPC;ABCG2;ABCB11;LCAT;SLCO1B1;APOC1;SLC27A2;CES1;APOA2;PLA2G2A;APOA1;SLCO1B3;ANGPTL3;FABP4;ABCB4;RBP4;APOC3;CYP4F2;APOF;CYP4A11;PON1;SLC27A5;CFHR4;SLC10A1	geneontology_Biological_Process
GO:0031639	plasminogen activation	http://amigo.geneontology.org/amigo/term/GO:0031639	20	10	0.350911779201577	28.497191011236	3.40838468559923e-13	5.07759623820454e-11	350;1361;2160;2161;2243;2244;2266;3249;3818;7123	HPN;APOH;FGB;F11;KLKB1;FGG;CPB2;FGA;CLEC3B;F12	geneontology_Biological_Process
GO:0006520	cellular amino acid metabolic process	http://amigo.geneontology.org/amigo/term/GO:0006520	196	23	3.43893543617546	6.68811625773905	3.89466237038505e-13	5.61876545290829e-11	18;38;189;570;635;1036;1373;1491;1610;1807;2752;2875;4522;5009;5053;5860;6898;10249;10841;27232;51268;55256;84706	ACAT1;MTHFD1;QDPR;PIPOX;PAH;GLUL;ABAT;DAO;BHMT;GPT2;ADI1;AGXT;CTH;GNMT;DPYS;BAAT;FTCD;CPS1;GPT;CDO1;OTC;GLYAT;TAT	geneontology_Biological_Process
GO:0009063	cellular amino acid catabolic process	http://amigo.geneontology.org/amigo/term/GO:0009063	67	15	1.17555446032528	12.7599362736877	3.97015753605956e-13	5.61876545290829e-11	18;38;189;1036;1491;1610;2752;2875;5009;5053;5860;6898;10841;51268;84706	ACAT1;QDPR;PIPOX;PAH;GLUL;ABAT;DAO;GPT2;AGXT;CTH;FTCD;GPT;CDO1;OTC;TAT	geneontology_Biological_Process
GO:1903034	regulation of response to wounding	http://amigo.geneontology.org/amigo/term/GO:1903034	129	19	2.26338097585017	8.39452138315478	8.02913291408913e-13	1.1086078396746e-10	18;325;350;462;710;1361;2147;2160;2161;2243;2244;2266;3273;3818;3827;5068;5340;5624;164656	F2;TMPRSS6;APOH;PROC;ABAT;FGB;F11;KNG1;KLKB1;SERPING1;FGG;CPB2;PLG;FGA;APCS;REG3A;HRG;F12;SERPINC1	geneontology_Biological_Process
GO:0007597	blood coagulation, intrinsic pathway	http://amigo.geneontology.org/amigo/term/GO:0007597	18	9	0.315820601281419	28.497191011236	5.46407363799517e-12	7.33284887356366e-10	350;462;710;2147;2158;2160;2161;3818;3827	F2;APOH;F11;KNG1;KLKB1;SERPING1;F12;SERPINC1;F9	geneontology_Biological_Process
GO:0006641	triglyceride metabolic process	http://amigo.geneontology.org/amigo/term/GO:0006641	54	13	0.947461803844258	13.7208697461506	5.6994409192157e-12	7.33284887356366e-10	335;336;341;345;350;1373;1571;2167;2538;3638;3990;9104;10998	APOH;LIPC;G6PC;APOC1;APOA2;INSIG1;APOA1;RGN;FABP4;CPS1;APOC3;SLC27A5;CYP2E1	geneontology_Biological_Process
GO:0008652	cellular amino acid biosynthetic process	http://amigo.geneontology.org/amigo/term/GO:0008652	54	13	0.947461803844258	13.7208697461506	5.6994409192157e-12	7.33284887356366e-10	18;189;635;1036;1373;1491;2752;2875;4522;5009;5053;55256;84706	MTHFD1;PAH;GLUL;ABAT;BHMT;GPT2;ADI1;AGXT;CTH;CPS1;GPT;CDO1;OTC	geneontology_Biological_Process
GO:0072330	monocarboxylic acid biosynthetic process	http://amigo.geneontology.org/amigo/term/GO:0072330	182	21	3.19329719073435	6.57627484874676	6.12987438586288e-12	7.7113819774155e-10	18;189;229;341;345;570;1543;1544;1559;1571;1576;2203;2819;3638;3990;5166;5207;8647;9104;10998;11001	ABAT;FBP1;LIPC;PDK4;GPD1;ABCB11;ALDOB;APOC1;SLC27A2;INSIG1;AGXT;PFKFB1;RGN;BAAT;APOC3;CYP1A1;CYP2C9;SLC27A5;CYP1A2;CYP3A4;CYP2E1	geneontology_Biological_Process
GO:0015711	organic anion transport	http://amigo.geneontology.org/amigo/term/GO:0015711	246	24	4.3162148841794	5.5604275143875	6.65556498802289e-12	8.19068552112991e-10	18;189;335;336;341;345;1579;2167;2538;5244;5320;6506;6514;6539;6554;6578;8529;8647;10599;10998;11001;28234;55867;116085	SLCO2A1;ABAT;ABCB11;SLCO1B1;SLC2A2;G6PC;APOC1;SLC27A2;APOA2;SLC22A11;AGXT;PLA2G2A;APOA1;SLCO1B3;SLC22A12;FABP4;ABCB4;SLC1A2;SLC6A12;APOC3;CYP4F2;CYP4A11;SLC27A5;SLC10A1	geneontology_Biological_Process
GO:0006639	acylglycerol metabolic process	http://amigo.geneontology.org/amigo/term/GO:0006639	67	14	1.17555446032528	11.9092738554419	6.82942591367919e-12	8.22582555262508e-10	283;335;336;341;345;350;1373;1571;2167;2538;3638;3990;9104;10998	APOH;LIPC;G6PC;APOC1;APOA2;INSIG1;APOA1;RGN;FABP4;ANG;CPS1;APOC3;SLC27A5;CYP2E1	geneontology_Biological_Process
GO:0006638	neutral lipid metabolic process	http://amigo.geneontology.org/amigo/term/GO:0006638	68	14	1.19310004928536	11.7341374752148	8.46989145486532e-12	9.98917823458179e-10	283;335;336;341;345;350;1373;1571;2167;2538;3638;3990;9104;10998	APOH;LIPC;G6PC;APOC1;APOA2;INSIG1;APOA1;RGN;FABP4;ANG;CPS1;APOC3;SLC27A5;CYP2E1	geneontology_Biological_Process
GO:1901606	alpha-amino acid catabolic process	http://amigo.geneontology.org/amigo/term/GO:1901606	56	13	0.982552981764416	13.2308386837881	9.42801392511683e-12	1.08922422102217e-09	38;189;1036;1610;2752;2875;5009;5053;5860;6898;10841;51268;84706	ACAT1;QDPR;PIPOX;PAH;GLUL;DAO;GPT2;AGXT;FTCD;GPT;CDO1;OTC;TAT	geneontology_Biological_Process
GO:0050727	regulation of inflammatory response	http://amigo.geneontology.org/amigo/term/GO:0050727	302	26	5.29876786594382	4.90680110127242	1.43764999904761e-11	1.6277073289217e-09	197;325;335;629;710;722;725;729;730;731;732;733;735;1361;1370;2147;2161;2167;3078;3426;3818;5320;5624;6288;10877;81494	AHSG;F2;PROC;CFI;CFB;C8B;CFHR1;KLKB1;SERPING1;C9;C8G;CPN2;CPB2;CFHR5;PLA2G2A;APOA1;C7;C4BPB;APCS;FABP4;F12;C8A;C4BPA;C6;SAA1;CFHR4	geneontology_Biological_Process
GO:0051917	regulation of fibrinolysis	http://amigo.geneontology.org/amigo/term/GO:0051917	14	8	0.245638245441104	32.5682182985554	2.1070478695151e-11	2.33882313516176e-09	350;1361;2147;2160;2161;3273;3818;5340	F2;APOH;F11;KLKB1;CPB2;PLG;HRG;F12	geneontology_Biological_Process
GO:0019835	cytolysis	http://amigo.geneontology.org/amigo/term/GO:0019835	29	10	0.508822079842287	19.6532351801627	3.22284421372387e-11	3.50856174882516e-09	729;730;731;732;733;735;2147;3078;3273;81494	F2;C8B;CFHR1;C9;C8G;CFHR5;C7;HRG;C8A;C6	geneontology_Biological_Process
GO:0006631	fatty acid metabolic process	http://amigo.geneontology.org/amigo/term/GO:0006631	201	21	3.52666338097585	5.95463692772095	4.16684464710215e-11	4.45066180136704e-09	38;341;345;570;1066;1543;1544;1559;1571;1576;1579;1962;3638;3990;5166;5444;8529;9104;10998;11001;27329	ACAT1;LIPC;PDK4;EHHADH;APOC1;SLC27A2;CES1;INSIG1;RGN;ANGPTL3;BAAT;APOC3;CYP4F2;CYP4A11;PON1;CYP1A1;CYP2C9;SLC27A5;CYP1A2;CYP3A4;CYP2E1	geneontology_Biological_Process
GO:0006953	acute-phase response	http://amigo.geneontology.org/amigo/term/GO:0006953	43	11	0.754460325283391	14.5799581917951	1.25787602556215e-10	1.31867336679766e-08	197;325;2147;3240;4153;5068;6288;6289;6291;7036;57817	AHSG;F2;HAMP;TFR2;SAA4;MBL2;APCS;REG3A;SAA2;HP;SAA1	geneontology_Biological_Process
GO:1902652	secondary alcohol metabolic process	http://amigo.geneontology.org/amigo/term/GO:1902652	98	15	1.71946771808773	8.72362990139876	1.30846555812525e-10	1.34676791355401e-08	319;335;336;341;1066;1576;1583;3638;3931;3953;3990;5444;7108;23541;27329	LIPC;TM7SF2;LCAT;LEPR;APOC1;CES1;APOA2;INSIG1;CYP11A1;APOA1;ANGPTL3;SEC14L2;APOF;PON1;CYP3A4	geneontology_Biological_Process
GO:0006066	alcohol metabolic process	http://amigo.geneontology.org/amigo/term/GO:0006066	216	21	3.78984721537703	5.54112047440699	1.6282641901455e-10	1.64600063935959e-08	217;319;335;336;341;1066;1576;1583;2819;3638;3931;3953;3990;5444;5860;5950;5959;7108;7276;23541;27329	RDH5;QDPR;LIPC;TM7SF2;GPD1;LCAT;ALDH2;LEPR;APOC1;CES1;APOA2;INSIG1;CYP11A1;TTR;APOA1;ANGPTL3;SEC14L2;RBP4;APOF;PON1;CYP3A4	geneontology_Biological_Process
GO:0051186	cofactor metabolic process	http://amigo.geneontology.org/amigo/term/GO:0051186	339	26	5.94795465746673	4.37125053859667	1.89412707740644e-10	1.88116726056103e-08	38;211;229;259;570;635;1543;1544;2203;2819;3240;3263;4522;5091;5166;5207;5860;6898;8529;9104;10249;10841;27232;51181;51268;84706	ACAT1;MTHFD1;QDPR;PIPOX;ALAS1;PC;FBP1;BHMT;PDK4;GPD1;AMBP;GPT2;ALDOB;PFKFB1;GNMT;RGN;BAAT;FTCD;DCXR;CYP4F2;HPX;CYP1A1;CYP1A2;GLYAT;TAT;HP	geneontology_Biological_Process
GO:0031638	zymogen activation	http://amigo.geneontology.org/amigo/term/GO:0031638	45	11	0.789551503203549	13.9319600499376	2.15326867447629e-10	2.10166447693281e-08	350;1361;2158;2160;2161;2243;2244;2266;3249;3818;7123	HPN;APOH;FGB;F11;KLKB1;FGG;CPB2;FGA;CLEC3B;F12;F9	geneontology_Biological_Process
GO:0042737	drug catabolic process	http://amigo.geneontology.org/amigo/term/GO:0042737	71	13	1.2457368161656	10.4355910745371	2.30612640095273e-10	2.21270873827007e-08	38;217;1544;1559;1571;1576;1610;1807;3240;5053;5860;6898;51268	ACAT1;QDPR;PIPOX;PAH;DAO;ALDH2;DPYS;CYP2C9;CYP1A2;TAT;HP;CYP3A4;CYP2E1	geneontology_Biological_Process
GO:0016125	sterol metabolic process	http://amigo.geneontology.org/amigo/term/GO:0016125	102	15	1.78965007392804	8.38152676801058	2.35036545781497e-10	2.21756980944843e-08	319;335;336;341;1066;1583;1586;3638;3931;3953;3990;5444;7108;23541;27329	LIPC;TM7SF2;LCAT;LEPR;APOC1;CES1;APOA2;INSIG1;CYP11A1;CYP17A1;APOA1;ANGPTL3;SEC14L2;APOF;PON1	geneontology_Biological_Process
GO:0015850	organic hydroxy compound transport	http://amigo.geneontology.org/amigo/term/GO:0015850	182	19	3.19329719073435	5.94996295838992	3.79456688293089e-10	3.52148247938882e-08	18;335;336;341;345;1066;3745;3931;3990;5244;5444;5950;6554;6580;8647;9429;10599;10998;28234	KCNB1;ABAT;LIPC;ABCG2;ABCB11;LCAT;SLCO1B1;APOC1;CES1;APOA2;APOA1;SLCO1B3;ABCB4;RBP4;APOC3;PON1;SLC22A1;SLC27A5;SLC10A1	geneontology_Biological_Process
GO:0007596	blood coagulation	http://amigo.geneontology.org/amigo/term/GO:0007596	286	23	5.01803844258255	4.58346428852047	9.27913523796065e-10	8.47244912614439e-08	18;350;462;710;725;1361;2147;2158;2160;2161;2165;2243;2244;2266;3273;3818;3827;5340;5624;6288;8529;8858;164656	F2;TMPRSS6;APOH;PROC;ABAT;FGB;F11;PROZ;F13B;KNG1;KLKB1;SERPING1;FGG;CPB2;PLG;FGA;C4BPB;HRG;F12;CYP4F2;SERPINC1;F9;SAA1	geneontology_Biological_Process
GO:0008203	cholesterol metabolic process	http://amigo.geneontology.org/amigo/term/GO:0008203	96	14	1.68437654016757	8.31168071161049	1.0732825739268e-09	9.64421055714228e-08	319;335;336;341;1066;1583;3638;3931;3953;3990;5444;7108;23541;27329	LIPC;TM7SF2;LCAT;LEPR;APOC1;CES1;APOA2;INSIG1;CYP11A1;APOA1;ANGPTL3;SEC14L2;APOF;PON1	geneontology_Biological_Process
GO:0050817	coagulation	http://amigo.geneontology.org/amigo/term/GO:0050817	289	23	5.07067520946279	4.53588507445278	1.13855902483806e-09	1.00709103743879e-07	18;350;462;710;725;1361;2147;2158;2160;2161;2165;2243;2244;2266;3273;3818;3827;5340;5624;6288;8529;8858;164656	F2;TMPRSS6;APOH;PROC;ABAT;FGB;F11;PROZ;F13B;KNG1;KLKB1;SERPING1;FGG;CPB2;PLG;FGA;C4BPB;HRG;F12;CYP4F2;SERPINC1;F9;SAA1	geneontology_Biological_Process
GO:0007599	hemostasis	http://amigo.geneontology.org/amigo/term/GO:0007599	291	23	5.10576638738295	4.50471060658713	1.30297694855841e-09	1.13479269319833e-07	18;350;462;710;725;1361;2147;2158;2160;2161;2165;2243;2244;2266;3273;3818;3827;5340;5624;6288;8529;8858;164656	F2;TMPRSS6;APOH;PROC;ABAT;FGB;F11;PROZ;F13B;KNG1;KLKB1;SERPING1;FGG;CPB2;PLG;FGA;C4BPB;HRG;F12;CYP4F2;SERPINC1;F9;SAA1	geneontology_Biological_Process
GO:0006957	complement activation, alternative pathway	http://amigo.geneontology.org/amigo/term/GO:0006957	14	7	0.245638245441104	28.497191011236	1.4078891386049e-09	1.20758491115793e-07	629;730;731;732;733;735;81494	CFB;C8B;C9;C8G;CFHR5;C7;C8A	geneontology_Biological_Process
GO:0016064	immunoglobulin mediated immune response	http://amigo.geneontology.org/amigo/term/GO:0016064	99	14	1.73701330704781	8.05981159913744	1.6281922476935e-09	1.37570094241686e-07	325;710;722;725;729;730;731;732;733;735;3263;3426;4153;10747	CFI;C8B;SERPING1;C9;C8G;C7;MBL2;C4BPB;APCS;C8A;HPX;MASP2;C4BPA;C6	geneontology_Biological_Process
GO:0006820	anion transport	http://amigo.geneontology.org/amigo/term/GO:0006820	322	24	5.64967964514539	4.24802847372461	1.80676118510803e-09	1.50412868660244e-07	18;189;335;336;341;345;1579;2167;2538;5244;5320;6506;6514;6539;6554;6578;8529;8647;10599;10998;11001;28234;55867;116085	SLCO2A1;ABAT;ABCB11;SLCO1B1;SLC2A2;G6PC;APOC1;SLC27A2;APOA2;SLC22A11;AGXT;PLA2G2A;APOA1;SLCO1B3;SLC22A12;FABP4;ABCB4;SLC1A2;SLC6A12;APOC3;CYP4F2;CYP4A11;SLC27A5;SLC10A1	geneontology_Biological_Process
GO:0019724	B cell mediated immunity	http://amigo.geneontology.org/amigo/term/GO:0019724	101	14	1.77210448496796	7.90021136945155	2.13189377262779e-09	1.74907980389071e-07	325;710;722;725;729;730;731;732;733;735;3263;3426;4153;10747	CFI;C8B;SERPING1;C9;C8G;C7;MBL2;C4BPB;APCS;C8A;HPX;MASP2;C4BPA;C6	geneontology_Biological_Process
GO:0008610	lipid biosynthetic process	http://amigo.geneontology.org/amigo/term/GO:0008610	412	27	7.22878265155249	3.73506872477364	2.71310018895576e-09	2.19412288138265e-07	283;335;336;341;345;570;1066;1543;1544;1559;1571;1576;1583;1586;2819;3290;3638;3931;3990;5166;5320;7108;8647;9104;10998;11001;23541	LIPC;TM7SF2;PDK4;GPD1;ABCB11;LCAT;APOC1;SLC27A2;CES1;APOA2;INSIG1;CYP11A1;PLA2G2A;CYP17A1;APOA1;RGN;BAAT;ANG;SEC14L2;APOC3;CYP1A1;CYP2C9;SLC27A5;HSD11B1;CYP1A2;CYP3A4;CYP2E1	geneontology_Biological_Process
GO:0034368	protein-lipid complex remodeling	http://amigo.geneontology.org/amigo/term/GO:0034368	23	8	0.403548546081814	19.8241328773815	3.00573677058935e-09	2.36326053587588e-07	335;336;341;345;3931;3990;5320;5444	LIPC;LCAT;APOC1;APOA2;PLA2G2A;APOA1;APOC3;PON1	geneontology_Biological_Process
GO:0034369	plasma lipoprotein particle remodeling	http://amigo.geneontology.org/amigo/term/GO:0034369	23	8	0.403548546081814	19.8241328773815	3.00573677058935e-09	2.36326053587588e-07	335;336;341;345;3931;3990;5320;5444	LIPC;LCAT;APOC1;APOA2;PLA2G2A;APOA1;APOC3;PON1	geneontology_Biological_Process
GO:0015718	monocarboxylic acid transport	http://amigo.geneontology.org/amigo/term/GO:0015718	104	14	1.8247412518482	7.67232065687122	3.15685710905456e-09	2.44807782114491e-07	18;1579;2167;5244;5320;6539;6554;6578;8529;8647;10599;10998;11001;28234	SLCO2A1;ABAT;ABCB11;SLCO1B1;SLC27A2;PLA2G2A;SLCO1B3;FABP4;ABCB4;SLC6A12;CYP4F2;CYP4A11;SLC27A5;SLC10A1	geneontology_Biological_Process
GO:0006805	xenobiotic metabolic process	http://amigo.geneontology.org/amigo/term/GO:0006805	57	11	1.00009857072449	10.9989158288981	3.26111893045322e-09	2.46149256870609e-07	10;570;1036;1066;1543;1544;1559;1571;1576;10249;22977	CES1;BAAT;NAT2;CDO1;CYP1A1;CYP2C9;AKR7A3;CYP1A2;GLYAT;CYP3A4;CYP2E1	geneontology_Biological_Process
GO:0006721	terpenoid metabolic process	http://amigo.geneontology.org/amigo/term/GO:0006721	57	11	1.00009857072449	10.9989158288981	3.26111893045322e-09	2.46149256870609e-07	335;336;345;1543;1544;1559;1571;1576;5950;5959;7276	RDH5;APOA2;TTR;APOA1;RBP4;APOC3;CYP1A1;CYP2C9;CYP1A2;CYP3A4;CYP2E1	geneontology_Biological_Process
GO:0034367	protein-containing complex remodeling	http://amigo.geneontology.org/amigo/term/GO:0034367	25	8	0.438639724001971	18.238202247191	6.43441588898952e-09	4.79279320362759e-07	335;336;341;345;3931;3990;5320;5444	LIPC;LCAT;APOC1;APOA2;PLA2G2A;APOA1;APOC3;PON1	geneontology_Biological_Process
GO:0016042	lipid catabolic process	http://amigo.geneontology.org/amigo/term/GO:0016042	171	17	3.00029571217348	5.66610815428083	7.11019065846585e-09	5.22737523604873e-07	38;335;336;341;345;1066;1373;1544;1576;1579;1962;2167;3990;5320;8529;11001;27329	ACAT1;LIPC;EHHADH;APOC1;SLC27A2;CES1;APOA2;PLA2G2A;APOA1;ANGPTL3;FABP4;CPS1;APOC3;CYP4F2;CYP4A11;CYP1A2;CYP3A4	geneontology_Biological_Process
GO:0000096	sulfur amino acid metabolic process	http://amigo.geneontology.org/amigo/term/GO:0000096	27	8	0.473730901922129	16.8872243029546	1.28173677227394e-08	9.30245111261898e-07	189;635;1036;1373;1491;4522;27232;55256	MTHFD1;BHMT;ADI1;AGXT;CTH;GNMT;CPS1;CDO1	geneontology_Biological_Process
GO:0006720	isoprenoid metabolic process	http://amigo.geneontology.org/amigo/term/GO:0006720	68	11	1.19310004928536	9.21967944481163	2.29233205750745e-08	1.64264452880376e-06	335;336;345;1543;1544;1559;1571;1576;5950;5959;7276	RDH5;APOA2;TTR;APOA1;RBP4;APOC3;CYP1A1;CYP2C9;CYP1A2;CYP3A4;CYP2E1	geneontology_Biological_Process
GO:0006732	coenzyme metabolic process	http://amigo.geneontology.org/amigo/term/GO:0006732	213	18	3.7372104484968	4.81642664978636	3.28100475677218e-08	2.30627917078656e-06	38;229;570;635;2203;2819;4522;5091;5166;5207;5860;8529;9104;10249;10841;27232;51181;51268	ACAT1;MTHFD1;QDPR;PIPOX;PC;FBP1;BHMT;PDK4;GPD1;ALDOB;PFKFB1;GNMT;RGN;BAAT;FTCD;DCXR;CYP4F2;GLYAT	geneontology_Biological_Process
GO:0002576	platelet degranulation	http://amigo.geneontology.org/amigo/term/GO:0002576	105	13	1.84228684080828	7.05644729802033	3.29992250192035e-08	2.30627917078656e-06	197;335;350;710;2243;2244;2266;3273;3699;3827;5267;5340;7123	AHSG;SERPINA4;APOH;FGB;KNG1;ITIH3;SERPING1;FGG;PLG;APOA1;FGA;CLEC3B;HRG	geneontology_Biological_Process
GO:0042060	wound healing	http://amigo.geneontology.org/amigo/term/GO:0042060	444	26	7.79024149827501	3.33750885717178	5.56349000202516e-08	3.84084352456883e-06	18;325;350;462;710;725;1361;2147;2158;2160;2161;2165;2243;2244;2266;3273;3484;3818;3827;5068;5340;5624;6288;8529;8858;164656	F2;TMPRSS6;APOH;PROC;ABAT;FGB;F11;PROZ;F13B;KNG1;KLKB1;SERPING1;FGG;CPB2;PLG;FGA;C4BPB;APCS;REG3A;HRG;F12;IGFBP1;CYP4F2;SERPINC1;F9;SAA1	geneontology_Biological_Process
GO:0034375	high-density lipoprotein particle remodeling	http://amigo.geneontology.org/amigo/term/GO:0034375	14	6	0.245638245441104	24.4261637239165	7.167604909597e-08	4.88865197508779e-06	335;336;341;345;3931;3990	LIPC;LCAT;APOC1;APOA2;APOA1;APOC3	geneontology_Biological_Process
GO:0030301	cholesterol transport	http://amigo.geneontology.org/amigo/term/GO:0030301	60	10	1.05273533760473	9.49906367041199	7.58180114246443e-08	5.10959241279656e-06	335;336;341;345;1066;3931;3990;5244;5444;9429	LIPC;ABCG2;LCAT;APOC1;CES1;APOA2;APOA1;ABCB4;APOC3;PON1	geneontology_Biological_Process
GO:0050878	regulation of body fluid levels	http://amigo.geneontology.org/amigo/term/GO:0050878	422	25	7.40423854115328	3.37644443261089	8.24281866096399e-08	5.48971722820202e-06	18;350;462;710;725;1036;1361;1579;2147;2158;2160;2161;2165;2243;2244;2266;3273;3818;3827;5340;5624;6288;8529;8858;164656	F2;TMPRSS6;APOH;PROC;ABAT;FGB;F11;PROZ;F13B;KNG1;KLKB1;SERPING1;FGG;CPB2;PLG;FGA;C4BPB;HRG;F12;CYP4F2;CDO1;CYP4A11;SERPINC1;F9;SAA1	geneontology_Biological_Process
GO:0071827	plasma lipoprotein particle organization	http://amigo.geneontology.org/amigo/term/GO:0071827	34	8	0.596550024642681	13.4104428288169	9.43853933899064e-08	6.18390085037574e-06	335;336;341;345;3931;3990;5320;5444	LIPC;LCAT;APOC1;APOA2;PLA2G2A;APOA1;APOC3;PON1	geneontology_Biological_Process
GO:0032102	negative regulation of response to external stimulus	http://amigo.geneontology.org/amigo/term/GO:0032102	254	19	4.45657959586003	4.26335928514554	9.50361020990442e-08	6.18390085037574e-06	18;325;335;350;710;1361;2147;2160;2161;2243;2244;2266;3273;3818;3827;5340;5624;6288;164656	F2;TMPRSS6;APOH;PROC;ABAT;FGB;F11;KNG1;KLKB1;SERPING1;FGG;CPB2;PLG;APOA1;FGA;APCS;HRG;F12;SAA1	geneontology_Biological_Process
GO:1901607	alpha-amino acid biosynthetic process	http://amigo.geneontology.org/amigo/term/GO:1901607	48	9	0.842188270083785	10.6864466292135	1.19839092649343e-07	7.7091943578174e-06	189;635;1373;1491;2752;4522;5009;5053;55256	MTHFD1;PAH;GLUL;BHMT;ADI1;AGXT;CTH;CPS1;OTC	geneontology_Biological_Process
GO:0044242	cellular lipid catabolic process	http://amigo.geneontology.org/amigo/term/GO:0044242	117	13	2.05283390832923	6.33270911360799	1.21850074141783e-07	7.75048617659137e-06	38;335;336;341;345;1373;1579;1962;2167;3990;8529;11001;27329	ACAT1;LIPC;EHHADH;APOC1;SLC27A2;APOA2;APOA1;ANGPTL3;FABP4;CPS1;APOC3;CYP4F2;CYP4A11	geneontology_Biological_Process
GO:0015849	organic acid transport	http://amigo.geneontology.org/amigo/term/GO:0015849	184	16	3.22838836865451	4.95603321934538	1.33426890647215e-07	8.3003255819108e-06	18;189;1579;2167;5244;5320;6506;6539;6554;6578;8529;8647;10599;10998;11001;28234	SLCO2A1;ABAT;ABCB11;SLCO1B1;SLC27A2;AGXT;PLA2G2A;SLCO1B3;FABP4;ABCB4;SLC1A2;SLC6A12;CYP4F2;CYP4A11;SLC27A5;SLC10A1	geneontology_Biological_Process
GO:0046942	carboxylic acid transport	http://amigo.geneontology.org/amigo/term/GO:0046942	184	16	3.22838836865451	4.95603321934538	1.33426890647215e-07	8.3003255819108e-06	18;189;1579;2167;5244;5320;6506;6539;6554;6578;8529;8647;10599;10998;11001;28234	SLCO2A1;ABAT;ABCB11;SLCO1B1;SLC27A2;AGXT;PLA2G2A;SLCO1B3;FABP4;ABCB4;SLC1A2;SLC6A12;CYP4F2;CYP4A11;SLC27A5;SLC10A1	geneontology_Biological_Process
GO:0006694	steroid biosynthetic process	http://amigo.geneontology.org/amigo/term/GO:0006694	119	13	2.08792508624938	6.226277027665	1.49114254166527e-07	9.17538905257292e-06	335;570;1066;1576;1583;1586;3290;3638;7108;8647;10998;11001;23541	TM7SF2;ABCB11;SLC27A2;CES1;INSIG1;CYP11A1;CYP17A1;APOA1;BAAT;SEC14L2;SLC27A5;HSD11B1;CYP3A4	geneontology_Biological_Process
GO:0010817	regulation of hormone levels	http://amigo.geneontology.org/amigo/term/GO:0010817	378	23	6.63223262690981	3.46791213364247	1.77453478578116e-07	1.08017649702227e-05	18;335;1543;1576;1583;1586;2243;2244;2266;2752;3249;3290;3745;5950;5959;6514;6580;7036;7276;7364;10202;10599;25924	HPN;KCNB1;RDH5;GLUL;ABAT;FGB;SLCO1B1;SLC2A2;FGG;UGT2B7;TFR2;CYP11A1;TTR;MYRIP;CYP17A1;APOA1;FGA;RBP4;DHRS2;CYP1A1;SLC22A1;HSD11B1;CYP3A4	geneontology_Biological_Process
GO:0071825	protein-lipid complex subunit organization	http://amigo.geneontology.org/amigo/term/GO:0071825	37	8	0.649186791522918	12.3231096264804	1.91887376432831e-07	1.1556111042407e-05	335;336;341;345;3931;3990;5320;5444	LIPC;LCAT;APOC1;APOA2;PLA2G2A;APOA1;APOC3;PON1	geneontology_Biological_Process
GO:0015918	sterol transport	http://amigo.geneontology.org/amigo/term/GO:0015918	67	10	1.17555446032528	8.50662418245849	2.2430073820523e-07	1.33659629366295e-05	335;336;341;345;1066;3931;3990;5244;5444;9429	LIPC;ABCG2;LCAT;APOC1;CES1;APOA2;APOA1;ABCB4;APOC3;PON1	geneontology_Biological_Process
GO:0055088	lipid homeostasis	http://amigo.geneontology.org/amigo/term/GO:0055088	85	11	1.4913750616067	7.37574355584931	2.4638887130557e-07	1.45292437548003e-05	335;336;345;433;2167;2538;3638;3931;3990;5244;27329	ASGR2;LIPC;LCAT;G6PC;APOA2;INSIG1;APOA1;ANGPTL3;FABP4;ABCB4;APOC3	geneontology_Biological_Process
GO:0006633	fatty acid biosynthetic process	http://amigo.geneontology.org/amigo/term/GO:0006633	86	11	1.50892065056678	7.28997909589757	2.78266356179557e-07	1.62398540446647e-05	341;345;1543;1544;1559;1571;1576;3638;3990;5166;9104	LIPC;PDK4;APOC1;INSIG1;RGN;APOC3;CYP1A1;CYP2C9;CYP1A2;CYP3A4;CYP2E1	geneontology_Biological_Process
GO:0002697	regulation of immune effector process	http://amigo.geneontology.org/amigo/term/GO:0002697	329	21	5.77249876786594	3.63793927803012	2.88347519417087e-07	1.66564827287768e-05	335;336;629;710;722;725;729;730;731;732;733;735;1361;1370;2147;3078;3263;3426;5950;10877;81494	F2;CFI;CFB;C8B;CFHR1;SERPING1;C9;C8G;APOA2;CPN2;CPB2;CFHR5;APOA1;C7;C4BPB;RBP4;C8A;HPX;C4BPA;C6;CFHR4	geneontology_Biological_Process
GO:0046364	monosaccharide biosynthetic process	http://amigo.geneontology.org/amigo/term/GO:0046364	69	10	1.21064563824544	8.26005536557564	2.98370394502534e-07	1.70613616492813e-05	229;2203;2538;2819;3953;5091;5207;5950;9104;27232	PC;FBP1;GPD1;ALDOB;LEPR;G6PC;PFKFB1;GNMT;RGN;RBP4	geneontology_Biological_Process
GO:0034370	triglyceride-rich lipoprotein particle remodeling	http://amigo.geneontology.org/amigo/term/GO:0034370	10	5	0.175455889600789	28.497191011236	3.68967012831511e-07	2.06804184122692e-05	335;336;345;3931;3990	LIPC;LCAT;APOA2;APOA1;APOC3	geneontology_Biological_Process
GO:0051918	negative regulation of fibrinolysis	http://amigo.geneontology.org/amigo/term/GO:0051918	10	5	0.175455889600789	28.497191011236	3.68967012831511e-07	2.06804184122692e-05	350;1361;2147;3273;5340	F2;APOH;CPB2;PLG;HRG	geneontology_Biological_Process
GO:0002253	activation of immune response	http://amigo.geneontology.org/amigo/term/GO:0002253	426	24	7.47442089699359	3.21095109985757	3.8821904091435e-07	2.15461567707464e-05	325;629;710;722;725;729;730;731;732;733;735;929;1361;1370;2147;2243;2244;2266;3078;3426;4153;10747;10877;81494	F2;CFI;CFB;FGB;C8B;CFHR1;CD14;SERPING1;FGG;C9;C8G;CPN2;CPB2;CFHR5;FGA;C7;MBL2;C4BPB;APCS;C8A;MASP2;C4BPA;C6;CFHR4	geneontology_Biological_Process
GO:0009069	serine family amino acid metabolic process	http://amigo.geneontology.org/amigo/term/GO:0009069	28	7	0.491276490882208	14.248595505618	3.94615442100843e-07	2.16885244440085e-05	189;570;1036;1491;1610;4522;10249	MTHFD1;DAO;AGXT;CTH;BAAT;CDO1;GLYAT	geneontology_Biological_Process
GO:0042632	cholesterol homeostasis	http://amigo.geneontology.org/amigo/term/GO:0042632	55	9	0.965007392804337	9.32635342185904	4.08849313515702e-07	2.22547688828114e-05	335;336;345;2167;2538;3638;3931;3990;27329	LIPC;LCAT;G6PC;APOA2;INSIG1;APOA1;ANGPTL3;FABP4;APOC3	geneontology_Biological_Process
GO:0055092	sterol homeostasis	http://amigo.geneontology.org/amigo/term/GO:0055092	56	9	0.982552981764416	9.1598113964687	4.79854488144582e-07	2.56269458244007e-05	335;336;345;2167;2538;3638;3931;3990;27329	LIPC;LCAT;G6PC;APOA2;INSIG1;APOA1;ANGPTL3;FABP4;APOC3	geneontology_Biological_Process
GO:0001676	long-chain fatty acid metabolic process	http://amigo.geneontology.org/amigo/term/GO:0001676	56	9	0.982552981764416	9.1598113964687	4.79854488144582e-07	2.56269458244007e-05	1543;1544;1559;1571;1576;1579;8529;10998;11001	SLC27A2;CYP4F2;CYP4A11;CYP1A1;CYP2C9;SLC27A5;CYP1A2;CYP3A4;CYP2E1	geneontology_Biological_Process
GO:1903319	positive regulation of protein maturation	http://amigo.geneontology.org/amigo/term/GO:1903319	19	6	0.333366190241498	17.9982259018332	6.01958078605414e-07	3.18475204017313e-05	729;2161;3249;3818;7036;7123	HPN;KLKB1;TFR2;CLEC3B;F12;C6	geneontology_Biological_Process
GO:0034754	cellular hormone metabolic process	http://amigo.geneontology.org/amigo/term/GO:0034754	59	9	1.03518974864465	8.69405827461436	7.60726983850546e-07	3.98747727368328e-05	1543;1576;1583;1586;5950;5959;7276;7364;10202	RDH5;UGT2B7;CYP11A1;TTR;CYP17A1;RBP4;DHRS2;CYP1A1;CYP3A4	geneontology_Biological_Process
GO:0046503	glycerolipid catabolic process	http://amigo.geneontology.org/amigo/term/GO:0046503	31	7	0.543913257762445	12.8696991663646	8.38279226256233e-07	4.35366853196013e-05	335;336;341;345;1373;2167;3990	LIPC;APOC1;APOA2;APOA1;FABP4;CPS1;APOC3	geneontology_Biological_Process
GO:0006094	gluconeogenesis	http://amigo.geneontology.org/amigo/term/GO:0006094	60	9	1.05273533760473	8.54915730337079	8.8159327304993e-07	4.53699956248696e-05	229;2203;2538;2819;3953;5091;5207;5950;27232	PC;FBP1;GPD1;ALDOB;LEPR;G6PC;PFKFB1;GNMT;RBP4	geneontology_Biological_Process
GO:0060192	negative regulation of lipase activity	http://amigo.geneontology.org/amigo/term/GO:0060192	12	5	0.210547067520946	23.74765917603	1.12693036280476e-06	5.69602927128368e-05	335;336;341;345;27329	APOC1;APOA2;APOA1;ANGPTL3;APOC3	geneontology_Biological_Process
GO:0006555	methionine metabolic process	http://amigo.geneontology.org/amigo/term/GO:0006555	12	5	0.210547067520946	23.74765917603	1.12693036280476e-06	5.69602927128368e-05	635;1491;4522;27232;55256	MTHFD1;BHMT;ADI1;CTH;GNMT	geneontology_Biological_Process
GO:0030194	positive regulation of blood coagulation	http://amigo.geneontology.org/amigo/term/GO:0030194	21	6	0.368457368161656	16.2841091492777	1.16926496884773e-06	5.78073200224941e-05	350;1361;2147;2161;3273;5340	F2;APOH;CPB2;PLG;HRG;F12	geneontology_Biological_Process
GO:1900048	positive regulation of hemostasis	http://amigo.geneontology.org/amigo/term/GO:1900048	21	6	0.368457368161656	16.2841091492777	1.16926496884773e-06	5.78073200224941e-05	350;1361;2147;2161;3273;5340	F2;APOH;CPB2;PLG;HRG;F12	geneontology_Biological_Process
GO:0010035	response to inorganic substance	http://amigo.geneontology.org/amigo/term/GO:0010035	453	24	7.94815179891572	3.01956990847533	1.17432287627395e-06	5.78073200224941e-05	18;929;1373;1543;1544;1571;1917;2167;2203;2243;2244;2266;3240;3485;3934;4489;4502;5009;5444;5860;6898;7036;9104;57817	QDPR;ABAT;HAMP;FBP1;FGB;CD14;FGG;TFR2;MT2A;IGFBP2;MT1A;FGA;RGN;LCN2;FABP4;CPS1;EEF1A2;OTC;PON1;CYP1A1;CYP1A2;TAT;HP;CYP2E1	geneontology_Biological_Process
GO:0019319	hexose biosynthetic process	http://amigo.geneontology.org/amigo/term/GO:0019319	63	9	1.10537210448497	8.14205457463884	1.34907446769361e-06	6.58371600139098e-05	229;2203;2538;2819;3953;5091;5207;5950;27232	PC;FBP1;GPD1;ALDOB;LEPR;G6PC;PFKFB1;GNMT;RBP4	geneontology_Biological_Process
GO:0046461	neutral lipid catabolic process	http://amigo.geneontology.org/amigo/term/GO:0046461	22	6	0.386002957121735	15.5439223697651	1.58444161546534e-06	7.53741511357082e-05	335;336;345;1373;2167;3990	LIPC;APOA2;APOA1;FABP4;CPS1;APOC3	geneontology_Biological_Process
GO:0046464	acylglycerol catabolic process	http://amigo.geneontology.org/amigo/term/GO:0046464	22	6	0.386002957121735	15.5439223697651	1.58444161546534e-06	7.53741511357082e-05	335;336;345;1373;2167;3990	LIPC;APOA2;APOA1;FABP4;CPS1;APOC3	geneontology_Biological_Process
GO:0050820	positive regulation of coagulation	http://amigo.geneontology.org/amigo/term/GO:0050820	22	6	0.386002957121735	15.5439223697651	1.58444161546534e-06	7.53741511357082e-05	350;1361;2147;2161;3273;5340	F2;APOH;CPB2;PLG;HRG;F12	geneontology_Biological_Process
GO:0043691	reverse cholesterol transport	http://amigo.geneontology.org/amigo/term/GO:0043691	13	5	0.228092656481025	21.9209161624892	1.80528613735742e-06	8.44605357320691e-05	335;336;345;3931;3990	LIPC;LCAT;APOA2;APOA1;APOC3	geneontology_Biological_Process
GO:0000097	sulfur amino acid biosynthetic process	http://amigo.geneontology.org/amigo/term/GO:0000097	13	5	0.228092656481025	21.9209161624892	1.80528613735742e-06	8.44605357320691e-05	635;1036;1491;4522;55256	MTHFD1;BHMT;ADI1;CTH;CDO1	geneontology_Biological_Process
GO:0046470	phosphatidylcholine metabolic process	http://amigo.geneontology.org/amigo/term/GO:0046470	35	7	0.61409561360276	11.3988764044944	2.02041349384174e-06	9.37504982675255e-05	335;336;341;3931;3990;5320;5444	LIPC;LCAT;APOC1;APOA2;PLA2G2A;APOA1;PON1	geneontology_Biological_Process
GO:0071466	cellular response to xenobiotic stimulus	http://amigo.geneontology.org/amigo/term/GO:0071466	105	11	1.84228684080828	5.97084002140182	2.12361477125445e-06	9.77380749599302e-05	10;570;1036;1066;1543;1544;1559;1571;1576;10249;22977	CES1;BAAT;NAT2;CDO1;CYP1A1;CYP2C9;AKR7A3;CYP1A2;GLYAT;CYP3A4;CYP2E1	geneontology_Biological_Process
GO:0051004	regulation of lipoprotein lipase activity	http://amigo.geneontology.org/amigo/term/GO:0051004	14	5	0.245638245441104	20.3551364365971	2.76840285307056e-06	0.000126386520574455	341;345;350;3990;27329	APOH;LIPC;APOC1;ANGPTL3;APOC3	geneontology_Biological_Process
GO:0006006	glucose metabolic process	http://amigo.geneontology.org/amigo/term/GO:0006006	154	13	2.70202069985214	4.81121406683204	2.92769935628101e-06	0.000132589648447254	229;2203;2538;2642;2819;3953;5091;5166;5207;5950;9104;27232;51181	PC;FBP1;PDK4;GPD1;ALDOB;LEPR;G6PC;GCGR;PFKFB1;GNMT;RGN;DCXR;RBP4	geneontology_Biological_Process
GO:0072329	monocarboxylic acid catabolic process	http://amigo.geneontology.org/amigo/term/GO:0072329	70	9	1.22819122720552	7.32784911717496	3.33621832560027e-06	0.000149891523343041	18;38;189;1579;1962;8529;11001;51181;197257	ACAT1;ABAT;EHHADH;SLC27A2;AGXT;DCXR;LDHD;CYP4F2;CYP4A11	geneontology_Biological_Process
GO:0006898	receptor-mediated endocytosis	http://amigo.geneontology.org/amigo/term/GO:0006898	235	16	4.12321340561853	3.88046856323213	3.56536776935368e-06	0.000158925566474891	259;335;341;345;432;433;929;3240;3250;3263;3426;6288;7036;10267;10268;54550	CFI;ASGR1;ASGR2;AMBP;CD14;NECAB2;APOC1;TFR2;RAMP3;APOA1;RAMP1;APOC3;HPX;HP;SAA1;HPR	geneontology_Biological_Process
GO:0006790	sulfur compound metabolic process	http://amigo.geneontology.org/amigo/term/GO:0006790	183	14	3.21084277969443	4.36022594707435	3.8722592534679e-06	0.000169354324079508	38;189;570;635;1036;1373;1491;4522;5091;5166;10249;27232;51268;55256	ACAT1;MTHFD1;PIPOX;PC;BHMT;PDK4;ADI1;AGXT;CTH;GNMT;BAAT;CPS1;CDO1;GLYAT	geneontology_Biological_Process
GO:0046486	glycerolipid metabolic process	http://amigo.geneontology.org/amigo/term/GO:0046486	294	18	5.15840315426318	3.4894519605595	3.88907651127646e-06	0.000169354324079508	283;335;336;341;345;350;1373;1571;2167;2538;2819;3638;3931;3990;5320;5444;9104;10998	APOH;LIPC;GPD1;LCAT;G6PC;APOC1;APOA2;INSIG1;PLA2G2A;APOA1;RGN;FABP4;ANG;CPS1;APOC3;PON1;SLC27A5;CYP2E1	geneontology_Biological_Process
GO:0010038	response to metal ion	http://amigo.geneontology.org/amigo/term/GO:0010038	294	18	5.15840315426318	3.4894519605595	3.88907651127646e-06	0.000169354324079508	18;929;1373;1543;1544;2167;2203;2243;2244;2266;3485;4489;4502;5009;5860;6898;7036;57817	QDPR;ABAT;HAMP;FBP1;FGB;CD14;FGG;TFR2;MT2A;IGFBP2;MT1A;FGA;FABP4;CPS1;OTC;CYP1A1;CYP1A2;TAT	geneontology_Biological_Process
GO:0042445	hormone metabolic process	http://amigo.geneontology.org/amigo/term/GO:0042445	135	12	2.36865450961065	5.06616729088639	4.16634531896776e-06	0.000180043365272339	335;1543;1576;1583;1586;3249;3290;5950;5959;7276;7364;10202	HPN;RDH5;UGT2B7;CYP11A1;TTR;CYP17A1;APOA1;RBP4;DHRS2;CYP1A1;HSD11B1;CYP3A4	geneontology_Biological_Process
GO:0005996	monosaccharide metabolic process	http://amigo.geneontology.org/amigo/term/GO:0005996	189	14	3.3161163134549	4.22180607573866	5.64389438795221e-06	0.00024204610704695	229;2203;2538;2642;2819;3953;5091;5166;5207;5950;7364;9104;27232;51181	PC;FBP1;PDK4;GPD1;ALDOB;LEPR;G6PC;GCGR;UGT2B7;PFKFB1;GNMT;RGN;DCXR;RBP4	geneontology_Biological_Process
GO:0019369	arachidonic acid metabolic process	http://amigo.geneontology.org/amigo/term/GO:0019369	27	6	0.473730901922129	12.665418227216	5.84378142876041e-06	0.000246155210797353	1543;1544;1559;1571;1579;8529	CYP4F2;CYP4A11;CYP1A1;CYP2C9;CYP1A2;CYP2E1	geneontology_Biological_Process
GO:0042759	long-chain fatty acid biosynthetic process	http://amigo.geneontology.org/amigo/term/GO:0042759	16	5	0.280729423361262	17.8107443820225	5.87015606035024e-06	0.000246155210797353	1543;1544;1559;1571;1576	CYP1A1;CYP2C9;CYP1A2;CYP3A4;CYP2E1	geneontology_Biological_Process
GO:0015721	bile acid and bile salt transport	http://amigo.geneontology.org/amigo/term/GO:0015721	16	5	0.280729423361262	17.8107443820225	5.87015606035024e-06	0.000246155210797353	6554;8647;10599;10998;28234	ABCB11;SLCO1B1;SLCO1B3;SLC27A5;SLC10A1	geneontology_Biological_Process
GO:1901617	organic hydroxy compound biosynthetic process	http://amigo.geneontology.org/amigo/term/GO:1901617	166	13	2.91256776737309	4.46341545959117	6.72264464052219e-06	0.000279830083161736	335;570;1066;1576;1610;3638;5053;5860;7108;8647;10998;11001;23541	QDPR;PAH;DAO;TM7SF2;ABCB11;SLC27A2;CES1;INSIG1;APOA1;BAAT;SEC14L2;SLC27A5;CYP3A4	geneontology_Biological_Process
GO:0090303	positive regulation of wound healing	http://amigo.geneontology.org/amigo/term/GO:0090303	42	7	0.736914736323312	9.49906367041198	7.30835296269827e-06	0.000301989679721423	350;1361;2147;2161;3273;5068;5340	F2;APOH;CPB2;PLG;REG3A;HRG;F12	geneontology_Biological_Process
GO:0010954	positive regulation of protein processing	http://amigo.geneontology.org/amigo/term/GO:0010954	17	5	0.298275012321341	16.7630535360212	8.19825510067762e-06	0.000333887209531914	729;2161;3249;3818;7123	HPN;KLKB1;CLEC3B;F12;C6	geneontology_Biological_Process
GO:0009072	aromatic amino acid family metabolic process	http://amigo.geneontology.org/amigo/term/GO:0009072	17	5	0.298275012321341	16.7630535360212	8.19825510067762e-06	0.000333887209531914	4522;5053;5860;6898;10841	MTHFD1;QDPR;PAH;FTCD;TAT	geneontology_Biological_Process
GO:1901568	fatty acid derivative metabolic process	http://amigo.geneontology.org/amigo/term/GO:1901568	78	9	1.36855593888615	6.57627484874676	8.29456337880785e-06	0.000335396594910223	38;1543;1544;1559;1571;1579;5444;8529;10998	ACAT1;CYP4F2;CYP4A11;PON1;CYP1A1;CYP2C9;SLC27A5;CYP1A2;CYP2E1	geneontology_Biological_Process
GO:0001523	retinoid metabolic process	http://amigo.geneontology.org/amigo/term/GO:0001523	43	7	0.754460325283391	9.27815521296054	8.60131930702224e-06	0.000345333819837254	335;336;345;1543;5950;5959;7276	RDH5;APOA2;TTR;APOA1;RBP4;APOC3;CYP1A1	geneontology_Biological_Process
GO:0033344	cholesterol efflux	http://amigo.geneontology.org/amigo/term/GO:0033344	30	6	0.526367668802366	11.3988764044944	1.12207913582907e-05	0.000444202097057927	335;336;341;345;5444;9429	ABCG2;APOC1;APOA2;APOA1;APOC3;PON1	geneontology_Biological_Process
GO:0009066	aspartate family amino acid metabolic process	http://amigo.geneontology.org/amigo/term/GO:0009066	30	6	0.526367668802366	11.3988764044944	1.12207913582907e-05	0.000444202097057927	635;1491;4522;27232;51268;55256	MTHFD1;PIPOX;BHMT;ADI1;CTH;GNMT	geneontology_Biological_Process
GO:0019318	hexose metabolic process	http://amigo.geneontology.org/amigo/term/GO:0019318	175	13	3.0704780680138	4.2338683788122	1.19433283752857e-05	0.000469522096753418	229;2203;2538;2642;2819;3953;5091;5166;5207;5950;9104;27232;51181	PC;FBP1;PDK4;GPD1;ALDOB;LEPR;G6PC;GCGR;PFKFB1;GNMT;RGN;DCXR;RBP4	geneontology_Biological_Process
GO:0009410	response to xenobiotic stimulus	http://amigo.geneontology.org/amigo/term/GO:0009410	202	14	3.54420896993593	3.95010568472578	1.21350339457038e-05	0.000473768463218133	10;18;570;1036;1066;1373;1543;1544;1559;1571;1576;5244;10249;22977	ABAT;CES1;BAAT;NAT2;ABCB4;CPS1;CDO1;CYP1A1;CYP2C9;AKR7A3;CYP1A2;GLYAT;CYP3A4;CYP2E1	geneontology_Biological_Process
GO:0097006	regulation of plasma lipoprotein particle levels	http://amigo.geneontology.org/amigo/term/GO:0097006	65	8	1.14046328240513	7.01469317199654	1.65073989453202e-05	0.000640057434448339	335;336;341;345;3931;3990;5320;5444	LIPC;LCAT;APOC1;APOA2;PLA2G2A;APOA1;APOC3;PON1	geneontology_Biological_Process
GO:0002449	lymphocyte mediated immunity	http://amigo.geneontology.org/amigo/term/GO:0002449	208	14	3.6494825036964	3.83616032843561	1.69112665424631e-05	0.000651256325829141	325;710;722;725;729;730;731;732;733;735;3263;3426;4153;10747	CFI;C8B;SERPING1;C9;C8G;C7;MBL2;C4BPB;APCS;C8A;HPX;MASP2;C4BPA;C6	geneontology_Biological_Process
GO:0010755	regulation of plasminogen activation	http://amigo.geneontology.org/amigo/term/GO:0010755	10	4	0.175455889600789	22.7977528089888	1.77190993215781e-05	0.00066429020701625	1361;2161;3249;7123	HPN;CPB2;CLEC3B;F12	geneontology_Biological_Process
GO:0050667	homocysteine metabolic process	http://amigo.geneontology.org/amigo/term/GO:0050667	10	4	0.175455889600789	22.7977528089888	1.77190993215781e-05	0.00066429020701625	635;1373;1491;4522	MTHFD1;BHMT;CTH;CPS1	geneontology_Biological_Process
GO:0009086	methionine biosynthetic process	http://amigo.geneontology.org/amigo/term/GO:0009086	10	4	0.175455889600789	22.7977528089888	1.77190993215781e-05	0.00066429020701625	635;1491;4522;55256	MTHFD1;BHMT;ADI1;CTH	geneontology_Biological_Process
GO:0009074	aromatic amino acid family catabolic process	http://amigo.geneontology.org/amigo/term/GO:0009074	10	4	0.175455889600789	22.7977528089888	1.77190993215781e-05	0.00066429020701625	5053;5860;6898;10841	QDPR;PAH;FTCD;TAT	geneontology_Biological_Process
GO:0016101	diterpenoid metabolic process	http://amigo.geneontology.org/amigo/term/GO:0016101	48	7	0.842188270083785	8.31168071161049	1.82536085797658e-05	0.000679826830066145	335;336;345;1543;5950;5959;7276	RDH5;APOA2;TTR;APOA1;RBP4;APOC3;CYP1A1	geneontology_Biological_Process
GO:0001889	liver development	http://amigo.geneontology.org/amigo/term/GO:0001889	108	10	1.89492360768852	5.27725759467333	1.88386253028305e-05	0.00069702913620473	38;570;1361;1373;1543;3249;5009;5860;9104;57817	HPN;ACAT1;QDPR;HAMP;CPB2;RGN;BAAT;CPS1;OTC;CYP1A1	geneontology_Biological_Process
GO:0019433	triglyceride catabolic process	http://amigo.geneontology.org/amigo/term/GO:0019433	20	5	0.350911779201577	14.248595505618	1.96806808612227e-05	0.000718789253905687	335;345;1373;2167;3990	LIPC;APOA1;FABP4;CPS1;APOC3	geneontology_Biological_Process
GO:0034377	plasma lipoprotein particle assembly	http://amigo.geneontology.org/amigo/term/GO:0034377	20	5	0.350911779201577	14.248595505618	1.96806808612227e-05	0.000718789253905687	335;336;341;345;3931	LCAT;APOC1;APOA2;APOA1;APOC3	geneontology_Biological_Process
GO:1903036	positive regulation of response to wounding	http://amigo.geneontology.org/amigo/term/GO:1903036	49	7	0.859733859043864	8.14205457463884	2.09837008511293e-05	0.000761466221270789	350;1361;2147;2161;3273;5068;5340	F2;APOH;CPB2;PLG;REG3A;HRG;F12	geneontology_Biological_Process
GO:0046916	cellular transition metal ion homeostasis	http://amigo.geneontology.org/amigo/term/GO:0046916	68	8	1.19310004928536	6.70522141440846	2.31174646456722e-05	0.000833553932223888	3263;3934;4489;4502;7036;9429;57817;164656	TMPRSS6;HAMP;ABCG2;TFR2;MT2A;MT1A;LCN2;HPX	geneontology_Biological_Process
GO:0061008	hepaticobiliary system development	http://amigo.geneontology.org/amigo/term/GO:0061008	111	10	1.94756037456875	5.13462901103351	2.39639921270074e-05	0.0008586086039936	38;570;1361;1373;1543;3249;5009;5860;9104;57817	HPN;ACAT1;QDPR;HAMP;CPB2;RGN;BAAT;CPS1;OTC;CYP1A1	geneontology_Biological_Process
GO:0032371	regulation of sterol transport	http://amigo.geneontology.org/amigo/term/GO:0032371	35	6	0.61409561360276	9.77046548956661	2.85200947618414e-05	0.00100606944587031	335;336;341;345;5244;5444	APOC1;APOA2;APOA1;ABCB4;APOC3;PON1	geneontology_Biological_Process
GO:0032374	regulation of cholesterol transport	http://amigo.geneontology.org/amigo/term/GO:0032374	35	6	0.61409561360276	9.77046548956661	2.85200947618414e-05	0.00100606944587031	335;336;341;345;5244;5444	APOC1;APOA2;APOA1;ABCB4;APOC3;PON1	geneontology_Biological_Process
GO:0002460	adaptive immune response based on somatic recombination of immune receptors built from immunoglobulin superfamily domains	http://amigo.geneontology.org/amigo/term/GO:0002460	218	14	3.82493839329719	3.66018967116792	2.86128211950398e-05	0.00100606944587031	325;710;722;725;729;730;731;732;733;735;3263;3426;4153;10747	CFI;C8B;SERPING1;C9;C8G;C7;MBL2;C4BPB;APCS;C8A;HPX;MASP2;C4BPA;C6	geneontology_Biological_Process
GO:0097164	ammonium ion metabolic process	http://amigo.geneontology.org/amigo/term/GO:0097164	115	10	2.01774273040907	4.95603321934538	3.26265406767057e-05	0.00114011633809155	18;335;336;341;635;1610;3931;3990;5320;5444	ABAT;DAO;LIPC;BHMT;LCAT;APOC1;APOA2;PLA2G2A;APOA1;PON1	geneontology_Biological_Process
GO:0090277	positive regulation of peptide hormone secretion	http://amigo.geneontology.org/amigo/term/GO:0090277	72	8	1.26328240512568	6.33270911360799	3.52643136009023e-05	0.00122473177481416	18;2243;2244;2266;2752;5950;7036;25924	GLUL;ABAT;FGB;FGG;TFR2;MYRIP;FGA;RBP4	geneontology_Biological_Process
GO:0016051	carbohydrate biosynthetic process	http://amigo.geneontology.org/amigo/term/GO:0016051	142	11	2.4914736323312	4.41505776230416	3.87630190414878e-05	0.00133803323654794	229;2203;2538;2819;2998;3953;5091;5207;5950;9104;27232	PC;FBP1;GPD1;ALDOB;LEPR;G6PC;PFKFB1;GNMT;RGN;RBP4;GYS2	geneontology_Biological_Process
GO:0051346	negative regulation of hydrolase activity	http://amigo.geneontology.org/amigo/term/GO:0051346	316	17	5.54440611138492	3.06615346323425	3.91036528685218e-05	0.00134161078114365	197;259;325;335;336;341;345;462;710;3273;3697;3699;3827;3953;5267;9104;27329	AHSG;SERPINA4;AMBP;ITIH1;KNG1;LEPR;ITIH3;SERPING1;APOC1;APOA2;APOA1;RGN;ANGPTL3;APCS;HRG;APOC3;SERPINC1	geneontology_Biological_Process
GO:0006534	cysteine metabolic process	http://amigo.geneontology.org/amigo/term/GO:0006534	12	4	0.210547067520946	18.998127340824	4.06314077431302e-05	0.00138562891104735	189;1036;1491;4522	MTHFD1;AGXT;CTH;CDO1	geneontology_Biological_Process
GO:0065005	protein-lipid complex assembly	http://amigo.geneontology.org/amigo/term/GO:0065005	23	5	0.403548546081814	12.3900830483635	4.09273214684314e-05	0.00138736267564545	335;336;341;345;3931	LCAT;APOC1;APOA2;APOA1;APOC3	geneontology_Biological_Process
GO:0005975	carbohydrate metabolic process	http://amigo.geneontology.org/amigo/term/GO:0005975	350	18	6.1409561360276	2.93113964686998	4.16138229382135e-05	0.00140223721222159	217;229;2203;2538;2642;2819;2998;3953;5091;5166;5207;5950;6514;7364;9104;27232;27329;51181	PC;FBP1;PDK4;GPD1;ALDOB;ALDH2;SLC2A2;LEPR;G6PC;GCGR;UGT2B7;PFKFB1;GNMT;RGN;ANGPTL3;DCXR;RBP4;GYS2	geneontology_Biological_Process
GO:0006766	vitamin metabolic process	http://amigo.geneontology.org/amigo/term/GO:0006766	74	8	1.29837358304584	6.16155481324021	4.31010426198419e-05	0.00144375740988713	316;1543;1576;1583;4522;5091;8529;9104	MTHFD1;PC;CYP11A1;RGN;CYP4F2;CYP1A1;AOX1;CYP3A4	geneontology_Biological_Process
GO:0019216	regulation of lipid metabolic process	http://amigo.geneontology.org/amigo/term/GO:0019216	288	16	5.05312962050271	3.166354556804	4.53379675157128e-05	0.00150975431827324	211;335;336;341;345;1543;1579;1917;2147;3638;5166;5244;7108;9104;23541;27329	F2;ALAS1;TM7SF2;PDK4;APOC1;APOA2;INSIG1;APOA1;RGN;ANGPTL3;ABCB4;SEC14L2;EEF1A2;APOC3;CYP4A11;CYP1A1	geneontology_Biological_Process
GO:0043062	extracellular structure organization	http://amigo.geneontology.org/amigo/term/GO:0043062	320	17	5.61458846722523	3.02782654494382	4.58121257276289e-05	0.00151662247803572	335;336;341;345;1361;2243;2244;2266;3249;3818;3931;3990;5320;5340;5444;7276;164656	HPN;TMPRSS6;LIPC;FGB;LCAT;KLKB1;FGG;APOC1;APOA2;TTR;CPB2;PLG;PLA2G2A;APOA1;FGA;APOC3;PON1	geneontology_Biological_Process
GO:0051188	cofactor biosynthetic process	http://amigo.geneontology.org/amigo/term/GO:0051188	175	12	3.0704780680138	3.90818619582665	5.74446130605644e-05	0.00189066252637125	38;211;229;1543;1544;2203;2819;4522;5166;5207;5860;9104	ACAT1;MTHFD1;QDPR;ALAS1;FBP1;PDK4;GPD1;ALDOB;PFKFB1;RGN;CYP1A1;CYP1A2	geneontology_Biological_Process
GO:0046434	organophosphate catabolic process	http://amigo.geneontology.org/amigo/term/GO:0046434	149	11	2.61429275505175	4.20763894125631	6.03320001850705e-05	0.00197421649160511	38;229;336;341;2203;2819;3990;5207;5444;27329;151531	UPP2;ACAT1;FBP1;LIPC;GPD1;ALDOB;APOC1;APOA2;PFKFB1;ANGPTL3;PON1	geneontology_Biological_Process
GO:0006778	porphyrin-containing compound metabolic process	http://amigo.geneontology.org/amigo/term/GO:0006778	25	5	0.438639724001971	11.3988764044944	6.28089930814202e-05	0.00204345810249379	211;259;1543;1544;3263	ALAS1;AMBP;HPX;CYP1A1;CYP1A2	geneontology_Biological_Process
GO:0006690	icosanoid metabolic process	http://amigo.geneontology.org/amigo/term/GO:0006690	59	7	1.03518974864465	6.76204532470006	7.19054725853985e-05	0.00232603931603395	1543;1544;1559;1571;1579;5444;8529	CYP4F2;CYP4A11;PON1;CYP1A1;CYP2C9;CYP1A2;CYP2E1	geneontology_Biological_Process
GO:0060191	regulation of lipase activity	http://amigo.geneontology.org/amigo/term/GO:0060191	82	8	1.43873829472647	5.5604275143875	9.04783454711566e-05	0.00291021541881942	283;335;336;341;345;350;3990;27329	APOH;LIPC;APOC1;APOA2;APOA1;ANGPTL3;ANG;APOC3	geneontology_Biological_Process
GO:0042133	neurotransmitter metabolic process	http://amigo.geneontology.org/amigo/term/GO:0042133	106	9	1.85983242976836	4.83914564341743	9.80939008607962e-05	0.00313734221905631	18;189;570;635;1373;1807;5053;9104;10249	PAH;ABAT;BHMT;AGXT;DPYS;RGN;BAAT;CPS1;GLYAT	geneontology_Biological_Process
GO:0055076	transition metal ion homeostasis	http://amigo.geneontology.org/amigo/term/GO:0055076	84	8	1.47382947264662	5.42803638309256	0.000107423871015921	0.00340019761204108	3263;3934;4489;4502;7036;9429;57817;164656	TMPRSS6;HAMP;ABCG2;TFR2;MT2A;MT1A;LCN2;HPX	geneontology_Biological_Process
GO:0009404	toxin metabolic process	http://amigo.geneontology.org/amigo/term/GO:0009404	15	4	0.263183834401183	15.1985018726592	0.000107513755971622	0.00340019761204108	1491;1543;1544;22977	CTH;CYP1A1;AKR7A3;CYP1A2	geneontology_Biological_Process
GO:0006879	cellular iron ion homeostasis	http://amigo.geneontology.org/amigo/term/GO:0006879	44	6	0.77200591424347	7.77196118488253	0.000108826780062854	0.00342260223297676	3263;3934;7036;9429;57817;164656	TMPRSS6;HAMP;ABCG2;TFR2;LCN2;HPX	geneontology_Biological_Process
GO:0035821	modification of morphology or physiology of other organism	http://amigo.geneontology.org/amigo/term/GO:0035821	133	10	2.33356333169049	4.28529188138886	0.000112575030989159	0.00352092403552282	325;735;2147;3249;3273;4153;5068;5091;5340;57817	HPN;F2;PC;HAMP;C9;PLG;MBL2;APCS;REG3A;HRG	geneontology_Biological_Process
GO:0032368	regulation of lipid transport	http://amigo.geneontology.org/amigo/term/GO:0032368	85	8	1.4913750616067	5.36417713152677	0.000116833460657828	0.0036145487192671	335;336;341;345;1579;5244;5444;8529	APOC1;APOA2;APOA1;ABCB4;APOC3;CYP4F2;CYP4A11;PON1	geneontology_Biological_Process
GO:0009991	response to extracellular stimulus	http://amigo.geneontology.org/amigo/term/GO:0009991	414	19	7.26387382947265	2.61568419909895	0.000116845507088126	0.0036145487192671	38;335;432;462;1373;1543;2538;2642;2752;3485;3745;3934;5009;5166;5207;5444;6506;23710;57817	ACAT1;KCNB1;GLUL;ASGR1;HAMP;PDK4;GABARAPL1;G6PC;GCGR;IGFBP2;PFKFB1;APOA1;LCN2;CPS1;SLC1A2;OTC;PON1;CYP1A1;SERPINC1	geneontology_Biological_Process
GO:0015748	organophosphate ester transport	http://amigo.geneontology.org/amigo/term/GO:0015748	45	6	0.789551503203549	7.59925093632959	0.000123760129722039	0.0038076418171547	335;336;341;345;2538;5244	G6PC;APOC1;APOA2;APOA1;ABCB4;APOC3	geneontology_Biological_Process
GO:0002250	adaptive immune response	http://amigo.geneontology.org/amigo/term/GO:0002250	314	16	5.50931493346476	2.90417233235526	0.000125944285966573	0.00385389515057712	325;710;722;725;729;730;731;732;733;735;2243;2244;3263;3426;4153;10747	CFI;FGB;C8B;SERPING1;C9;C8G;FGA;C7;MBL2;C4BPB;APCS;C8A;HPX;MASP2;C4BPA;C6	geneontology_Biological_Process
GO:0046717	acid secretion	http://amigo.geneontology.org/amigo/term/GO:0046717	88	8	1.54401182848694	5.18130745658836	0.000149236973842726	0.00452166418259155	18;189;1579;5244;5320;6506;8529;8647	ABAT;ABCB11;AGXT;PLA2G2A;ABCB4;SLC1A2;CYP4F2;CYP4A11	geneontology_Biological_Process
GO:0051260	protein homooligomerization	http://amigo.geneontology.org/amigo/term/GO:0051260	254	14	4.45657959586003	3.14142263115987	0.000149364282307829	0.00452166418259155	38;735;1491;1807;2203;2752;3745;3752;3934;5009;6506;6580;27232;51181	ACAT1;KCNB1;GLUL;FBP1;KCND3;C9;CTH;GNMT;DPYS;LCN2;DCXR;SLC1A2;OTC;SLC22A1	geneontology_Biological_Process
GO:0009064	glutamine family amino acid metabolic process	http://amigo.geneontology.org/amigo/term/GO:0009064	47	6	0.824642681123706	7.27587855606024	0.000158486306004901	0.00477229243773269	1373;1610;2752;5009;6898;10841	GLUL;DAO;FTCD;CPS1;OTC;TAT	geneontology_Biological_Process
GO:0015908	fatty acid transport	http://amigo.geneontology.org/amigo/term/GO:0015908	68	7	1.19310004928536	5.8670687376074	0.000178971244318982	0.00536061488936379	1579;2167;5320;6578;8529;10998;11001	SLCO2A1;SLC27A2;PLA2G2A;FABP4;CYP4F2;CYP4A11;SLC27A5	geneontology_Biological_Process
GO:0031100	animal organ regeneration	http://amigo.geneontology.org/amigo/term/GO:0031100	69	7	1.21064563824544	5.78203875590295	0.000196269039665964	0.00584778438710011	335;336;570;1361;5207;9104;57817	HAMP;APOA2;CPB2;PFKFB1;APOA1;RGN;BAAT	geneontology_Biological_Process
GO:0071280	cellular response to copper ion	http://amigo.geneontology.org/amigo/term/GO:0071280	18	4	0.315820601281419	12.665418227216	0.000231289375348775	0.00681942267629905	1543;1544;4489;4502	MT2A;MT1A;CYP1A1;CYP1A2	geneontology_Biological_Process
GO:0009067	aspartate family amino acid biosynthetic process	http://amigo.geneontology.org/amigo/term/GO:0009067	18	4	0.315820601281419	12.665418227216	0.000231289375348775	0.00681942267629905	635;1491;4522;55256	MTHFD1;BHMT;ADI1;CTH	geneontology_Biological_Process
GO:0006091	generation of precursor metabolites and energy	http://amigo.geneontology.org/amigo/term/GO:0006091	333	16	5.84268112370626	2.73846880588454	0.000246726539543829	0.0072368857013348	38;217;229;316;1544;2203;2538;2642;2819;2998;3953;5207;5860;10998;22977;27232	ACAT1;QDPR;FBP1;GPD1;ALDOB;ALDH2;LEPR;G6PC;GCGR;PFKFB1;GNMT;GYS2;AOX1;AKR7A3;SLC27A5;CYP1A2	geneontology_Biological_Process
GO:0033559	unsaturated fatty acid metabolic process	http://amigo.geneontology.org/amigo/term/GO:0033559	51	6	0.894825036964022	6.70522141440846	0.000250844634139047	0.00731974986526363	1543;1544;1559;1571;1579;8529	CYP4F2;CYP4A11;CYP1A1;CYP2C9;CYP1A2;CYP2E1	geneontology_Biological_Process
GO:0062012	regulation of small molecule metabolic process	http://amigo.geneontology.org/amigo/term/GO:0062012	269	14	4.71976343026121	2.96625036548181	0.000270921957014059	0.00786507281362352	341;345;635;2203;2642;2819;3638;3953;5166;5207;7108;9104;23541;27232	FBP1;BHMT;TM7SF2;PDK4;GPD1;LEPR;GCGR;APOC1;INSIG1;PFKFB1;GNMT;RGN;SEC14L2;APOC3	geneontology_Biological_Process
GO:0006699	bile acid biosynthetic process	http://amigo.geneontology.org/amigo/term/GO:0006699	19	4	0.333366190241498	11.9988172678888	0.000288973907744738	0.00823495652125663	570;8647;10998;11001	ABCB11;SLC27A2;BAAT;SLC27A5	geneontology_Biological_Process
GO:0009636	response to toxic substance	http://amigo.geneontology.org/amigo/term/GO:0009636	408	18	7.15860029571217	2.51445803040317	0.000289061118793565	0.00823495652125663	18;929;1036;1066;1373;1543;1571;3240;3934;4489;4502;5444;5950;9104;10202;10249;22977;57817	ABAT;HAMP;CD14;CES1;MT2A;MT1A;RGN;LCN2;CPS1;RBP4;DHRS2;CDO1;PON1;CYP1A1;AKR7A3;GLYAT;HP;CYP2E1	geneontology_Biological_Process
GO:0042304	regulation of fatty acid biosynthetic process	http://amigo.geneontology.org/amigo/term/GO:0042304	34	5	0.596550024642681	8.38152676801058	0.000289481778436684	0.00823495652125663	341;345;3638;5166;9104	PDK4;APOC1;INSIG1;RGN;APOC3	geneontology_Biological_Process
GO:0033762	response to glucagon	http://amigo.geneontology.org/amigo/term/GO:0033762	34	5	0.596550024642681	8.38152676801058	0.000289481778436684	0.00823495652125663	1036;1373;2642;5207;5860	QDPR;GCGR;PFKFB1;CPS1;CDO1	geneontology_Biological_Process
GO:0010043	response to zinc ion	http://amigo.geneontology.org/amigo/term/GO:0010043	35	5	0.61409561360276	8.14205457463884	0.000332975392382528	0.00933155295186878	1373;4489;4502;5009;57817	HAMP;MT2A;MT1A;CPS1;OTC	geneontology_Biological_Process
GO:0015914	phospholipid transport	http://amigo.geneontology.org/amigo/term/GO:0015914	35	5	0.61409561360276	8.14205457463884	0.000332975392382528	0.00933155295186878	335;336;341;345;5244	APOC1;APOA2;APOA1;ABCB4;APOC3	geneontology_Biological_Process
GO:0033013	tetrapyrrole metabolic process	http://amigo.geneontology.org/amigo/term/GO:0033013	35	5	0.61409561360276	8.14205457463884	0.000332975392382528	0.00933155295186878	211;259;1543;1544;3263	ALAS1;AMBP;HPX;CYP1A1;CYP1A2	geneontology_Biological_Process
GO:0006625	protein targeting to peroxisome	http://amigo.geneontology.org/amigo/term/GO:0006625	54	6	0.947461803844258	6.33270911360799	0.00034443926754002	0.00951156435875147	189;570;1610;1962;11001;51268	PIPOX;DAO;EHHADH;SLC27A2;AGXT;BAAT	geneontology_Biological_Process
GO:0072662	protein localization to peroxisome	http://amigo.geneontology.org/amigo/term/GO:0072662	54	6	0.947461803844258	6.33270911360799	0.00034443926754002	0.00951156435875147	189;570;1610;1962;11001;51268	PIPOX;DAO;EHHADH;SLC27A2;AGXT;BAAT	geneontology_Biological_Process
GO:0072663	establishment of protein localization to peroxisome	http://amigo.geneontology.org/amigo/term/GO:0072663	54	6	0.947461803844258	6.33270911360799	0.00034443926754002	0.00951156435875147	189;570;1610;1962;11001;51268	PIPOX;DAO;EHHADH;SLC27A2;AGXT;BAAT	geneontology_Biological_Process
GO:0008211	glucocorticoid metabolic process	http://amigo.geneontology.org/amigo/term/GO:0008211	20	4	0.350911779201577	11.3988764044944	0.000356297214465728	0.00979125500529363	335;1583;1586;3290	CYP11A1;CYP17A1;APOA1;HSD11B1	geneontology_Biological_Process
GO:0019730	antimicrobial humoral response	http://amigo.geneontology.org/amigo/term/GO:0019730	76	7	1.33346476096599	5.24948255470136	0.000358817632396757	0.00981288220772002	2147;2243;2244;3273;3934;5068;5320	F2;FGB;PLA2G2A;FGA;LCN2;REG3A;HRG	geneontology_Biological_Process
GO:0043574	peroxisomal transport	http://amigo.geneontology.org/amigo/term/GO:0043574	55	6	0.965007392804337	6.21756894790603	0.000381059957290208	0.0103710597029801	189;570;1610;1962;11001;51268	PIPOX;DAO;EHHADH;SLC27A2;AGXT;BAAT	geneontology_Biological_Process
GO:0042180	cellular ketone metabolic process	http://amigo.geneontology.org/amigo/term/GO:0042180	128	9	2.24583538689009	4.00741748595506	0.000409607398365708	0.0110946769480779	341;345;635;1586;2819;3638;5166;8529;9104	BHMT;PDK4;GPD1;APOC1;INSIG1;CYP17A1;RGN;APOC3;CYP4F2	geneontology_Biological_Process
GO:0051181	cofactor transport	http://amigo.geneontology.org/amigo/term/GO:0051181	21	4	0.368457368161656	10.8560727661851	0.000434139971204006	0.0116053209580047	3263;3273;3934;9429	ABCG2;LCN2;HRG;HPX	geneontology_Biological_Process
GO:0009395	phospholipid catabolic process	http://amigo.geneontology.org/amigo/term/GO:0009395	21	4	0.368457368161656	10.8560727661851	0.000434139971204006	0.0116053209580047	336;341;3990;27329	LIPC;APOC1;APOA2;ANGPTL3	geneontology_Biological_Process
GO:0034308	primary alcohol metabolic process	http://amigo.geneontology.org/amigo/term/GO:0034308	37	5	0.649186791522918	7.70194351655026	0.000434610147164283	0.0116053209580047	217;2819;5950;5959;7276	RDH5;GPD1;ALDH2;TTR;RBP4	geneontology_Biological_Process
GO:0031667	response to nutrient levels	http://amigo.geneontology.org/amigo/term/GO:0031667	388	17	6.8076885165106	2.49717653191243	0.000463342908520126	0.0122582566766524	38;335;462;1373;1543;2538;2642;2752;3485;3745;3934;5009;5166;5207;5444;23710;57817	ACAT1;KCNB1;GLUL;HAMP;PDK4;GABARAPL1;G6PC;GCGR;IGFBP2;PFKFB1;APOA1;LCN2;CPS1;OTC;PON1;CYP1A1;SERPINC1	geneontology_Biological_Process
GO:0055072	iron ion homeostasis	http://amigo.geneontology.org/amigo/term/GO:0055072	57	6	1.00009857072449	5.99940863394441	0.000463392850875044	0.0122582566766524	3263;3934;7036;9429;57817;164656	TMPRSS6;HAMP;ABCG2;TFR2;LCN2;HPX	geneontology_Biological_Process
GO:0046887	positive regulation of hormone secretion	http://amigo.geneontology.org/amigo/term/GO:0046887	104	8	1.8247412518482	4.38418323249784	0.000471540918965507	0.0124157820570406	18;2243;2244;2266;2752;5950;7036;25924	GLUL;ABAT;FGB;FGG;TFR2;MYRIP;FGA;RBP4	geneontology_Biological_Process
GO:0010906	regulation of glucose metabolic process	http://amigo.geneontology.org/amigo/term/GO:0010906	80	7	1.40364711680631	4.98700842696629	0.000491653076134524	0.0128854077036923	2203;2642;3953;5166;5207;9104;27232	FBP1;PDK4;LEPR;GCGR;PFKFB1;GNMT;RGN	geneontology_Biological_Process
GO:0055090	acylglycerol homeostasis	http://amigo.geneontology.org/amigo/term/GO:0055090	22	4	0.386002957121735	10.3626149131767	0.000523395667352267	0.0134265967207767	335;345;3990;27329	LIPC;APOA1;ANGPTL3;APOC3	geneontology_Biological_Process
GO:0070328	triglyceride homeostasis	http://amigo.geneontology.org/amigo/term/GO:0070328	22	4	0.386002957121735	10.3626149131767	0.000523395667352267	0.0134265967207767	335;345;3990;27329	LIPC;APOA1;ANGPTL3;APOC3	geneontology_Biological_Process
GO:0034114	regulation of heterotypic cell-cell adhesion	http://amigo.geneontology.org/amigo/term/GO:0034114	22	4	0.386002957121735	10.3626149131767	0.000523395667352267	0.0134265967207767	335;2243;2244;2266	FGB;FGG;APOA1;FGA	geneontology_Biological_Process
GO:0042558	pteridine-containing compound metabolic process	http://amigo.geneontology.org/amigo/term/GO:0042558	22	4	0.386002957121735	10.3626149131767	0.000523395667352267	0.0134265967207767	4522;5860;10841;51268	MTHFD1;QDPR;PIPOX;FTCD	geneontology_Biological_Process
GO:1901361	organic cyclic compound catabolic process	http://amigo.geneontology.org/amigo/term/GO:1901361	466	19	8.17624445539675	2.32380527559435	0.000524161433543835	0.0134265967207767	38;229;259;316;1543;1544;1576;1610;1807;2203;2819;5053;5207;5860;6898;9104;10841;22977;151531	UPP2;ACAT1;QDPR;PAH;DAO;FBP1;GPD1;AMBP;ALDOB;PFKFB1;DPYS;RGN;FTCD;CYP1A1;AOX1;AKR7A3;CYP1A2;TAT;CYP3A4	geneontology_Biological_Process
GO:1905952	regulation of lipid localization	http://amigo.geneontology.org/amigo/term/GO:1905952	107	8	1.87737801872844	4.26126220728762	0.000570746549022338	0.0144515533892107	335;336;341;345;1579;5244;5444;8529	APOC1;APOA2;APOA1;ABCB4;APOC3;CYP4F2;CYP4A11;PON1	geneontology_Biological_Process
GO:0001867	complement activation, lectin pathway	http://amigo.geneontology.org/amigo/term/GO:0001867	10	3	0.175455889600789	17.0983146067416	0.000582044545617388	0.0144515533892107	710;4153;10747	SERPING1;MBL2;MASP2	geneontology_Biological_Process
GO:0042572	retinol metabolic process	http://amigo.geneontology.org/amigo/term/GO:0042572	10	3	0.175455889600789	17.0983146067416	0.000582044545617388	0.0144515533892107	5950;5959;7276	RDH5;TTR;RBP4	geneontology_Biological_Process
GO:0006544	glycine metabolic process	http://amigo.geneontology.org/amigo/term/GO:0006544	10	3	0.175455889600789	17.0983146067416	0.000582044545617388	0.0144515533892107	189;570;10249	AGXT;BAAT;GLYAT	geneontology_Biological_Process
GO:0019627	urea metabolic process	http://amigo.geneontology.org/amigo/term/GO:0019627	10	3	0.175455889600789	17.0983146067416	0.000582044545617388	0.0144515533892107	1373;1559;5009	CPS1;OTC;CYP2C9	geneontology_Biological_Process
GO:0071941	nitrogen cycle metabolic process	http://amigo.geneontology.org/amigo/term/GO:0071941	10	3	0.175455889600789	17.0983146067416	0.000582044545617388	0.0144515533892107	1373;1559;5009	CPS1;OTC;CYP2C9	geneontology_Biological_Process
GO:0008228	opsonization	http://amigo.geneontology.org/amigo/term/GO:0008228	10	3	0.175455889600789	17.0983146067416	0.000582044545617388	0.0144515533892107	722;725;4153	MBL2;C4BPB;C4BPA	geneontology_Biological_Process
GO:0072521	purine-containing compound metabolic process	http://amigo.geneontology.org/amigo/term/GO:0072521	362	16	6.35150320354855	2.51908870817555	0.00062103085618892	0.0153522081960064	38;229;316;570;2203;2538;2819;4522;5166;5207;9429;10249;27232;51268;55867;116085	ACAT1;MTHFD1;PIPOX;FBP1;PDK4;GPD1;ABCG2;ALDOB;G6PC;SLC22A11;PFKFB1;GNMT;BAAT;SLC22A12;AOX1;GLYAT	geneontology_Biological_Process
GO:0050892	intestinal absorption	http://amigo.geneontology.org/amigo/term/GO:0050892	23	4	0.403548546081814	9.91206643869077	0.00062496795069622	0.0153823633430057	335;336;6514;57817	HAMP;SLC2A2;APOA2;APOA1	geneontology_Biological_Process
GO:0045861	negative regulation of proteolysis	http://amigo.geneontology.org/amigo/term/GO:0045861	259	13	4.54430754066042	2.86072187757581	0.000632273926947091	0.015494816885054	197;259;462;710;722;725;1361;2147;3273;3697;3699;3827;5267	AHSG;SERPINA4;F2;AMBP;ITIH1;KNG1;ITIH3;SERPING1;CPB2;C4BPB;HRG;SERPINC1;C4BPA	geneontology_Biological_Process
GO:0009108	coenzyme biosynthetic process	http://amigo.geneontology.org/amigo/term/GO:0009108	137	9	2.4037456875308	3.74415648322808	0.000672866182208742	0.0163820173872304	38;229;2203;2819;4522;5166;5207;5860;9104	ACAT1;MTHFD1;QDPR;FBP1;PDK4;GPD1;ALDOB;PFKFB1;RGN	geneontology_Biological_Process
GO:0090276	regulation of peptide hormone secretion	http://amigo.geneontology.org/amigo/term/GO:0090276	166	10	2.91256776737309	3.43339650737783	0.000674264273312963	0.0163820173872304	18;2243;2244;2266;2752;3745;5950;6514;7036;25924	KCNB1;GLUL;ABAT;FGB;SLC2A2;FGG;TFR2;MYRIP;FGA;RBP4	geneontology_Biological_Process
GO:0043648	dicarboxylic acid metabolic process	http://amigo.geneontology.org/amigo/term/GO:0043648	62	6	1.08782651552489	5.51558535701341	0.000730285143059173	0.0176672828840084	2752;4522;6898;9380;10841;84706	GRHPR;MTHFD1;GLUL;GPT2;FTCD;TAT	geneontology_Biological_Process
GO:0008206	bile acid metabolic process	http://amigo.geneontology.org/amigo/term/GO:0008206	24	4	0.421094135041893	9.49906367041199	0.000739768112315575	0.0178205416332701	570;8647;10998;11001	ABCB11;SLC27A2;BAAT;SLC27A5	geneontology_Biological_Process
GO:0002921	negative regulation of humoral immune response	http://amigo.geneontology.org/amigo/term/GO:0002921	11	3	0.193001478560867	15.5439223697651	0.000790012531992734	0.0185622661378803	710;722;725	SERPING1;C4BPB;C4BPA	geneontology_Biological_Process
GO:0034380	high-density lipoprotein particle assembly	http://amigo.geneontology.org/amigo/term/GO:0034380	11	3	0.193001478560867	15.5439223697651	0.000790012531992734	0.0185622661378803	335;336;3931	LCAT;APOA2;APOA1	geneontology_Biological_Process
GO:0045717	negative regulation of fatty acid biosynthetic process	http://amigo.geneontology.org/amigo/term/GO:0045717	11	3	0.193001478560867	15.5439223697651	0.000790012531992734	0.0185622661378803	341;345;3638	APOC1;INSIG1;APOC3	geneontology_Biological_Process
GO:0034374	low-density lipoprotein particle remodeling	http://amigo.geneontology.org/amigo/term/GO:0034374	11	3	0.193001478560867	15.5439223697651	0.000790012531992734	0.0185622661378803	336;3990;5320	LIPC;APOA2;PLA2G2A	geneontology_Biological_Process
GO:0002923	regulation of humoral immune response mediated by circulating immunoglobulin	http://amigo.geneontology.org/amigo/term/GO:0002923	11	3	0.193001478560867	15.5439223697651	0.000790012531992734	0.0185622661378803	722;725;3263	C4BPB;HPX;C4BPA	geneontology_Biological_Process
GO:0034381	plasma lipoprotein particle clearance	http://amigo.geneontology.org/amigo/term/GO:0034381	42	5	0.736914736323312	6.7850454788657	0.000790232492356324	0.0185622661378803	335;336;341;345;3990	LIPC;APOC1;APOA2;APOA1;APOC3	geneontology_Biological_Process
GO:0007031	peroxisome organization	http://amigo.geneontology.org/amigo/term/GO:0007031	63	6	1.10537210448497	5.42803638309256	0.000795584474890809	0.0186107591419705	189;570;1610;1962;11001;51268	PIPOX;DAO;EHHADH;SLC27A2;AGXT;BAAT	geneontology_Biological_Process
GO:0009914	hormone transport	http://amigo.geneontology.org/amigo/term/GO:0009914	266	13	4.66712666338098	2.78543972290276	0.000810681915730083	0.0188858861108971	18;2243;2244;2266;2752;3745;5950;6514;6580;7036;7276;10599;25924	KCNB1;GLUL;ABAT;FGB;SLCO1B1;SLC2A2;FGG;TFR2;TTR;MYRIP;FGA;RBP4;SLC22A1	geneontology_Biological_Process
GO:0032369	negative regulation of lipid transport	http://amigo.geneontology.org/amigo/term/GO:0032369	25	4	0.438639724001971	9.11910112359551	0.000868712706455499	0.020154846849363	336;341;345;8529	APOC1;APOA2;APOC3;CYP4F2	geneontology_Biological_Process
GO:0051259	protein complex oligomerization	http://amigo.geneontology.org/amigo/term/GO:0051259	413	17	7.24632824051257	2.34601572489594	0.000934435137136091	0.0215911726992956	38;367;666;735;1491;1807;2203;2752;3745;3752;3934;5009;6506;6580;9380;27232;51181	GRHPR;ACAT1;KCNB1;GLUL;FBP1;KCND3;C9;BOK;CTH;GNMT;DPYS;LCN2;AR;DCXR;SLC1A2;OTC;SLC22A1	geneontology_Biological_Process
GO:0051851	modification by host of symbiont morphology or physiology	http://amigo.geneontology.org/amigo/term/GO:0051851	66	6	1.1580088713652	5.18130745658836	0.00101879668852267	0.0234447481858815	325;2147;3249;4153;5091;5340	HPN;F2;PC;PLG;MBL2;APCS	geneontology_Biological_Process
GO:0009070	serine family amino acid biosynthetic process	http://amigo.geneontology.org/amigo/term/GO:0009070	12	3	0.210547067520946	14.248595505618	0.00103980624007605	0.0236399322291988	189;1491;4522	MTHFD1;AGXT;CTH	geneontology_Biological_Process
GO:0032372	negative regulation of sterol transport	http://amigo.geneontology.org/amigo/term/GO:0032372	12	3	0.210547067520946	14.248595505618	0.00103980624007605	0.0236399322291988	336;341;345	APOC1;APOA2;APOC3	geneontology_Biological_Process
GO:0032375	negative regulation of cholesterol transport	http://amigo.geneontology.org/amigo/term/GO:0032375	12	3	0.210547067520946	14.248595505618	0.00103980624007605	0.0236399322291988	336;341;345	APOC1;APOA2;APOC3	geneontology_Biological_Process
GO:0006090	pyruvate metabolic process	http://amigo.geneontology.org/amigo/term/GO:0006090	91	7	1.59664859536718	4.38418323249784	0.00106614100934177	0.024141697015535	189;229;2203;2819;5091;5166;5207	PC;FBP1;PDK4;GPD1;ALDOB;AGXT;PFKFB1	geneontology_Biological_Process
GO:0031640	killing of cells of other organism	http://amigo.geneontology.org/amigo/term/GO:0031640	45	5	0.789551503203549	6.33270911360799	0.00108786754211532	0.0244381672853762	735;2147;3273;4153;57817	F2;HAMP;C9;MBL2;HRG	geneontology_Biological_Process
GO:0044364	disruption of cells of other organism	http://amigo.geneontology.org/amigo/term/GO:0044364	45	5	0.789551503203549	6.33270911360799	0.00108786754211532	0.0244381672853762	735;2147;3273;4153;57817	F2;HAMP;C9;MBL2;HRG	geneontology_Biological_Process
GO:0051047	positive regulation of secretion	http://amigo.geneontology.org/amigo/term/GO:0051047	346	15	6.07077378018728	2.47085471195687	0.00111737303508574	0.0250017737218198	18;283;929;1361;1579;2243;2244;2266;2752;3745;5950;6288;7036;8529;25924	KCNB1;GLUL;ABAT;FGB;CD14;FGG;TFR2;MYRIP;CPB2;FGA;ANG;RBP4;CYP4F2;CYP4A11;SAA1	geneontology_Biological_Process
GO:0010543	regulation of platelet activation	http://amigo.geneontology.org/amigo/term/GO:0010543	27	4	0.473730901922129	8.44361215147732	0.00117271434871469	0.026136755622338	18;2147;2266;3273	F2;ABAT;FGG;HRG	geneontology_Biological_Process
GO:0062014	negative regulation of small molecule metabolic process	http://amigo.geneontology.org/amigo/term/GO:0062014	69	6	1.21064563824544	4.95603321934538	0.00128727049231536	0.0285338587700306	341;345;2203;3638;3953;5207	FBP1;LEPR;APOC1;INSIG1;PFKFB1;APOC3	geneontology_Biological_Process
GO:0044272	sulfur compound biosynthetic process	http://amigo.geneontology.org/amigo/term/GO:0044272	94	7	1.64928536224741	4.24426249103514	0.00129034938087402	0.0285338587700306	38;635;1036;1491;4522;5166;55256	ACAT1;MTHFD1;BHMT;PDK4;ADI1;CTH;CDO1	geneontology_Biological_Process
GO:0006695	cholesterol biosynthetic process	http://amigo.geneontology.org/amigo/term/GO:0006695	47	5	0.824642681123706	6.0632321300502	0.00132782551211519	0.0288318159779881	335;1066;3638;7108;23541	TM7SF2;CES1;INSIG1;APOA1;SEC14L2	geneontology_Biological_Process
GO:1902653	secondary alcohol biosynthetic process	http://amigo.geneontology.org/amigo/term/GO:1902653	47	5	0.824642681123706	6.0632321300502	0.00132782551211519	0.0288318159779881	335;1066;3638;7108;23541	TM7SF2;CES1;INSIG1;APOA1;SEC14L2	geneontology_Biological_Process
GO:0000038	very long-chain fatty acid metabolic process	http://amigo.geneontology.org/amigo/term/GO:0000038	13	3	0.228092656481025	13.1525496974935	0.00133438187356172	0.0288318159779881	8529;10998;11001	SLC27A2;CYP4F2;SLC27A5	geneontology_Biological_Process
GO:0006000	fructose metabolic process	http://amigo.geneontology.org/amigo/term/GO:0006000	13	3	0.228092656481025	13.1525496974935	0.00133438187356172	0.0288318159779881	229;2203;5207	FBP1;ALDOB;PFKFB1	geneontology_Biological_Process
GO:0034116	positive regulation of heterotypic cell-cell adhesion	http://amigo.geneontology.org/amigo/term/GO:0034116	13	3	0.228092656481025	13.1525496974935	0.00133438187356172	0.0288318159779881	2243;2244;2266	FGB;FGG;FGA	geneontology_Biological_Process
GO:0034384	high-density lipoprotein particle clearance	http://amigo.geneontology.org/amigo/term/GO:0034384	13	3	0.228092656481025	13.1525496974935	0.00133438187356172	0.0288318159779881	335;336;345	APOA2;APOA1;APOC3	geneontology_Biological_Process
GO:0009112	nucleobase metabolic process	http://amigo.geneontology.org/amigo/term/GO:0009112	28	4	0.491276490882208	8.14205457463884	0.00134961118926114	0.0289399581151791	316;1373;1807;4522	MTHFD1;DPYS;CPS1;AOX1	geneontology_Biological_Process
GO:0006775	fat-soluble vitamin metabolic process	http://amigo.geneontology.org/amigo/term/GO:0006775	28	4	0.491276490882208	8.14205457463884	0.00134961118926114	0.0289399581151791	1543;1576;1583;8529	CYP11A1;CYP4F2;CYP1A1;CYP3A4	geneontology_Biological_Process
GO:0002793	positive regulation of peptide secretion	http://amigo.geneontology.org/amigo/term/GO:0002793	214	11	3.75475603745688	2.92961776751024	0.00136202336784075	0.0290959029635716	18;283;929;2243;2244;2266;2752;5950;6288;7036;25924	GLUL;ABAT;FGB;CD14;FGG;TFR2;MYRIP;FGA;ANG;RBP4;SAA1	geneontology_Biological_Process
GO:0051702	interaction with symbiont	http://amigo.geneontology.org/amigo/term/GO:0051702	70	6	1.22819122720552	4.88523274478331	0.00138780590803433	0.0295352227270014	325;2147;3249;4153;5091;5340	HPN;F2;PC;PLG;MBL2;APCS	geneontology_Biological_Process
GO:0042157	lipoprotein metabolic process	http://amigo.geneontology.org/amigo/term/GO:0042157	71	6	1.2457368161656	4.81642664978636	0.00149422645475039	0.0316809586529662	335;336;341;345;2752;3931	GLUL;LCAT;APOC1;APOA2;APOA1;APOC3	geneontology_Biological_Process
GO:0010039	response to iron ion	http://amigo.geneontology.org/amigo/term/GO:0010039	29	4	0.508822079842287	7.86129407206509	0.00154432815277006	0.0326210510180272	18;1543;7036;57817	ABAT;HAMP;TFR2;CYP1A1	geneontology_Biological_Process
GO:0046653	tetrahydrofolate metabolic process	http://amigo.geneontology.org/amigo/term/GO:0046653	14	3	0.245638245441104	12.2130818619583	0.00167650372488815	0.0351506947651548	4522;10841;51268	MTHFD1;PIPOX;FTCD	geneontology_Biological_Process
GO:0006704	glucocorticoid biosynthetic process	http://amigo.geneontology.org/amigo/term/GO:0006704	14	3	0.245638245441104	12.2130818619583	0.00167650372488815	0.0351506947651548	1583;1586;3290	CYP11A1;CYP17A1;HSD11B1	geneontology_Biological_Process
GO:0044262	cellular carbohydrate metabolic process	http://amigo.geneontology.org/amigo/term/GO:0044262	188	10	3.29857072449483	3.0316160650251	0.00173864769221266	0.0363191313122356	2203;2538;2642;2998;3953;5166;5207;9104;27232;27329	FBP1;PDK4;LEPR;G6PC;GCGR;PFKFB1;GNMT;RGN;ANGPTL3;GYS2	geneontology_Biological_Process
GO:1900026	positive regulation of substrate adhesion-dependent cell spreading	http://amigo.geneontology.org/amigo/term/GO:1900026	30	4	0.526367668802366	7.59925093632959	0.00175777678511557	0.0364566732516272	335;2243;2244;2266	FGB;FGG;APOA1;FGA	geneontology_Biological_Process
GO:0016126	sterol biosynthetic process	http://amigo.geneontology.org/amigo/term/GO:0016126	50	5	0.877279448003943	5.69943820224719	0.00175811195861053	0.0364566732516272	335;1066;3638;7108;23541	TM7SF2;CES1;INSIG1;APOA1;SEC14L2	geneontology_Biological_Process
GO:0006109	regulation of carbohydrate metabolic process	http://amigo.geneontology.org/amigo/term/GO:0006109	128	8	2.24583538689009	3.56214887640449	0.00183467146944993	0.0379053838998397	2203;2642;2819;3953;5166;5207;9104;27232	FBP1;PDK4;GPD1;LEPR;GCGR;PFKFB1;GNMT;RGN	geneontology_Biological_Process
GO:0045922	negative regulation of fatty acid metabolic process	http://amigo.geneontology.org/amigo/term/GO:0045922	15	3	0.263183834401183	11.3988764044944	0.00206875121711725	0.0424789450611034	341;345;3638	APOC1;INSIG1;APOC3	geneontology_Biological_Process
GO:0051817	modification of morphology or physiology of other organism involved in symbiotic interaction	http://amigo.geneontology.org/amigo/term/GO:0051817	102	7	1.78965007392804	3.91137915840493	0.00207104554616933	0.0424789450611034	325;735;2147;3249;4153;5091;5340	HPN;F2;PC;C9;PLG;MBL2;APCS	geneontology_Biological_Process
GO:0006637	acyl-CoA metabolic process	http://amigo.geneontology.org/amigo/term/GO:0006637	52	5	0.912370625924101	5.4802290406223	0.00209667514114498	0.0426952445108695	38;570;5166;10249;51268	ACAT1;PIPOX;PDK4;BAAT;GLYAT	geneontology_Biological_Process
GO:0035383	thioester metabolic process	http://amigo.geneontology.org/amigo/term/GO:0035383	52	5	0.912370625924101	5.4802290406223	0.00209667514114498	0.0426952445108695	38;570;5166;10249;51268	ACAT1;PIPOX;PDK4;BAAT;GLYAT	geneontology_Biological_Process
GO:0046890	regulation of lipid biosynthetic process	http://amigo.geneontology.org/amigo/term/GO:0046890	131	8	2.29847215377033	3.48057294793722	0.00212358759886422	0.0430882774092127	335;341;345;3638;5166;7108;9104;23541	TM7SF2;PDK4;APOC1;INSIG1;APOA1;RGN;SEC14L2;APOC3	geneontology_Biological_Process
GO:0010675	regulation of cellular carbohydrate metabolic process	http://amigo.geneontology.org/amigo/term/GO:0010675	103	7	1.80719566288812	3.87340460346896	0.00218984660390875	0.044274005802598	2203;2642;3953;5166;5207;9104;27232	FBP1;PDK4;LEPR;GCGR;PFKFB1;GNMT;RGN	geneontology_Biological_Process
GO:0010955	negative regulation of protein processing	http://amigo.geneontology.org/amigo/term/GO:0010955	32	4	0.561458846722523	7.12429775280899	0.00224448138922684	0.0448975588141807	710;722;725;1361	SERPING1;CPB2;C4BPB;C4BPA	geneontology_Biological_Process
GO:1903318	negative regulation of protein maturation	http://amigo.geneontology.org/amigo/term/GO:1903318	32	4	0.561458846722523	7.12429775280899	0.00224448138922684	0.0448975588141807	710;722;725;1361	SERPING1;CPB2;C4BPB;C4BPA	geneontology_Biological_Process
GO:0044273	sulfur compound catabolic process	http://amigo.geneontology.org/amigo/term/GO:0044273	32	4	0.561458846722523	7.12429775280899	0.00224448138922684	0.0448975588141807	38;189;1036;1491	ACAT1;AGXT;CTH;CDO1	geneontology_Biological_Process
GO:0002791	regulation of peptide secretion	http://amigo.geneontology.org/amigo/term/GO:0002791	374	15	6.56205027106949	2.28587093673016	0.00239905887545944	0.0478206770914643	18;283;335;336;929;2243;2244;2266;2752;3745;5950;6288;6514;7036;25924	KCNB1;GLUL;ABAT;FGB;SLC2A2;CD14;FGG;TFR2;APOA2;MYRIP;APOA1;FGA;ANG;RBP4;SAA1	geneontology_Biological_Process
GO:0045834	positive regulation of lipid metabolic process	http://amigo.geneontology.org/amigo/term/GO:0045834	105	7	1.84228684080828	3.79962546816479	0.00244320035301948	0.0483599902043471	335;336;341;1917;2147;9104;27329	F2;APOC1;APOA2;APOA1;RGN;ANGPTL3;EEF1A2	geneontology_Biological_Process
GO:0046165	alcohol biosynthetic process	http://amigo.geneontology.org/amigo/term/GO:0046165	105	7	1.84228684080828	3.79962546816479	0.00244320035301948	0.0483599902043471	335;1066;1576;3638;5860;7108;23541	QDPR;TM7SF2;CES1;INSIG1;APOA1;SEC14L2;CYP3A4	geneontology_Biological_Process
GO:0006656	phosphatidylcholine biosynthetic process	http://amigo.geneontology.org/amigo/term/GO:0006656	16	3	0.280729423361262	10.6864466292135	0.00251352573892683	0.0488459383932081	335;336;3931	LCAT;APOA2;APOA1	geneontology_Biological_Process
GO:0051195	negative regulation of cofactor metabolic process	http://amigo.geneontology.org/amigo/term/GO:0051195	16	3	0.280729423361262	10.6864466292135	0.00251352573892683	0.0488459383932081	2203;3240;5207	FBP1;PFKFB1;HP	geneontology_Biological_Process
GO:0006760	folic acid-containing compound metabolic process	http://amigo.geneontology.org/amigo/term/GO:0006760	16	3	0.280729423361262	10.6864466292135	0.00251352573892683	0.0488459383932081	4522;10841;51268	MTHFD1;PIPOX;FTCD	geneontology_Biological_Process
GO:0046688	response to copper ion	http://amigo.geneontology.org/amigo/term/GO:0046688	33	4	0.579004435682602	6.90840994211781	0.00251952199449157	0.0488459383932081	1543;1544;4489;4502	MT2A;MT1A;CYP1A1;CYP1A2	geneontology_Biological_Process
GO:0071715	icosanoid transport	http://amigo.geneontology.org/amigo/term/GO:0071715	33	4	0.579004435682602	6.90840994211781	0.00251952199449157	0.0488459383932081	1579;5320;6578;8529	SLCO2A1;PLA2G2A;CYP4F2;CYP4A11	geneontology_Biological_Process
GO:1901571	fatty acid derivative transport	http://amigo.geneontology.org/amigo/term/GO:1901571	33	4	0.579004435682602	6.90840994211781	0.00251952199449157	0.0488459383932081	1579;5320;6578;8529	SLCO2A1;PLA2G2A;CYP4F2;CYP4A11	geneontology_Biological_Process
GO:0050714	positive regulation of protein secretion	http://amigo.geneontology.org/amigo/term/GO:0050714	198	10	3.47402661409561	2.87850414254909	0.00254474505430924	0.0491665588820635	18;283;929;2243;2244;2266;2752;5950;6288;25924	GLUL;ABAT;FGB;CD14;FGG;MYRIP;FGA;ANG;RBP4;SAA1	geneontology_Biological_Process
GO:0072562	blood microparticle	http://amigo.geneontology.org/amigo/term/GO:0072562	94	27	1.21378640776699	22.2444408894577	0	0	197;259;325;335;336;462;629;710;722;731;733;735;1370;2147;2243;2244;2266;3078;3240;3250;3263;3273;3697;3827;5340;5444;10878	AHSG;F2;CFB;FGB;CFHR1;AMBP;ITIH1;KNG1;SERPING1;FGG;C9;C8G;APOA2;CPN2;PLG;APOA1;FGA;APCS;HRG;C8A;CFHR3;HPX;PON1;SERPINC1;C4BPA;HP;HPR	geneontology_Cellular_Component
GO:0032994	protein-lipid complex	http://amigo.geneontology.org/amigo/term/GO:0032994	31	13	0.400291262135922	32.4763521707495	0	0	319;335;336;341;345;350;3250;3931;3990;5444;6288;6289;6291	APOH;LIPC;LCAT;APOC1;APOA2;SAA4;APOA1;APOC3;APOF;PON1;SAA2;SAA1;HPR	geneontology_Cellular_Component
GO:0034358	plasma lipoprotein particle	http://amigo.geneontology.org/amigo/term/GO:0034358	29	13	0.374466019417476	34.7161005963184	0	0	319;335;336;341;345;350;3250;3931;3990;5444;6288;6289;6291	APOH;LIPC;LCAT;APOC1;APOA2;SAA4;APOA1;APOC3;APOF;PON1;SAA2;SAA1;HPR	geneontology_Cellular_Component
GO:1990777	lipoprotein particle	http://amigo.geneontology.org/amigo/term/GO:1990777	29	13	0.374466019417476	34.7161005963184	0	0	319;335;336;341;345;350;3250;3931;3990;5444;6288;6289;6291	APOH;LIPC;LCAT;APOC1;APOA2;SAA4;APOA1;APOC3;APOF;PON1;SAA2;SAA1;HPR	geneontology_Cellular_Component
GO:0034364	high-density lipoprotein particle	http://amigo.geneontology.org/amigo/term/GO:0034364	22	13	0.284077669902913	45.7621326042379	0	0	319;335;336;341;345;350;3250;3931;3990;5444;6288;6289;6291	APOH;LIPC;LCAT;APOC1;APOA2;SAA4;APOA1;APOC3;APOF;PON1;SAA2;SAA1;HPR	geneontology_Cellular_Component
GO:0062023	collagen-containing extracellular matrix	http://amigo.geneontology.org/amigo/term/GO:0062023	278	21	3.58970873786408	5.85005679666793	5.23505683247549e-11	6.16864196760029e-09	197;259;283;325;335;345;350;462;563;710;2147;2243;2244;2266;3263;3273;3697;3827;5340;7123;8404	AHSG;F2;APOH;FGB;AMBP;ITIH1;SPARCL1;KNG1;SERPING1;FGG;PLG;APOA1;FGA;APCS;AZGP1;CLEC3B;ANG;HRG;APOC3;HPX;SERPINC1	geneontology_Cellular_Component
GO:0031012	extracellular matrix	http://amigo.geneontology.org/amigo/term/GO:0031012	344	23	4.44194174757282	5.17791571953139	6.82420786546345e-11	6.89244994411808e-09	197;259;283;325;335;345;350;462;563;710;1370;2147;2243;2244;2266;3263;3273;3697;3827;4153;5340;7123;8404	AHSG;F2;APOH;FGB;AMBP;ITIH1;SPARCL1;KNG1;SERPING1;FGG;CPN2;PLG;APOA1;FGA;MBL2;APCS;AZGP1;CLEC3B;ANG;HRG;APOC3;HPX;SERPINC1	geneontology_Cellular_Component
GO:0060205	cytoplasmic vesicle lumen	http://amigo.geneontology.org/amigo/term/GO:0060205	278	19	3.58970873786408	5.2929085303186	2.55698062723297e-09	2.1323640095636e-07	197;335;350;710;2243;2244;2266;3240;3263;3273;3699;3827;3934;5267;5340;6288;7123;7276;116844	AHSG;SERPINA4;APOH;FGB;LRG1;KNG1;ITIH3;SERPING1;FGG;TTR;PLG;APOA1;FGA;LCN2;CLEC3B;HRG;HPX;HP;SAA1	geneontology_Cellular_Component
GO:0031983	vesicle lumen	http://amigo.geneontology.org/amigo/term/GO:0031983	279	19	3.6026213592233	5.27393753200205	2.71446620736526e-09	2.1323640095636e-07	197;335;350;710;2243;2244;2266;3240;3263;3273;3699;3827;3934;5267;5340;6288;7123;7276;116844	AHSG;SERPINA4;APOH;FGB;LRG1;KNG1;ITIH3;SERPING1;FGG;TTR;PLG;APOA1;FGA;LCN2;CLEC3B;HRG;HPX;HP;SAA1	geneontology_Cellular_Component
GO:0005788	endoplasmic reticulum lumen	http://amigo.geneontology.org/amigo/term/GO:0005788	234	17	3.02155339805825	5.62624509992931	7.59910312453371e-09	5.37256590904533e-07	197;335;336;462;1066;2147;2158;2243;2266;3484;3827;3990;5624;5959;8404;8858;11001	AHSG;RDH5;F2;PROC;LIPC;PROZ;SPARCL1;KNG1;FGG;SLC27A2;CES1;APOA2;APOA1;FGA;IGFBP1;SERPINC1;F9	geneontology_Cellular_Component
GO:0046930	pore complex	http://amigo.geneontology.org/amigo/term/GO:0046930	17	6	0.219514563106796	27.3330384785493	4.55908393259818e-08	2.69347647655997e-06	729;730;731;732;733;735	C8B;C9;C8G;C7;C8A;C6	geneontology_Cellular_Component
GO:0034774	secretory granule lumen	http://amigo.geneontology.org/amigo/term/GO:0034774	264	17	3.40893203883495	4.98689906584643	4.57167153022908e-08	2.69347647655997e-06	197;335;350;710;2243;2244;2266;3240;3273;3699;3827;3934;5267;5340;7123;7276;116844	AHSG;SERPINA4;APOH;FGB;LRG1;KNG1;ITIH3;SERPING1;FGG;TTR;PLG;APOA1;FGA;LCN2;CLEC3B;HRG;HP	geneontology_Cellular_Component
GO:0042627	chylomicron	http://amigo.geneontology.org/amigo/term/GO:0042627	10	5	0.129126213592233	38.7218045112782	7.96635917232891e-08	4.33247379602811e-06	335;336;341;345;350	APOH;APOC1;APOA2;APOA1;APOC3	geneontology_Cellular_Component
GO:0034361	very-low-density lipoprotein particle	http://amigo.geneontology.org/amigo/term/GO:0034361	13	5	0.167864077669903	29.786003470214	3.94353871779884e-07	1.85872124898919e-05	335;336;341;345;350	APOH;APOC1;APOA2;APOA1;APOC3	geneontology_Cellular_Component
GO:0034385	triglyceride-rich plasma lipoprotein particle	http://amigo.geneontology.org/amigo/term/GO:0034385	13	5	0.167864077669903	29.786003470214	3.94353871779884e-07	1.85872124898919e-05	335;336;341;345;350	APOH;APOC1;APOA2;APOA1;APOC3	geneontology_Cellular_Component
GO:0031093	platelet alpha granule lumen	http://amigo.geneontology.org/amigo/term/GO:0031093	56	8	0.723106796116505	11.0633727175081	5.27894857382805e-07	2.33263540106027e-05	197;710;2243;2244;2266;3273;3827;5340	AHSG;FGB;KNG1;SERPING1;FGG;PLG;FGA;HRG	geneontology_Cellular_Component
GO:0005782	peroxisomal matrix	http://amigo.geneontology.org/amigo/term/GO:0005782	35	6	0.451941747572816	13.2760472610097	4.94066141454308e-06	0.000194058201115664	189;570;1610;1962;9380;51268	GRHPR;PIPOX;DAO;EHHADH;AGXT;BAAT	geneontology_Cellular_Component
GO:0031907	microbody lumen	http://amigo.geneontology.org/amigo/term/GO:0031907	35	6	0.451941747572816	13.2760472610097	4.94066141454308e-06	0.000194058201115664	189;570;1610;1962;9380;51268	GRHPR;PIPOX;DAO;EHHADH;AGXT;BAAT	geneontology_Cellular_Component
GO:0031091	platelet alpha granule	http://amigo.geneontology.org/amigo/term/GO:0031091	78	8	1.00718446601942	7.94293425872373	6.86809126637655e-06	0.000255565290806749	197;710;2243;2244;2266;3273;3827;5340	AHSG;FGB;KNG1;SERPING1;FGG;PLG;FGA;HRG	geneontology_Cellular_Component
GO:0042827	platelet dense granule	http://amigo.geneontology.org/amigo/term/GO:0042827	14	4	0.180776699029126	22.1267454350161	2.40600302932048e-05	0.00085052207086479	350;3699;5267;7123	SERPINA4;APOH;ITIH3;CLEC3B	geneontology_Cellular_Component
GO:0071682	endocytic vesicle lumen	http://amigo.geneontology.org/amigo/term/GO:0071682	16	4	0.206601941747573	19.3609022556391	4.28761115274234e-05	0.00131909529760152	335;3240;3263;6288	APOA1;HPX;HP;SAA1	geneontology_Cellular_Component
GO:0005759	mitochondrial matrix	http://amigo.geneontology.org/amigo/term/GO:0005759	270	13	3.48640776699029	3.72876636034531	4.46380039202943e-05	0.00131909529760152	18;38;189;211;217;1373;1583;5009;5091;5166;10202;10249;84706	ACAT1;ALAS1;PC;ABAT;PDK4;GPT2;ALDH2;CYP11A1;AGXT;CPS1;DHRS2;OTC;GLYAT	geneontology_Cellular_Component
GO:0044438	microbody part	http://amigo.geneontology.org/amigo/term/GO:0044438	74	7	0.955533980582524	7.32574679943101	4.47783410784108e-05	0.00131909529760152	189;570;1610;1962;9380;11001;51268	GRHPR;PIPOX;DAO;EHHADH;SLC27A2;AGXT;BAAT	geneontology_Cellular_Component
GO:0044439	peroxisomal part	http://amigo.geneontology.org/amigo/term/GO:0044439	74	7	0.955533980582524	7.32574679943101	4.47783410784108e-05	0.00131909529760152	189;570;1610;1962;9380;11001;51268	GRHPR;PIPOX;DAO;EHHADH;SLC27A2;AGXT;BAAT	geneontology_Cellular_Component
GO:0005777	peroxisome	http://amigo.geneontology.org/amigo/term/GO:0005777	91	7	1.17504854368932	5.9572006940428	0.000167940985910331	0.00456670296302323	189;570;1610;1962;9380;11001;51268	GRHPR;PIPOX;DAO;EHHADH;SLC27A2;AGXT;BAAT	geneontology_Cellular_Component
GO:0042579	microbody	http://amigo.geneontology.org/amigo/term/GO:0042579	91	7	1.17504854368932	5.9572006940428	0.000167940985910331	0.00456670296302323	189;570;1610;1962;9380;11001;51268	GRHPR;PIPOX;DAO;EHHADH;SLC27A2;AGXT;BAAT	geneontology_Cellular_Component
GO:0009897	external side of plasma membrane	http://amigo.geneontology.org/amigo/term/GO:0009897	230	10	2.96990291262136	3.36711343576332	0.000777653753535112	0.0191658751241138	929;2147;2243;2244;2266;2674;3953;5340;7036;55867	F2;FGB;LEPR;CD14;FGG;GFRA1;TFR2;SLC22A11;PLG;FGA	geneontology_Cellular_Component
GO:0044215	other organism	http://amigo.geneontology.org/amigo/term/GO:0044215	33	4	0.426116504854369	9.38710412394623	0.000813262027897332	0.0191658751241138	722;725;735;5340	C9;PLG;C4BPB;C4BPA	geneontology_Cellular_Component
GO:0044216	other organism cell	http://amigo.geneontology.org/amigo/term/GO:0044216	33	4	0.426116504854369	9.38710412394623	0.000813262027897332	0.0191658751241138	722;725;735;5340	C9;PLG;C4BPB;C4BPA	geneontology_Cellular_Component
GO:0044217	other organism part	http://amigo.geneontology.org/amigo/term/GO:0044217	33	4	0.426116504854369	9.38710412394623	0.000813262027897332	0.0191658751241138	722;725;735;5340	C9;PLG;C4BPB;C4BPA	geneontology_Cellular_Component
GO:0016324	apical plasma membrane	http://amigo.geneontology.org/amigo/term/GO:0016324	233	10	3.00864077669903	3.32376004388654	0.000859082327753447	0.0195926195394092	1579;1828;3249;3485;5244;6514;8529;9429;55867;116085	HPN;ABCG2;SLC2A2;SLC22A11;IGFBP2;DSG1;SLC22A12;ABCB4;CYP4F2;CYP4A11	geneontology_Cellular_Component
GO:0045177	apical part of cell	http://amigo.geneontology.org/amigo/term/GO:0045177	281	11	3.62844660194175	3.03160035319616	0.00101434549601054	0.0224106958024828	1579;1828;3249;3485;5244;6514;8529;9429;55867;57817;116085	HPN;HAMP;ABCG2;SLC2A2;SLC22A11;IGFBP2;DSG1;SLC22A12;ABCB4;CYP4F2;CYP4A11	geneontology_Cellular_Component
GO:0031227	intrinsic component of endoplasmic reticulum membrane	http://amigo.geneontology.org/amigo/term/GO:0031227	92	6	1.18796116504854	5.05067015364498	0.00119046157411395	0.0255047373605626	1571;2538;3638;7108;10998;11001	TM7SF2;G6PC;SLC27A2;INSIG1;SLC27A5;CYP2E1	geneontology_Cellular_Component
GO:0048037	cofactor binding	http://amigo.geneontology.org/amigo/term/GO:0048037	285	30	4.607132360145	6.51164274322169	2.22044604925031e-16	2.1094237467878e-13	18;38;189;211;217;259;316;1491;1543;1544;1559;1571;1576;1579;1583;1586;1610;2819;2875;3273;3934;5091;5860;6898;7108;8529;9380;27232;84706;197257	GRHPR;ACAT1;QDPR;ALAS1;PC;ABAT;DAO;TM7SF2;GPD1;AMBP;GPT2;ALDH2;CYP11A1;AGXT;CTH;CYP17A1;GNMT;LCN2;HRG;LDHD;GPT;CYP4F2;CYP4A11;CYP1A1;CYP2C9;AOX1;CYP1A2;TAT;CYP3A4;CYP2E1	geneontology_Molecular_Function
GO:0005319	lipid transporter activity	http://amigo.geneontology.org/amigo/term/GO:0005319	71	15	1.14774174586068	13.0691421254802	2.96207502969992e-13	1.40698563910746e-10	319;335;336;2167;5244;5950;6554;6578;8647;9429;10599;10877;10998;11001;28234	SLCO2A1;ABCG2;ABCB11;SLCO1B1;SLC27A2;APOA2;APOA1;SLCO1B3;FABP4;ABCB4;RBP4;APOF;SLC27A5;CFHR4;SLC10A1	geneontology_Molecular_Function
GO:0004252	serine-type endopeptidase activity	http://amigo.geneontology.org/amigo/term/GO:0004252	117	17	1.89134907416479	8.98829318829319	4.54625226353755e-12	1.43964655012023e-09	629;2147;2158;2160;2161;3083;3240;3249;3250;3426;3818;4153;5340;5624;8858;10747;164656	HPN;F2;TMPRSS6;PROC;CFI;CFB;F11;PROZ;KLKB1;PLG;MBL2;F12;F9;MASP2;HGFAC;HP;HPR	geneontology_Molecular_Function
GO:0005506	iron ion binding	http://amigo.geneontology.org/amigo/term/GO:0005506	72	14	1.16390712256295	12.0284511784512	6.34137187205397e-12	1.50607581961282e-09	316;1036;1543;1544;1559;1571;1576;1579;1583;1586;3934;5053;8529;55256	PAH;ADI1;CYP11A1;CYP17A1;LCN2;CYP4F2;CDO1;CYP4A11;CYP1A1;CYP2C9;AOX1;CYP1A2;CYP3A4;CYP2E1	geneontology_Molecular_Function
GO:0008236	serine-type peptidase activity	http://amigo.geneontology.org/amigo/term/GO:0008236	130	17	2.10149897129421	8.08946386946387	2.58619792248282e-11	4.25147324752591e-09	629;2147;2158;2160;2161;3083;3240;3249;3250;3426;3818;4153;5340;5624;8858;10747;164656	HPN;F2;TMPRSS6;PROC;CFI;CFB;F11;PROZ;KLKB1;PLG;MBL2;F12;F9;MASP2;HGFAC;HP;HPR	geneontology_Molecular_Function
GO:0016491	oxidoreductase activity	http://amigo.geneontology.org/amigo/term/GO:0016491	393	28	6.35299304398942	4.40737142416532	2.68514099843742e-11	4.25147324752591e-09	217;316;1036;1543;1544;1559;1571;1576;1579;1583;1586;1610;1962;2819;3290;4522;5053;5860;5959;7108;8529;9380;10202;22977;51181;51268;55256;197257	GRHPR;RDH5;MTHFD1;QDPR;PIPOX;PAH;DAO;TM7SF2;GPD1;ALDH2;ADI1;EHHADH;CYP11A1;CYP17A1;DCXR;DHRS2;LDHD;CYP4F2;CDO1;CYP4A11;CYP1A1;CYP2C9;AOX1;AKR7A3;HSD11B1;CYP1A2;CYP3A4;CYP2E1	geneontology_Molecular_Function
GO:0017171	serine hydrolase activity	http://amigo.geneontology.org/amigo/term/GO:0017171	132	17	2.13382972469874	7.96689623507805	3.31775718009908e-11	4.50267045870589e-09	629;2147;2158;2160;2161;3083;3240;3249;3250;3426;3818;4153;5340;5624;8858;10747;164656	HPN;F2;TMPRSS6;PROC;CFI;CFB;F11;PROZ;KLKB1;PLG;MBL2;F12;F9;MASP2;HGFAC;HP;HPR	geneontology_Molecular_Function
GO:0004497	monooxygenase activity	http://amigo.geneontology.org/amigo/term/GO:0004497	34	10	0.549622807876947	18.1942959001783	8.70354899262793e-11	1.03354644287457e-08	1543;1544;1559;1571;1576;1579;1583;1586;5053;8529	PAH;CYP11A1;CYP17A1;CYP4F2;CYP4A11;CYP1A1;CYP2C9;CYP1A2;CYP3A4;CYP2E1	geneontology_Molecular_Function
GO:0050662	coenzyme binding	http://amigo.geneontology.org/amigo/term/GO:0050662	170	18	2.74811403938474	6.54994652406417	2.33328245613507e-10	2.46290925925368e-08	18;38;189;211;217;316;1491;1610;2819;2875;5091;5860;6898;7108;9380;27232;84706;197257	GRHPR;ACAT1;QDPR;ALAS1;PC;ABAT;DAO;TM7SF2;GPD1;GPT2;ALDH2;AGXT;CTH;GNMT;LDHD;GPT;AOX1;TAT	geneontology_Molecular_Function
GO:0019842	vitamin binding	http://amigo.geneontology.org/amigo/term/GO:0019842	79	13	1.27706475947879	10.1795934023782	3.35640182314023e-10	3.18858173198322e-08	18;189;211;733;1491;2875;5091;5950;6898;10841;23541;27232;84706	ALAS1;PC;ABAT;GPT2;C8G;AGXT;CTH;GNMT;FTCD;SEC14L2;RBP4;GPT;TAT	geneontology_Molecular_Function
GO:0008395	steroid hydroxylase activity	http://amigo.geneontology.org/amigo/term/GO:0008395	10	6	0.161653767022632	37.1163636363636	3.24404592078054e-09	2.80167602249228e-07	1543;1559;1571;1576;1583;1586	CYP11A1;CYP17A1;CYP1A1;CYP2C9;CYP3A4;CYP2E1	geneontology_Molecular_Function
GO:0020037	heme binding	http://amigo.geneontology.org/amigo/term/GO:0020037	63	11	1.01841873224258	10.8010582010582	4.20257828537274e-09	3.32704114258675e-07	259;1543;1544;1559;1571;1576;1579;1583;1586;3273;8529	AMBP;CYP11A1;CYP17A1;HRG;CYP4F2;CYP4A11;CYP1A1;CYP2C9;CYP1A2;CYP3A4;CYP2E1	geneontology_Molecular_Function
GO:0008514	organic anion transmembrane transporter activity	http://amigo.geneontology.org/amigo/term/GO:0008514	81	12	1.30939551288332	9.1645342312009	5.74692149424294e-09	4.19967339963907e-07	6506;6514;6539;6554;6578;8647;10599;10998;11001;28234;55867;116085	SLCO2A1;ABCB11;SLCO1B1;SLC2A2;SLC27A2;SLC22A11;SLCO1B3;SLC22A12;SLC1A2;SLC6A12;SLC27A5;SLC10A1	geneontology_Molecular_Function
GO:0008028	monocarboxylic acid transmembrane transporter activity	http://amigo.geneontology.org/amigo/term/GO:0008028	27	8	0.436465170961105	18.3290684624018	6.72677824553602e-09	4.45247404871433e-07	6539;6554;6578;8647;10599;10998;11001;28234	SLCO2A1;ABCB11;SLCO1B1;SLC27A2;SLCO1B3;SLC6A12;SLC27A5;SLC10A1	geneontology_Molecular_Function
GO:0046906	tetrapyrrole binding	http://amigo.geneontology.org/amigo/term/GO:0046906	66	11	1.06691486234937	10.310101010101	7.03022218218052e-09	4.45247404871433e-07	259;1543;1544;1559;1571;1576;1579;1583;1586;3273;8529	AMBP;CYP11A1;CYP17A1;HRG;CYP4F2;CYP4A11;CYP1A1;CYP2C9;CYP1A2;CYP3A4;CYP2E1	geneontology_Molecular_Function
GO:0016614	oxidoreductase activity, acting on CH-OH group of donors	http://amigo.geneontology.org/amigo/term/GO:0016614	57	10	0.921426472029	10.8527379053695	2.0819727719612e-08	1.23617133335197e-06	1962;2819;3290;5959;8529;9380;10202;22977;51181;197257	GRHPR;RDH5;GPD1;EHHADH;DCXR;DHRS2;LDHD;CYP4F2;AKR7A3;HSD11B1	geneontology_Molecular_Function
GO:0016705	oxidoreductase activity, acting on paired donors, with incorporation or reduction of molecular oxygen	http://amigo.geneontology.org/amigo/term/GO:0016705	69	10	1.11541099245616	8.96530522617479	1.38769842505937e-07	7.75478531650824e-06	1543;1544;1559;1571;1576;1579;1583;1586;5053;8529	PAH;CYP11A1;CYP17A1;CYP4F2;CYP4A11;CYP1A1;CYP2C9;CYP1A2;CYP3A4;CYP2E1	geneontology_Molecular_Function
GO:0016616	oxidoreductase activity, acting on the CH-OH group of donors, NAD or NADP as acceptor	http://amigo.geneontology.org/amigo/term/GO:0016616	54	9	0.87293034192221	10.310101010101	1.72796866815261e-07	9.11983463747212e-06	1962;2819;3290;5959;9380;10202;22977;51181;197257	GRHPR;RDH5;GPD1;EHHADH;DCXR;DHRS2;LDHD;AKR7A3;HSD11B1	geneontology_Molecular_Function
GO:0031406	carboxylic acid binding	http://amigo.geneontology.org/amigo/term/GO:0031406	138	13	2.23082198491231	5.82744839701361	3.29331630410934e-07	1.64665815205467e-05	189;341;1373;1807;2167;2752;5009;5091;6898;7364;9380;10841;27232	GRHPR;PC;GLUL;APOC1;UGT2B7;AGXT;GNMT;DPYS;FTCD;FABP4;CPS1;OTC;TAT	geneontology_Molecular_Function
GO:0030170	pyridoxal phosphate binding	http://amigo.geneontology.org/amigo/term/GO:0030170	30	7	0.484961301067895	14.4341414141414	3.7810016029205e-07	1.71045310608308e-05	18;189;211;1491;2875;6898;84706	ALAS1;ABAT;GPT2;AGXT;CTH;GPT;TAT	geneontology_Molecular_Function
GO:0070279	vitamin B6 binding	http://amigo.geneontology.org/amigo/term/GO:0070279	30	7	0.484961301067895	14.4341414141414	3.7810016029205e-07	1.71045310608308e-05	18;189;211;1491;2875;6898;84706	ALAS1;ABAT;GPT2;AGXT;CTH;GPT;TAT	geneontology_Molecular_Function
GO:0008509	anion transmembrane transporter activity	http://amigo.geneontology.org/amigo/term/GO:0008509	141	13	2.2793181150191	5.70346013324737	4.23080563360934e-07	1.75667333612387e-05	6506;6514;6539;6554;6578;6580;8647;10599;10998;11001;28234;55867;116085	SLCO2A1;ABCB11;SLCO1B1;SLC2A2;SLC27A2;SLC22A11;SLCO1B3;SLC22A12;SLC1A2;SLC6A12;SLC22A1;SLC27A5;SLC10A1	geneontology_Molecular_Function
GO:0008483	transaminase activity	http://amigo.geneontology.org/amigo/term/GO:0008483	11	5	0.177819143724895	28.1184573002755	4.43791158599716e-07	1.75667333612387e-05	18;189;2875;6898;84706	ABAT;GPT2;AGXT;GPT;TAT	geneontology_Molecular_Function
GO:0016712	oxidoreductase activity, acting on paired donors, with incorporation or reduction of molecular oxygen, reduced flavin or flavoprotein as one donor, and incorporation of one atom of oxygen	http://amigo.geneontology.org/amigo/term/GO:0016712	11	5	0.177819143724895	28.1184573002755	4.43791158599716e-07	1.75667333612387e-05	1543;1544;1559;1571;1576	CYP1A1;CYP2C9;CYP1A2;CYP3A4;CYP2E1	geneontology_Molecular_Function
GO:1901681	sulfur compound binding	http://amigo.geneontology.org/amigo/term/GO:1901681	168	14	2.71578328598021	5.1550505050505	5.21213551429867e-07	1.98061149543349e-05	283;350;462;2147;2160;3273;3827;3990;5091;6288;7123;10468;27232;27329	F2;APOH;PC;LIPC;F11;KNG1;FST;GNMT;ANGPTL3;CLEC3B;ANG;HRG;SERPINC1;SAA1	geneontology_Molecular_Function
GO:0005342	organic acid transmembrane transporter activity	http://amigo.geneontology.org/amigo/term/GO:0005342	62	9	1.00225335554032	8.97976539589443	5.90172715142501e-07	2.07653362735324e-05	6506;6539;6554;6578;8647;10599;10998;11001;28234	SLCO2A1;ABCB11;SLCO1B1;SLC27A2;SLCO1B3;SLC1A2;SLC6A12;SLC27A5;SLC10A1	geneontology_Molecular_Function
GO:0046943	carboxylic acid transmembrane transporter activity	http://amigo.geneontology.org/amigo/term/GO:0046943	62	9	1.00225335554032	8.97976539589443	5.90172715142501e-07	2.07653362735324e-05	6506;6539;6554;6578;8647;10599;10998;11001;28234	SLCO2A1;ABCB11;SLCO1B1;SLC27A2;SLCO1B3;SLC1A2;SLC6A12;SLC27A5;SLC10A1	geneontology_Molecular_Function
GO:0043177	organic acid binding	http://amigo.geneontology.org/amigo/term/GO:0043177	146	13	2.36014499853042	5.50813615608136	6.33268042671276e-07	2.1485880019204e-05	189;341;1373;1807;2167;2752;5009;5091;6898;7364;9380;10841;27232	GRHPR;PC;GLUL;APOC1;UGT2B7;AGXT;GNMT;DPYS;FTCD;FABP4;CPS1;OTC;TAT	geneontology_Molecular_Function
GO:0004175	endopeptidase activity	http://amigo.geneontology.org/amigo/term/GO:0004175	283	18	4.57480160674047	3.93459685191134	6.84036913667363e-07	2.24081057925515e-05	629;1373;2147;2158;2160;2161;3083;3240;3249;3250;3426;3818;4153;5340;5624;8858;10747;164656	HPN;F2;TMPRSS6;PROC;CFI;CFB;F11;PROZ;KLKB1;PLG;MBL2;CPS1;F12;F9;MASP2;HGFAC;HP;HPR	geneontology_Molecular_Function
GO:0016769	transferase activity, transferring nitrogenous groups	http://amigo.geneontology.org/amigo/term/GO:0016769	12	5	0.193984520427158	25.7752525252525	7.50859637799195e-07	2.37772218636412e-05	18;189;2875;6898;84706	ABAT;GPT2;AGXT;GPT;TAT	geneontology_Molecular_Function
GO:0070011	peptidase activity, acting on L-amino acid peptides	http://amigo.geneontology.org/amigo/term/GO:0070011	392	21	6.33682766728716	3.31396103896104	1.2941888911655e-06	3.88822513467529e-05	629;1361;1370;1373;2147;2158;2160;2161;3083;3240;3249;3250;3263;3426;3818;4153;5340;5624;8858;10747;164656	HPN;F2;TMPRSS6;PROC;CFI;CFB;F11;PROZ;KLKB1;CPN2;CPB2;PLG;MBL2;CPS1;F12;HPX;F9;MASP2;HGFAC;HP;HPR	geneontology_Molecular_Function
GO:1901618	organic hydroxy compound transmembrane transporter activity	http://amigo.geneontology.org/amigo/term/GO:1901618	23	6	0.371803664152053	16.1375494071146	1.30971794010115e-06	3.88822513467529e-05	5950;6554;6580;8647;10599;28234	ABCB11;SLCO1B1;SLCO1B3;RBP4;SLC22A1;SLC10A1	geneontology_Molecular_Function
GO:0008233	peptidase activity	http://amigo.geneontology.org/amigo/term/GO:0008233	404	21	6.53081218771431	3.21552655265527	2.09797150407809e-06	6.03961493598238e-05	629;1361;1370;1373;2147;2158;2160;2161;3083;3240;3249;3250;3263;3426;3818;4153;5340;5624;8858;10747;164656	HPN;F2;TMPRSS6;PROC;CFI;CFB;F11;PROZ;KLKB1;CPN2;CPB2;PLG;MBL2;CPS1;F12;HPX;F9;MASP2;HGFAC;HP;HPR	geneontology_Molecular_Function
GO:0008201	heparin binding	http://amigo.geneontology.org/amigo/term/GO:0008201	118	11	1.90751445086705	5.76666666666667	3.03632529785602e-06	8.48385009695065e-05	283;350;462;2147;2160;3273;3827;3990;6288;7123;27329	F2;APOH;LIPC;F11;KNG1;ANGPTL3;CLEC3B;ANG;HRG;SERPINC1;SAA1	geneontology_Molecular_Function
GO:0055102	lipase inhibitor activity	http://amigo.geneontology.org/amigo/term/GO:0055102	16	5	0.25864602723621	19.3314393939394	3.92935480530987e-06	0.000106653916144125	335;336;341;345;27329	APOC1;APOA2;APOA1;ANGPTL3;APOC3	geneontology_Molecular_Function
GO:0005496	steroid binding	http://amigo.geneontology.org/amigo/term/GO:0005496	59	8	0.953757225433526	8.38787878787879	4.32958017415608e-06	0.000114252810151341	319;335;336;345;367;1576;3290;6462	SHBG;APOA2;APOA1;AR;APOC3;APOF;HSD11B1;CYP3A4	geneontology_Molecular_Function
GO:0005539	glycosaminoglycan binding	http://amigo.geneontology.org/amigo/term/GO:0005539	154	12	2.48946801214853	4.82030696576151	7.02608050540121e-06	0.000180399364327869	283;350;462;2147;2160;3273;3827;3990;5068;6288;7123;27329	F2;APOH;LIPC;F11;KNG1;ANGPTL3;REG3A;CLEC3B;ANG;HRG;SERPINC1;SAA1	geneontology_Molecular_Function
GO:0016597	amino acid binding	http://amigo.geneontology.org/amigo/term/GO:0016597	48	7	0.775938081708631	9.02133838383838	1.07082335847331e-05	0.000267705839618326	189;1373;1807;2752;5009;6898;27232	GLUL;AGXT;GNMT;DPYS;CPS1;OTC;TAT	geneontology_Molecular_Function
GO:0004867	serine-type endopeptidase inhibitor activity	http://amigo.geneontology.org/amigo/term/GO:0004867	55	7	0.889095718624473	7.87316804407714	2.68404071759321e-05	0.00065380479018296	259;462;710;3273;3697;3699;5267	SERPINA4;AMBP;ITIH1;ITIH3;SERPING1;HRG;SERPINC1	geneontology_Molecular_Function
GO:0008289	lipid binding	http://amigo.geneontology.org/amigo/term/GO:0008289	491	21	7.93719996081121	2.64576930198111	4.130992819662e-05	0.000973585700491948	319;335;336;341;345;350;367;733;929;1373;1576;2147;2167;3290;5009;5320;5444;5950;6462;7364;23541	F2;APOH;CD14;SHBG;APOC1;C8G;UGT2B7;APOA2;PLA2G2A;APOA1;AR;FABP4;SEC14L2;CPS1;RBP4;APOC3;APOF;OTC;PON1;HSD11B1;CYP3A4	geneontology_Molecular_Function
GO:0016709	oxidoreductase activity, acting on paired donors, with incorporation or reduction of molecular oxygen, NAD(P)H as one donor, and incorporation of one atom of oxygen	http://amigo.geneontology.org/amigo/term/GO:0016709	13	4	0.210149897129421	19.0340326340326	4.20179091791262e-05	0.000973585700491948	1543;1571;1579;8529	CYP4F2;CYP4A11;CYP1A1;CYP2E1	geneontology_Molecular_Function
GO:0022804	active transmembrane transporter activity	http://amigo.geneontology.org/amigo/term/GO:0022804	161	11	2.60262564906437	4.22650103519669	5.80977653605874e-05	0.00131411612125138	5244;6506;6539;6554;6578;6580;8647;9429;10599;28234;55867	SLCO2A1;ABCG2;ABCB11;SLCO1B1;SLC22A11;SLCO1B3;ABCB4;SLC1A2;SLC6A12;SLC22A1;SLC10A1	geneontology_Molecular_Function
GO:0004866	endopeptidase inhibitor activity	http://amigo.geneontology.org/amigo/term/GO:0004866	117	9	1.89134907416479	4.75850815850816	0.00011255207578742	0.0024866156278616	197;259;462;710;3273;3697;3699;3827;5267	AHSG;SERPINA4;AMBP;ITIH1;KNG1;ITIH3;SERPING1;HRG;SERPINC1	geneontology_Molecular_Function
GO:0004857	enzyme inhibitor activity	http://amigo.geneontology.org/amigo/term/GO:0004857	270	14	4.36465170961105	3.20758698092031	0.000119130119817235	0.00257212758696302	197;259;335;336;341;345;462;710;3273;3697;3699;3827;5267;27329	AHSG;SERPINA4;AMBP;ITIH1;KNG1;ITIH3;SERPING1;APOC1;APOA2;APOA1;ANGPTL3;HRG;APOC3;SERPINC1	geneontology_Molecular_Function
GO:0030414	peptidase inhibitor activity	http://amigo.geneontology.org/amigo/term/GO:0030414	119	9	1.92367982756932	4.67853323147441	0.000128238211482667	0.00270725113130076	197;259;462;710;3273;3697;3699;3827;5267	AHSG;SERPINA4;AMBP;ITIH1;KNG1;ITIH3;SERPING1;HRG;SERPINC1	geneontology_Molecular_Function
GO:0015291	secondary active transmembrane transporter activity	http://amigo.geneontology.org/amigo/term/GO:0015291	94	8	1.51954541001274	5.26473243068988	0.000134640548124398	0.00278062001561258	6506;6539;6554;6578;6580;10599;28234;55867	SLCO2A1;SLCO1B1;SLC22A11;SLCO1B3;SLC1A2;SLC6A12;SLC22A1;SLC10A1	geneontology_Molecular_Function
GO:0061135	endopeptidase regulator activity	http://amigo.geneontology.org/amigo/term/GO:0061135	123	9	1.98834133437837	4.52638580931264	0.000165135344252665	0.00333784206468152	197;259;462;710;3273;3697;3699;3827;5267	AHSG;SERPINA4;AMBP;ITIH1;KNG1;ITIH3;SERPING1;HRG;SERPINC1	geneontology_Molecular_Function
GO:0001848	complement binding	http://amigo.geneontology.org/amigo/term/GO:0001848	18	4	0.290976780640737	13.7468013468013	0.000168812130334595	0.00334107341287219	325;629;731;10747	CFB;APCS;C8A;MASP2	geneontology_Molecular_Function
GO:0043178	alcohol binding	http://amigo.geneontology.org/amigo/term/GO:0043178	54	6	0.87293034192221	6.87340067340067	0.00022146754454333	0.0042937585166564	319;335;336;345;733;5950	C8G;APOA2;APOA1;RBP4;APOC3;APOF	geneontology_Molecular_Function
GO:0019825	oxygen binding	http://amigo.geneontology.org/amigo/term/GO:0019825	20	4	0.323307534045263	12.3721212121212	0.00026062487316425	0.00495187259012075	1543;1571;1576;1586	CYP17A1;CYP1A1;CYP3A4;CYP2E1	geneontology_Molecular_Function
GO:0052689	carboxylic ester hydrolase activity	http://amigo.geneontology.org/amigo/term/GO:0052689	57	6	0.921426472029	6.51164274322169	0.000298994487185844	0.0055695051534618	570;1066;3990;5320;5444;9104	LIPC;CES1;PLA2G2A;RGN;BAAT;PON1	geneontology_Molecular_Function
GO:0015075	ion transmembrane transporter activity	http://amigo.geneontology.org/amigo/term/GO:0015075	451	18	7.29058489272068	2.46893771417053	0.000354582328566888	0.00647794638727969	3249;3745;3752;3764;6506;6514;6539;6554;6578;6580;7036;8647;10599;10998;11001;28234;55867;116085	SLCO2A1;HPN;KCNB1;KCNJ8;KCND3;ABCB11;SLCO1B1;SLC2A2;SLC27A2;TFR2;SLC22A11;SLCO1B3;SLC22A12;SLC1A2;SLC6A12;SLC22A1;SLC27A5;SLC10A1	geneontology_Molecular_Function
GO:0005324	long-chain fatty acid transporter activity	http://amigo.geneontology.org/amigo/term/GO:0005324	10	3	0.161653767022632	18.5581818181818	0.000457925234544909	0.00820809382674837	2167;10998;11001	SLC27A2;FABP4;SLC27A5	geneontology_Molecular_Function
GO:0015318	inorganic molecular entity transmembrane transporter activity	http://amigo.geneontology.org/amigo/term/GO:0015318	426	17	6.8864504751641	2.46861573481292	0.000520914682846652	0.00908210937197174	3249;3745;3752;3764;5950;6506;6539;6554;6578;6580;7036;8647;10599;10998;11001;28234;55867	SLCO2A1;HPN;KCNB1;KCNJ8;KCND3;ABCB11;SLCO1B1;SLC27A2;TFR2;SLC22A11;SLCO1B3;RBP4;SLC1A2;SLC6A12;SLC22A1;SLC27A5;SLC10A1	geneontology_Molecular_Function
GO:0071813	lipoprotein particle binding	http://amigo.geneontology.org/amigo/term/GO:0071813	24	4	0.387969040854316	10.310101010101	0.000543504860710753	0.00908210937197174	325;335;336;3990	LIPC;APOA2;APOA1;APCS	geneontology_Molecular_Function
GO:0071814	protein-lipid complex binding	http://amigo.geneontology.org/amigo/term/GO:0071814	24	4	0.387969040854316	10.310101010101	0.000543504860710753	0.00908210937197174	325;335;336;3990	LIPC;APOA2;APOA1;APCS	geneontology_Molecular_Function
GO:0051287	NAD binding	http://amigo.geneontology.org/amigo/term/GO:0051287	42	5	0.678945821495052	7.36435786435786	0.000544926562318304	0.00908210937197174	217;316;2819;5860;9380	GRHPR;QDPR;GPD1;ALDH2;AOX1	geneontology_Molecular_Function
GO:0016645	oxidoreductase activity, acting on the CH-NH group of donors	http://amigo.geneontology.org/amigo/term/GO:0016645	11	3	0.177819143724895	16.8710743801653	0.000622188376250277	0.0101910165075476	4522;5860;51268	MTHFD1;QDPR;PIPOX	geneontology_Molecular_Function
GO:0061134	peptidase regulator activity	http://amigo.geneontology.org/amigo/term/GO:0061134	151	9	2.44097188204174	3.68705599036725	0.000753657984665201	0.0121351709395244	197;259;462;710;3273;3697;3699;3827;5267	AHSG;SERPINA4;AMBP;ITIH1;KNG1;ITIH3;SERPING1;HRG;SERPINC1	geneontology_Molecular_Function
GO:0016874	ligase activity	http://amigo.geneontology.org/amigo/term/GO:0016874	94	7	1.51954541001274	4.60664087685364	0.000799497759506385	0.0126587145255178	38;1373;2752;4522;5091;10998;11001	ACAT1;MTHFD1;PC;GLUL;SLC27A2;CPS1;SLC27A5	geneontology_Molecular_Function
GO:0005343	organic acid:sodium symporter activity	http://amigo.geneontology.org/amigo/term/GO:0005343	12	3	0.193984520427158	15.4651515151515	0.000819764549941482	0.012766824958105	6506;6539;6554	SLC1A2;SLC6A12;SLC10A1	geneontology_Molecular_Function
GO:0015485	cholesterol binding	http://amigo.geneontology.org/amigo/term/GO:0015485	27	4	0.436465170961105	9.1645342312009	0.000864415507711325	0.0132450763278348	319;335;336;345	APOA2;APOA1;APOC3;APOF	geneontology_Molecular_Function
GO:0042056	chemoattractant activity	http://amigo.geneontology.org/amigo/term/GO:0042056	28	4	0.452630547663368	8.83722943722944	0.000995891491353706	0.0150174113775559	6288;6289;6291;6360	SAA4;CCL16;SAA2;SAA1	geneontology_Molecular_Function
GO:0017127	cholesterol transporter activity	http://amigo.geneontology.org/amigo/term/GO:0017127	13	3	0.210149897129421	14.2755244755245	0.00105308854217012	0.0156317830478377	335;336;9429	ABCG2;APOA2;APOA1	geneontology_Molecular_Function
GO:0015370	solute:sodium symporter activity	http://amigo.geneontology.org/amigo/term/GO:0015370	29	4	0.468795924365631	8.5324973876698	0.00114081550870559	0.0166734574349279	6506;6539;6554;6580	SLC1A2;SLC6A12;SLC22A1;SLC10A1	geneontology_Molecular_Function
GO:0005509	calcium ion binding	http://amigo.geneontology.org/amigo/term/GO:0005509	458	17	7.40374252963652	2.29613603281726	0.00116685781079395	0.016795680609913	325;1373;1828;2147;2158;2161;3697;4153;5320;5444;5624;7123;8404;8858;9104;10747;54550	F2;PROC;PROZ;ITIH1;SPARCL1;NECAB2;PLA2G2A;RGN;DSG1;MBL2;APCS;CLEC3B;CPS1;F12;PON1;F9;MASP2	geneontology_Molecular_Function
GO:0034185	apolipoprotein binding	http://amigo.geneontology.org/amigo/term/GO:0034185	15	3	0.242480650533947	12.3721212121212	0.00163601318399309	0.0231972018625886	3931;3990;5340	LIPC;LCAT;PLG	geneontology_Molecular_Function
GO:0032934	sterol binding	http://amigo.geneontology.org/amigo/term/GO:0032934	34	4	0.549622807876947	7.2777183600713	0.00209216055885231	0.0292287136898484	319;335;336;345	APOA2;APOA1;APOC3;APOF	geneontology_Molecular_Function
GO:0016747	transferase activity, transferring acyl groups other than amino-acyl groups	http://amigo.geneontology.org/amigo/term/GO:0016747	114	7	1.842852944058	3.79845826687932	0.00245680018432548	0.0338255097841914	10;38;211;570;2752;3931;10249	ACAT1;ALAS1;GLUL;LCAT;BAAT;NAT2;GLYAT	geneontology_Molecular_Function
GO:0015294	solute:cation symporter activity	http://amigo.geneontology.org/amigo/term/GO:0015294	38	4	0.614284314686	6.51164274322169	0.00316745833116028	0.0429869344943181	6506;6539;6554;6580	SLC1A2;SLC6A12;SLC22A1;SLC10A1	geneontology_Molecular_Function
GO:0042562	hormone binding	http://amigo.geneontology.org/amigo/term/GO:0042562	92	6	1.48721465660821	4.03438735177866	0.00369617676376488	0.0494558862757273	367;2642;3953;6462;7276;10267	LEPR;SHBG;GCGR;TTR;AR;RAMP1	geneontology_Molecular_Function
