# Supplementary material for: Identification of molecular subtypes and prognostic signature for hepatocellular carcinoma based on genes associated with homologous recombination deficiency
Source: Sci Rep. 2021 Dec 15;11:24022. doi: 10.1038/s41598-021-03432-3 (PMC8674316; doi:10.1038/s41598-021-03432-3)
Supplement: Supplementary file 6 — Supplementary Table S1. [file 41598_2021_3432_MOESM6_ESM.xlsx]

## Sheet: Supplementary Table S1
Table S1 Differentially expressed genes between C1 and C2
	logFC	AveExpr	t	P.Value	adj.P.Val	B
MYBL2	2.82225	3.58385	21.405	1.52e-66	2.74e-64	140.911
TOP2A	2.59683	3.64819	24.2536	3.14e-78	5.02e-75	167.693
CDC20	2.44686	3.93495	19.5379	8.83e-59	1.06e-56	123.112
UBE2C	2.37076	4.2977	18.3741	6.3e-54	5.82e-52	111.987
TPX2	2.30535	4.02717	23.8392	1.51e-76	1.24e-73	163.836
BIRC5	2.251	3.552	20.0348	7.51e-61	1.01e-58	127.859
KIFC1	2.21634	3.23622	21.9135	1.2e-68	2.68e-66	145.733
FOXM1	2.1928	2.88835	21.7203	7.53e-68	1.55e-65	143.902
AFP	2.18712	3.9582	6.26562	1.04e-09	2.75e-09	11.0079
MCM2	2.14495	3.81549	22.4732	5.89e-71	1.78e-68	151.022
KIF2C	2.11871	2.5735	22.3032	2.95e-70	7.8e-68	149.418
CDK1	2.11559	3.03923	22.7446	4.52e-72	1.67e-69	153.58
NUSAP1	2.11249	4.05802	23.7726	2.82e-76	2.09e-73	163.215
E2F1	2.09345	3.92706	18.0847	1.01e-52	8.65e-51	109.222
KIF4A	2.09226	2.49979	23.3404	1.64e-74	9.31e-72	159.175
CDC6	2.08089	2.5885	25.4917	3.24e-83	1.2e-79	179.119
CCNB2	2.07963	2.97065	21.351	2.54e-66	4.48e-64	140.398
ASF1B	2.07318	3.09537	21.7923	3.79e-68	8.02e-66	144.585
TROAP	2.06857	2.39958	23.1276	1.21e-73	5.99e-71	157.18
PLK1	2.06598	2.47021	22.196	8.17e-70	2.01e-67	148.405
CCNB1	2.06287	4.08516	19.7592	1.06e-59	1.35e-57	125.225
KIF18B	2.0496	1.86757	27.397	9.34e-91	1.38e-86	196.39
PEG10	2.04179	3.23101	6.49469	2.71e-10	7.62e-10	12.3237
GINS1	2.03723	2.41753	25.8639	1.06e-84	5.21e-81	182.524
NUF2	2.0177	2.22456	23.9034	8.29e-77	8.18e-74	164.434
CENPM	2.01497	2.97907	19.2551	1.34e-57	1.52e-55	120.408
MELK	2.00791	2.44216	23.6832	6.53e-76	4.2e-73	162.38
ANLN	2.00736	2.24949	21.7772	4.38e-68	9.12e-66	144.442
LMNB1	2.00256	3.81083	21.8333	2.57e-68	5.5e-66	144.974
CCNA2	2.0014	3.11256	18.4655	2.62e-54	2.49e-52	112.859
CA9	2.00085	1.70382	8.73588	8.72e-17	5.3e-16	27.0279
RRM2	2.00005	3.6143	19.8784	3.37e-60	4.37e-58	126.364
MKI67	1.99822	2.51037	21.8403	2.4e-68	5.3e-66	145.04
KIF20A	1.99716	2.57802	20.8018	4.84e-64	7.23e-62	135.174
PTTG1	1.99706	3.95545	16.7727	2.85e-47	2.04e-45	96.7323
NEK2	1.99254	2.59427	21.3397	2.83e-66	4.87e-64	140.291
ZWINT	1.9829	3.92516	21.4987	6.22e-67	1.18e-64	141.801
CDCA8	1.98214	2.94398	21.3609	2.31e-66	4.12e-64	140.492
PRC1	1.98024	2.94653	22.4404	8.05e-71	2.38e-68	150.713
HJURP	1.96949	2.35478	23.0908	1.72e-73	8.2e-71	156.834
TYMS	1.94987	4.05786	19.7289	1.41e-59	1.77e-57	124.936
AURKB	1.94789	2.91714	18.3478	8.11e-54	7.45e-52	111.735
CENPF	1.93966	2.32355	21.2551	6.35e-66	1.04e-63	139.487
ECT2	1.93723	2.5366	22.3397	2.09e-70	5.83e-68	149.763
NCAPG	1.92873	2.29017	22.9525	6.33e-73	2.84e-70	155.535
BUB1B	1.92209	1.92757	24.7369	3.49e-80	7.37e-77	172.171
CDT1	1.92175	2.98671	18.9912	1.68e-56	1.75e-54	117.885
DTL	1.9128	2.45756	22.7639	3.76e-72	1.43e-69	153.762
TCF19	1.91015	3.45328	19.369	4.47e-58	5.21e-56	121.497
CD24	1.89876	5.39961	7.32453	1.53e-12	5.54e-12	17.3966
DEPDC1B	1.89703	1.84139	20.2087	1.42e-61	1.92e-59	129.518
SKA1	1.8881	2.12405	21.4297	1.2e-66	2.19e-64	141.146
CDCA5	1.87995	2.87907	21.2277	8.25e-66	1.34e-63	139.226
CDC45	1.87572	2.40821	23.8474	1.4e-76	1.22e-73	163.913
PBK	1.86274	2.61687	18.97	2.06e-56	2.13e-54	117.682
CCNE1	1.86252	2.09178	15.8858	1.29e-43	7.94e-42	88.3565
CENPW	1.85604	3.9557	19.469	1.71e-58	2.01e-56	122.452
CDKN3	1.85355	3.32304	16.9459	5.46e-48	4e-46	98.3765
CENPA	1.85351	2.01955	21.1403	1.9e-65	3.03e-63	138.395
NCAPH	1.84455	2.20845	22.2209	6.45e-70	1.62e-67	148.641
UHRF1	1.83783	1.73461	22.5319	3.38e-71	1.06e-68	151.576
GTSE1	1.82555	1.79218	23.1374	1.11e-73	5.65e-71	157.271
DLGAP5	1.82554	2.09175	21.0297	5.47e-65	8.61e-63	137.344
DSG2	1.82522	3.43962	12.2434	3.91e-29	1.03e-27	55.2002
NDC80	1.80002	2.43588	22.4762	5.73e-71	1.77e-68	151.051
PCLAF	1.79718	2.56653	22.1109	1.83e-69	4.3e-67	147.601
UBE2T	1.79231	4.16966	19.25	1.4e-57	1.58e-55	120.359
KIF23	1.78958	1.63802	24.9975	3.11e-81	9.21e-78	174.576
PRR11	1.78876	2.00394	22.764	3.76e-72	1.43e-69	153.762
C12orf75	1.78414	2.83876	10.8792	4.44e-24	6.73e-23	43.6505
ASPM	1.78402	2.20346	20.3311	4.38e-62	6.12e-60	130.687
TRIP13	1.77417	2.00307	20.6693	1.72e-63	2.54e-61	133.911
TTK	1.77039	1.70884	23.7341	4.05e-76	2.85e-73	162.856
TK1	1.7539	5.21918	16.5646	2.06e-46	1.41e-44	94.7608
RMI2	1.74804	2.56257	19.6094	4.45e-59	5.44e-57	123.794
CEP55	1.7466	1.75525	20.6512	2.04e-63	2.99e-61	133.739
GAL3ST1	1.73905	2.6636	8.73459	8.8e-17	5.35e-16	27.0185
RAD51AP1	1.73314	2.09626	22.8965	1.07e-72	4.68e-70	155.009
OIP5	1.73296	2.21556	23.2454	4e-74	2.19e-71	158.284
BUB1	1.73232	1.92361	22.3357	2.17e-70	5.95e-68	149.725
KIF11	1.71721	2.21064	23.0071	3.78e-73	1.75e-70	156.048
SKA3	1.71191	1.94816	22.8565	1.57e-72	6.45e-70	154.632
SPAG5	1.7116	3.57888	20.5516	5.3e-63	7.69e-61	132.79
ORC1	1.69071	1.84399	23.6264	1.11e-75	6.58e-73	161.85
SPC25	1.68828	2.215	22.3322	2.24e-70	6.03e-68	149.692
PKM	1.68439	4.9327	10.9689	2.1e-24	3.3e-23	44.39
STMN1	1.67994	4.71491	18.0714	1.15e-52	9.77e-51	109.096
TACC3	1.67895	3.30391	19.0147	1.34e-56	1.42e-54	118.109
UPK3A	1.67648	2.03429	6.738	6.23e-11	1.87e-10	13.7622
MCM6	1.6741	4.11522	20.0175	8.86e-61	1.17e-58	127.694
CHAF1B	1.67188	1.82577	20.9627	1.04e-64	1.6e-62	136.706
HMMR	1.66732	2.47008	18.1594	4.94e-53	4.3e-51	109.936
RACGAP1	1.65893	3.04582	20.2668	8.11e-62	1.11e-59	130.073
ARHGAP11A	1.65225	1.91882	23.8807	1.03e-76	9.48e-74	164.223
FANCI	1.65213	2.19919	24.109	1.21e-77	1.28e-74	166.349
CLGN	1.64171	2.69428	9.58632	1.43e-19	1.22e-18	33.3664
RAD54L	1.64113	1.35692	23.2132	5.42e-74	2.86e-71	157.982
SFN	1.64039	4.44046	6.56583	1.77e-10	5.08e-10	12.74
CKAP2L	1.63469	1.58859	24.1938	5.49e-78	7.38e-75	167.137
DUSP9	1.62992	3.01665	8.03275	1.31e-14	6.1e-14	22.0813
MCM4	1.62407	3.98937	18.1266	6.77e-53	5.86e-51	109.622
NRM	1.61599	3.83663	16.8893	9.37e-48	6.8e-46	97.8385
HMGB2	1.61279	5.15617	19.2395	1.55e-57	1.73e-55	120.259
SPC24	1.60787	3.14699	15.7033	7.21e-43	4.34e-41	86.6421
EXO1	1.60656	1.78157	22.3572	1.77e-70	5.03e-68	149.928
DEPDC1	1.6038	1.46758	21.5567	3.58e-67	7.05e-65	142.351
CDC25C	1.59991	2.01827	19.0138	1.36e-56	1.42e-54	118.101
CENPU	1.59396	2.95257	17.5798	1.28e-50	1.02e-48	104.406
WDR76	1.58949	2.12088	19.9974	1.07e-60	1.41e-58	127.501
NRSN2	1.58828	2.94758	10.3919	2.41e-22	2.98e-21	39.6903
CDCA3	1.58753	1.91675	21.4424	1.06e-66	1.97e-64	141.266
CDCA7	1.57394	1.25465	12.6817	8.23e-31	2.53e-29	59.0362
SHCBP1	1.56569	1.48462	20.4744	1.11e-62	1.58e-60	132.053
MCM3	1.56347	5.44806	17.9114	5.33e-52	4.45e-50	107.569
MCM10	1.56317	1.31574	24.8218	1.59e-80	3.91e-77	172.956
RIBC2	1.55492	1.1977	19.1012	5.85e-57	6.28e-55	118.936
G6PD	1.554	4.20281	10.5909	4.77e-23	6.41e-22	41.2965
TEDC2	1.55014	2.16342	19.1057	5.6e-57	6.05e-55	118.98
FAM111B	1.54986	2.27312	16.4374	6.91e-46	4.65e-44	93.5578
SMC4	1.54603	2.4307	15.2729	4.13e-41	2.3e-39	82.6156
SLC1A5	1.54422	3.58196	10.1782	1.35e-21	1.51e-20	37.9852
E2F8	1.54093	1.43403	21.1958	1.12e-65	1.8e-63	138.923
SPHK1	1.54031	2.42224	8.31619	1.8e-15	9.25e-15	24.0414
NCAPD2	1.53701	3.45666	18.4894	2.08e-54	1.99e-52	113.088
RFC4	1.53697	3.66034	21.4503	9.87e-67	1.85e-64	141.341
RAD51	1.53555	1.74766	23.6862	6.35e-76	4.2e-73	162.409
KIF15	1.53481	1.30283	22.6145	1.55e-71	5.2e-69	152.355
AURKA	1.53179	3.81942	15.6573	1.11e-42	6.64e-41	86.2109
EZH2	1.52199	2.78476	20.0261	8.16e-61	1.09e-58	127.776
BEX2	1.51745	2.60871	6.71015	7.39e-11	2.21e-10	13.5955
CKS2	1.51641	5.90737	16.8953	8.85e-48	6.45e-46	97.8957
KNTC1	1.51458	1.77937	22.8731	1.34e-72	5.67e-70	154.789
KPNA2	1.51349	5.38812	18.2085	3.09e-53	2.72e-51	110.404
SPINT1	1.5129	2.67786	6.41218	4.42e-10	1.21e-09	11.8454
MAD2L1	1.50632	2.02769	20.8753	2.39e-64	3.65e-62	135.874
PAQR4	1.50353	2.52448	14.4415	9.54e-38	4.57e-36	74.9104
MCM5	1.50352	4.2247	19.1155	5.1e-57	5.55e-55	119.073
FEN1	1.49944	4.7765	19.7426	1.24e-59	1.57e-57	125.067
TUBA1B	1.49327	5.78197	12.7172	6e-31	1.89e-29	59.3498
PKMYT1	1.48966	1.84083	19.5697	6.51e-59	7.9e-57	123.415
SGO1	1.48913	1.43083	24.5453	2.07e-79	3.83e-76	170.399
CIP2A	1.48255	1.37585	22.8249	2.11e-72	8.45e-70	154.336
ELOVL7	1.48098	1.79422	9.21291	2.5e-18	1.82e-17	30.538
GINS2	1.47995	2.67766	18.292	1.39e-53	1.24e-51	111.201
DNMT1	1.46773	3.30877	17.8156	1.34e-51	1.1e-49	106.654
IGF2BP2	1.46157	2.57697	8.66006	1.52e-16	8.88e-16	26.4811
TRNP1	1.46124	3.61194	7.18123	3.87e-12	1.34e-11	16.4874
MAPK13	1.46067	2.12112	9.15294	3.93e-18	2.81e-17	30.0902
ESPL1	1.45953	1.83507	17.3202	1.53e-49	1.19e-47	101.934
IQGAP3	1.45916	2.63073	13.6185	1.82e-34	7.14e-33	67.4027
FANCD2	1.45455	1.60223	24.1556	7.83e-78	9.66e-75	166.783
MCM7	1.45384	5.42945	17.8184	1.3e-51	1.07e-49	106.681
RECQL4	1.45217	3.39893	14.2596	5.12e-37	2.34e-35	73.2405
CDC25A	1.45213	1.61055	19.7202	1.54e-59	1.91e-57	124.853
KRT19	1.45179	2.23009	5.66876	2.92e-08	6.64e-08	7.76118
CDKN2A	1.44907	2.84317	10.5722	5.56e-23	7.35e-22	41.1448
VIL1	1.44732	3.49332	6.89013	2.44e-11	7.68e-11	14.6826
CCNF	1.44121	2.02163	21.8385	2.44e-68	5.32e-66	145.023
IGSF3	1.43792	2.17634	10.9803	1.91e-24	3.02e-23	44.4841
FAM83D	1.4357	3.47112	12.8177	2.46e-31	8.08e-30	60.237
PAFAH1B3	1.43363	4.47881	10.6664	2.57e-23	3.62e-22	41.9094
DDR1	1.43251	2.80736	8.9109	2.4e-17	1.55e-16	28.3018
CLDN4	1.42712	2.76496	5.79486	1.47e-08	3.45e-08	8.42472
NT5DC2	1.42317	3.31897	10.5243	8.22e-23	1.07e-21	40.7568
S100A14	1.42315	4.09452	5.89637	8.43e-09	2.03e-08	8.9677
C17orf53	1.42203	1.72527	22.604	1.71e-71	5.61e-69	152.256
CDC7	1.42198	1.86399	19.5346	9.12e-59	1.09e-56	123.079
PYCR1	1.41852	3.17053	6.74149	6.1e-11	1.84e-10	13.7831
RASSF3	1.41322	3.94563	13.3018	3.2e-33	1.18e-31	64.5506
RNASEH2A	1.40937	4.49851	16.9689	4.38e-48	3.26e-46	98.5946
MMD	1.40934	3.6238	13.8026	3.39e-35	1.39e-33	69.0701
HELLS	1.4076	1.39661	22.6271	1.37e-71	4.72e-69	152.473
ORC6	1.40698	1.37801	22.0443	3.45e-69	7.98e-67	146.971
GPC3	1.40535	7.57655	4.46763	1.05e-05	1.84e-05	2.0748
C15orf48	1.39839	2.55295	7.47953	5.56e-13	2.11e-12	18.395
H2AFX	1.39787	5.18313	15.1346	1.51e-40	8.33e-39	81.3264
EME1	1.39771	1.37777	23.6508	8.85e-76	5.46e-73	162.078
INAVA	1.3977	1.45353	10.024	4.61e-21	4.83e-20	36.7666
KIF18A	1.39755	1.17586	22.7313	5.12e-72	1.85e-69	153.454
CDCA2	1.38392	1.22167	20.86	2.77e-64	4.18e-62	135.728
CENPH	1.38353	2.43434	21.2948	4.35e-66	7.31e-64	139.865
AGR2	1.37287	1.2856	6.13421	2.22e-09	5.65e-09	10.2702
NCAPG2	1.37014	2.33598	19.2395	1.55e-57	1.73e-55	120.258
KIF12	1.3578	3.87424	8.71336	1.03e-16	6.18e-16	26.8652
KCTD17	1.35265	2.98989	9.27092	1.61e-18	1.2e-17	30.9728
SAPCD2	1.35097	1.31913	14.3591	2.04e-37	9.6e-36	74.1535
PHF19	1.35062	2.33143	18.7494	1.72e-55	1.73e-53	115.573
CENPK	1.34727	1.27694	24.2454	3.39e-78	5.02e-75	167.616
CTNND2	1.34566	1.22043	8.02341	1.4e-14	6.47e-14	22.0176
CDC25B	1.34305	4.75738	14.166	1.21e-36	5.42e-35	72.3829
CDCA4	1.34194	2.78256	18.5206	1.54e-54	1.48e-52	113.386
PLBD1	1.34182	2.37663	9.24605	1.94e-18	1.44e-17	30.7862
FBLN1	1.34161	3.23738	7.78209	7.33e-14	3.1e-13	20.3877
TRAIP	1.33839	1.83529	19.29	9.55e-58	1.1e-55	120.741
DKK1	1.33545	1.72707	5.63195	3.55e-08	8.02e-08	7.56976
MTFR2	1.3246	1.27915	22.3651	1.64e-70	4.76e-68	150.003
CDKN2C	1.32409	3.55531	12.553	2.57e-30	7.58e-29	57.9044
NEMP1	1.32385	2.6494	17.8893	6.59e-52	5.47e-50	107.358
PIF1	1.32377	1.2259	21.9685	7.1e-69	1.62e-66	146.253
LRRC1	1.31822	2.31941	10.4751	1.23e-22	1.56e-21	40.3602
CDK2	1.31617	3.60876	18.0978	8.93e-53	7.68e-51	109.347
WDR62	1.31191	1.37022	21.3436	2.73e-66	4.75e-64	140.328
CDCA7L	1.30841	2.039	12.849	1.86e-31	6.22e-30	60.5149
UBE2S	1.30571	3.65685	14.1503	1.4e-36	6.24e-35	72.239
PCNA	1.30501	6.71059	17.4649	3.84e-50	3e-48	103.312
PARPBP	1.3034	1.38687	22.5899	1.95e-71	6.28e-69	152.123
PLP2	1.30253	5.67134	8.64215	1.73e-16	1.01e-15	26.3524
NTS	1.30246	1.49799	4.7097	3.52e-06	6.44e-06	3.12562
KIF14	1.30178	1.2713	19.7844	8.29e-60	1.07e-57	125.467
FANCG	1.3017	2.91257	19.3291	6.56e-58	7.58e-56	121.115
SGO2	1.30045	1.40737	21.5486	3.86e-67	7.52e-65	142.275
EPCAM	1.29988	2.71744	4.18834	3.52e-05	5.81e-05	0.92439
CENPE	1.29874	1.19097	21.6698	1.22e-67	2.47e-65	143.424
SSX1	1.29788	1.89481	4.8388	1.93e-06	3.62e-06	3.70612
STK26	1.29735	2.28263	11.1537	4.49e-25	7.58e-24	45.9228
CHEK1	1.2971	1.90574	20.2722	7.71e-62	1.07e-59	130.125
SPINDOC	1.29643	2.94697	15.187	9.23e-41	5.14e-39	81.8145
LMNB2	1.2953	3.55321	14.6785	1.06e-38	5.26e-37	77.096
ERICH5	1.29182	4.77932	5.30434	1.96e-07	4.08e-07	5.91292
RBL1	1.29144	1.69098	22.1755	9.93e-70	2.37e-67	148.211
ITPR3	1.29138	1.45925	9.55406	1.84e-19	1.55e-18	33.1194
ANXA13	1.28959	3.07046	6.25211	1.13e-09	2.97e-09	10.9315
FOXJ1	1.2869	0.924789	9.19762	2.81e-18	2.03e-17	30.4237
DSN1	1.28679	3.98538	19.5051	1.21e-58	1.43e-56	122.798
GAS2L3	1.28546	1.51907	18.419	4.09e-54	3.86e-52	112.416
VEGFB	1.28528	5.57704	7.851	4.59e-14	1.99e-13	20.8495
CHML	1.28525	2.33144	13.0129	4.3e-32	1.47e-30	61.9698
CCL20	1.28525	4.68053	5.11775	5e-07	9.94e-07	5.00732
SLC29A4	1.28476	2.33924	6.83769	3.37e-11	1.05e-10	14.3636
XRCC2	1.28284	1.12208	24.1233	1.06e-77	1.21e-74	166.482
H2AFZ	1.28222	6.61322	16.5604	2.15e-46	1.46e-44	94.721
PIMREG	1.27974	1.0573	14.0594	3.23e-36	1.4e-34	71.4087
BRCA1	1.27942	1.63543	22.1892	8.71e-70	2.11e-67	148.341
MMP9	1.27658	3.156	6.53165	2.17e-10	6.17e-10	12.5396
PSRC1	1.27451	2.27374	14.6322	1.63e-38	8.01e-37	76.6685
HMGA1	1.2741	6.13762	10.029	4.43e-21	4.67e-20	36.8057
CTSV	1.27356	1.0475	10.6704	2.49e-23	3.51e-22	41.9419
NEURL3	1.27149	2.03636	8.90348	2.54e-17	1.63e-16	28.2475
PRIM1	1.27063	3.12212	14.8721	1.75e-39	9.21e-38	78.888
CHAF1A	1.26959	3.35575	18.0583	1.3e-52	1.1e-50	108.971
SGCE	1.26699	3.6368	7.00404	1.19e-11	3.91e-11	15.382
NCK2	1.26692	3.76128	9.02291	1.04e-17	7.03e-17	29.1257
MEP1A	1.26475	1.30497	6.4999	2.63e-10	7.39e-10	12.3541
INCENP	1.26467	2.50135	15.0613	2.99e-40	1.63e-38	80.6449
SPDL1	1.25981	2.10858	20.5152	7.51e-63	1.08e-60	132.442
WDHD1	1.2598	1.374	21.0048	6.94e-65	1.08e-62	137.107
ZNF367	1.25964	2.62844	13.91	1.27e-35	5.34e-34	70.0463
PLK4	1.2572	1.27367	22.2454	5.11e-70	1.33e-67	148.872
SLC16A3	1.25547	2.29299	9.42061	5.14e-19	4.09e-18	32.1028
STIL	1.25396	1.29274	21.6649	1.27e-67	2.55e-65	143.378
PAQR5	1.25336	1.87475	8.03812	1.27e-14	5.88e-14	22.118
GPX7	1.24645	2.95353	8.71911	9.86e-17	5.94e-16	26.9067
SUSD4	1.24612	2.37233	6.46358	3.26e-10	9.08e-10	12.1428
SLC38A1	1.243	2.85806	8.0324	1.32e-14	6.11e-14	22.0789
SPP1	1.24182	6.75537	3.39421	0.000763428	0.00110028	-1.97288
POLD1	1.24147	3.49772	17.4829	3.23e-50	2.54e-48	103.483
ASRGL1	1.23927	1.91819	11.6852	4.93e-27	1.06e-25	50.3989
TRIM31	1.23747	2.25672	8.1024	8.09e-15	3.84e-14	22.5586
ATAD2	1.23744	3.8896	11.5961	1.06e-26	2.21e-25	49.6416
GNAZ	1.23564	2.54273	8.30713	1.92e-15	9.81e-15	23.9781
FBXO5	1.23517	1.70366	18.5249	1.48e-54	1.43e-52	113.427
SMC2	1.23461	2.50963	16.7033	5.52e-47	3.92e-45	96.0744
MELTF	1.23401	1.54271	9.74139	4.28e-20	3.93e-19	34.5608
LIG1	1.23362	3.56065	18.2312	2.48e-53	2.2e-51	110.621
CAPG	1.2303	4.36533	7.56446	3.16e-13	1.24e-12	18.9486
FANCE	1.22795	2.12289	16.0123	3.89e-44	2.47e-42	89.5465
SALL2	1.22387	1.30167	10.9662	2.15e-24	3.37e-23	44.3675
COL9A2	1.22064	1.31274	10.2346	8.58e-22	9.95e-21	38.4329
MND1	1.22043	2.21633	15.131	1.56e-40	8.58e-39	81.2928
MCM8	1.21963	1.81126	17.7106	3.65e-51	2.98e-49	105.653
HKDC1	1.21825	3.91242	6.45459	3.44e-10	9.54e-10	12.0907
ZBTB12	1.21792	2.22847	12.8293	2.21e-31	7.35e-30	60.3401
KLF5	1.21435	2.12733	7.84051	4.93e-14	2.13e-13	20.779
FGFR2	1.21425	3.31726	5.40777	1.15e-07	2.46e-07	6.42689
PKDCC	1.21277	3.31332	9.14383	4.21e-18	3e-17	30.0224
RBBP8	1.21021	2.87395	15.5212	4.01e-42	2.36e-40	84.9357
PRSS3	1.20727	2.31096	5.03884	7.37e-07	1.44e-06	4.63279
SOX4	1.2068	3.39749	7.28959	1.93e-12	6.89e-12	17.1737
CENPI	1.20621	1.09967	21.2857	4.74e-66	7.88e-64	139.778
TIMELESS	1.20606	3.95427	16.2064	6.2e-45	4.06e-43	91.3756
NEIL3	1.2045	1.19241	15.4626	6.95e-42	4.02e-40	84.3879
COX7B2	1.20268	1.99404	4.44454	1.17e-05	2.03e-05	1.97718
CBX1	1.20155	4.6477	16.5031	3.7e-46	2.5e-44	94.1794
RCC2	1.20098	4.75807	14.1271	1.73e-36	7.7e-35	72.0269
E2F2	1.20093	1.09269	21.5208	5.03e-67	9.67e-65	142.011
MIS18A	1.20073	3.48218	17.1037	1.21e-48	9.19e-47	99.8749
CENPO	1.2006	1.88741	17.2876	2.09e-49	1.61e-47	101.624
C1QL1	1.19962	2.5126	5.62397	3.7e-08	8.35e-08	7.52841
PITX1	1.19953	1.42593	7.3268	1.51e-12	5.47e-12	17.4111
NUP210	1.19888	4.08555	14.261	5.05e-37	2.31e-35	73.2529
GLIS2	1.19827	2.50892	8.91203	2.38e-17	1.54e-16	28.3101
RHNO1	1.19672	3.54005	16.8704	1.12e-47	8.1e-46	97.6597
TOPBP1	1.19575	3.17245	16.6594	8.37e-47	5.9e-45	95.6592
BAIAP2L2	1.1933	3.16822	7.01184	1.14e-11	3.74e-11	15.4303
MSH2	1.19261	3.2843	16.1996	6.6e-45	4.3e-43	91.3121
C6orf223	1.19206	0.988816	7.50082	4.83e-13	1.85e-12	18.5334
CKAP2	1.19126	2.74156	14.3616	2e-37	9.41e-36	74.1763
TFDP1	1.19036	4.41161	12.6926	7.47e-31	2.31e-29	59.1321
RGS2	1.18756	3.69728	7.5175	4.32e-13	1.67e-12	18.6419
NXPH4	1.18737	1.71028	6.82692	3.61e-11	1.11e-10	14.2983
CXCL5	1.18727	0.995028	6.6038	1.41e-10	4.08e-10	12.9636
BLM	1.18668	1.11894	21.3383	2.87e-66	4.88e-64	140.278
GTSF1	1.18569	1.17948	6.19398	1.57e-09	4.08e-09	10.6042
GINS4	1.18302	1.14149	18.404	4.73e-54	4.43e-52	112.272
CENPQ	1.18211	2.76064	15.3451	2.1e-41	1.19e-39	83.2894
SKP2	1.18164	3.6094	12.4359	7.22e-30	2.05e-28	56.8788
PLEKHB1	1.18122	1.07855	8.34029	1.52e-15	7.88e-15	24.2102
CENPL	1.18086	1.63263	19.0338	1.12e-56	1.19e-54	118.292
PSPH	1.18013	4.21906	11.5139	2.13e-26	4.24e-25	48.9457
PODXL2	1.17968	2.06318	5.55138	5.44e-08	1.2e-07	7.15448
ARHGEF2	1.17967	2.93365	12.0389	2.33e-28	5.69e-27	53.4303
LAPTM4B	1.17911	6.0528	7.6716	1.55e-13	6.29e-13	19.6534
POLE2	1.17888	2.12305	15.4656	6.76e-42	3.92e-40	84.4156
P3H4	1.17492	3.04451	10.7563	1.23e-23	1.78e-22	42.6435
UBD	1.17405	6.66862	5.75638	1.82e-08	4.22e-08	8.22094
CHTF18	1.17144	2.32676	16.404	9.5e-46	6.33e-44	93.2416
RGS1	1.17011	2.90789	7.05588	8.61e-12	2.87e-11	15.7033
PAPLN	1.16868	1.8112	7.81598	5.82e-14	2.49e-13	20.6144
S100A11	1.16702	7.27485	7.39842	9.47e-13	3.51e-12	17.8706
RFC3	1.16606	2.94282	14.8913	1.46e-39	7.73e-38	79.0663
FMO1	1.16407	1.28661	7.78679	7.1e-14	3.01e-13	20.4191
NSD2	1.16388	2.35485	16.6442	9.68e-47	6.72e-45	95.5146
ITPKA	1.16229	2.94226	8.01788	1.46e-14	6.7e-14	21.9798
MDK	1.1621	6.65885	6.00003	4.73e-09	1.17e-08	9.53023
PTGFR	1.16158	1.48731	7.34447	1.35e-12	4.9e-12	17.5242
EGLN3	1.16131	1.55258	8.89484	2.7e-17	1.74e-16	28.1843
NCEH1	1.15616	2.24748	9.29575	1.33e-18	1.01e-17	31.1595
NASP	1.1551	4.23561	18.3417	8.59e-54	7.85e-52	111.677
MARCKS	1.15478	5.40742	9.96765	7.22e-21	7.33e-20	36.3237
TCEAL9	1.15375	5.20959	7.3579	1.23e-12	4.51e-12	17.6103
ARHGEF39	1.15332	1.50558	19.6429	3.23e-59	3.98e-57	124.115
IKBKE	1.15309	2.22265	10.7407	1.39e-23	2.01e-22	42.5154
PSIP1	1.15257	3.57026	14.2537	5.4e-37	2.46e-35	73.1862
PM20D2	1.15245	2.6498	12.3831	1.15e-29	3.21e-28	56.4169
DONSON	1.14826	3.33901	17.0637	1.78e-48	1.33e-46	99.4947
TUBG1	1.14441	5.17261	16.5865	1.67e-46	1.15e-44	94.969
TYRO3	1.14397	1.40373	10.5662	5.84e-23	7.71e-22	41.0961
USP1	1.14095	3.71746	14.869	1.8e-39	9.45e-38	78.8592
CKAP4	1.13918	6.18817	11.982	3.81e-28	9.17e-27	52.9395
FADS1	1.13769	4.2236	7.06125	8.32e-12	2.78e-11	15.7367
DDX11	1.13672	2.05375	15.4967	5.05e-42	2.96e-40	84.7064
MAL2	1.13649	5.26944	6.98012	1.39e-11	4.5e-11	15.2345
MISP	1.1356	1.28626	5.72956	2.1e-08	4.86e-08	8.07958
TMEM98	1.13521	4.11038	7.54089	3.7e-13	1.44e-12	18.7945
TMED3	1.13478	2.03392	8.65772	1.54e-16	9.02e-16	26.4643
FOXQ1	1.13363	2.24543	5.8236	1.26e-08	2.97e-08	8.57767
WASF1	1.13241	2.82841	12.2101	5.23e-29	1.35e-27	54.9115
FKBP10	1.13182	3.3257	6.92816	1.92e-11	6.15e-11	14.9151
PSMC3IP	1.13098	1.44348	18.8862	4.61e-56	4.71e-54	116.881
ZIC2	1.13028	1.88649	7.86504	4.17e-14	1.82e-13	20.944
POLA1	1.12981	2.14941	17.4158	6.13e-50	4.78e-48	102.844
NDRG1	1.12658	5.36513	8.08424	9.18e-15	4.32e-14	22.4339
ETV4	1.12579	2.94516	5.55477	5.35e-08	1.18e-07	7.17187
BARD1	1.124	1.32413	18.8884	4.52e-56	4.64e-54	116.902
EPB41L2	1.12382	2.82035	12.1776	6.95e-29	1.77e-27	54.6292
NFE2L3	1.12356	2.18919	10.3472	3.46e-22	4.21e-21	39.332
NUDT1	1.12267	3.51441	12.6328	1.27e-30	3.84e-29	58.606
TCEAL8	1.1225	5.38187	7.19718	3.5e-12	1.22e-11	16.588
PABPC1L	1.12133	3.34939	10.7185	1.67e-23	2.39e-22	42.3341
SPATS2	1.12108	2.79313	15.9304	8.45e-44	5.3e-42	88.7754
MBOAT1	1.11994	2.47191	7.68256	1.44e-13	5.86e-13	19.7259
GLS	1.11979	3.10333	9.29137	1.38e-18	1.04e-17	31.1266
CLSPN	1.11943	0.846874	18.3028	1.25e-53	1.13e-51	111.305
IMPDH1	1.11775	2.94813	8.89192	2.76e-17	1.77e-16	28.1629
TUBA1C	1.11649	4.29041	11.4161	4.9e-26	9.42e-25	48.1201
CTHRC1	1.11629	2.56883	6.17745	1.73e-09	4.47e-09	10.5116
MNS1	1.1145	1.86822	7.98092	1.88e-14	8.54e-14	21.728
PRKCD	1.11424	3.83607	12.5365	2.98e-30	8.7e-29	57.7594
LRIG3	1.11374	2.62329	11.078	8.46e-25	1.38e-23	45.2936
SCGN	1.11187	3.10741	4.96057	1.08e-06	2.07e-06	4.26633
ARID3A	1.11187	2.18164	7.80888	6.11e-14	2.61e-13	20.5669
MMP14	1.11172	5.14265	8.3095	1.89e-15	9.66e-15	23.9946
RRM1	1.11088	4.57604	15.0837	2.43e-40	1.32e-38	80.8535
SH3BP1	1.11035	1.82856	11.6593	6.16e-27	1.3e-25	50.1779
C21orf58	1.10987	1.4456	18.6346	5.17e-55	5.17e-53	114.476
SPINT2	1.10973	2.60686	5.26979	2.34e-07	4.83e-07	5.74313
IGF2BP1	1.10956	1.55264	6.87765	2.63e-11	8.27e-11	14.6065
CEP131	1.10874	3.25174	15.3414	2.17e-41	1.23e-39	83.2553
PLOD2	1.10633	4.59023	10.2991	5.1e-22	6.08e-21	38.9478
WDR34	1.10489	5.14118	12.3252	1.91e-29	5.17e-28	55.9122
TREM2	1.10382	3.13318	7.35897	1.23e-12	4.49e-12	17.6171
ARNTL2	1.10262	1.96324	10.3503	3.37e-22	4.11e-21	39.3572
POLQ	1.10226	0.798788	26.6632	7.14e-88	5.28e-84	189.786
SNX7	1.10172	3.67243	8.20341	3.99e-15	1.97e-14	23.2559
PHGDH	1.10143	4.34014	6.17292	1.78e-09	4.58e-09	10.4863
GPSM2	1.10115	1.3251	18.5539	1.12e-54	1.1e-52	113.704
ITM2C	1.10053	5.32827	7.79522	6.71e-14	2.85e-13	20.4755
C19orf33	1.09844	1.58633	6.51653	2.38e-10	6.73e-10	12.4511
PRTFDC1	1.09797	1.82253	11.7526	2.76e-27	6.09e-26	50.9732
RHEX	1.09739	1.19828	8.2454	2.97e-15	1.48e-14	23.5475
RFC5	1.09644	3.41957	17.0926	1.35e-48	1.02e-46	99.77
POGLUT2	1.09559	3.21458	11.6129	9.16e-27	1.92e-25	49.7837
CDK4	1.09555	4.97057	11.998	3.32e-28	8.03e-27	53.0772
IGF2BP3	1.09407	0.772324	10.9028	3.65e-24	5.58e-23	43.8448
KIF20B	1.09401	1.56504	17.6235	8.41e-51	6.72e-49	104.822
OR2I1P	1.09399	6.32236	4.84683	1.86e-06	3.49e-06	3.74271
APOBEC3B	1.09377	2.15451	8.07114	1.01e-14	4.71e-14	22.344
ERCC6L	1.09235	0.884114	22.2423	5.26e-70	1.34e-67	148.843
NPTX2	1.09192	1.46328	5.25957	2.46e-07	5.08e-07	5.6931
PRR15L	1.09183	2.4355	5.14348	4.4e-07	8.82e-07	5.13057
MMP1	1.09109	1.16191	8.79134	5.81e-17	3.6e-16	27.4298
ZWILCH	1.09072	2.30306	18.764	1.49e-55	1.51e-53	115.713
PLPP2	1.08868	1.99032	5.22769	2.89e-07	5.91e-07	5.53756
SOGA1	1.08792	1.88051	14.1073	2.08e-36	9.21e-35	71.8461
PI3	1.0861	2.03578	5.03977	7.33e-07	1.43e-06	4.63718
DTYMK	1.08394	4.68465	14.9524	8.28e-40	4.44e-38	79.6326
TICRR	1.08347	0.805542	23.7753	2.75e-76	2.09e-73	163.241
DEK	1.0816	5.4363	12.0871	1.53e-28	3.79e-27	53.8461
VNN2	1.08039	2.90281	5.61653	3.85e-08	8.67e-08	7.48989
LAMB1	1.08019	4.24903	7.83372	5.16e-14	2.23e-13	20.7335
SPATC1L	1.0791	2.36313	7.96681	2.07e-14	9.37e-14	21.6321
EHF	1.07795	1.77802	6.92845	1.92e-11	6.14e-11	14.9169
CSAG1	1.07761	1.36894	4.68082	4.03e-06	7.33e-06	2.99766
WFDC2	1.07617	1.79114	5.05284	6.88e-07	1.35e-06	4.69887
LPAR2	1.0761	1.82217	8.93999	1.93e-17	1.26e-16	28.5152
TONSL	1.07425	2.59728	13.7559	5.19e-35	2.09e-33	68.647
PFN2	1.07425	2.70449	6.71945	6.98e-11	2.09e-10	13.6511
ZNF83	1.07408	1.98163	8.3481	1.43e-15	7.47e-15	24.265
COLCA2	1.07279	1.75389	8.70579	1.09e-16	6.51e-16	26.8105
ACTL6A	1.07203	4.02735	14.228	6.85e-37	3.09e-35	72.9505
SLFN13	1.07198	1.08414	8.8672	3.32e-17	2.12e-16	27.9822
PPP1R18	1.07176	4.2576	10.2379	8.35e-22	9.69e-21	38.4594
C5orf30	1.07057	1.50247	9.74097	4.3e-20	3.94e-19	34.5576
BMF	1.07022	2.66036	8.36178	1.3e-15	6.82e-15	24.3611
TMEM51	1.07019	2.72103	7.7546	8.83e-14	3.71e-13	20.2043
MYO19	1.0658	2.65735	16.3583	1.47e-45	9.68e-44	92.8102
EPO	1.06518	1.40946	5.83782	1.16e-08	2.76e-08	8.65356
LYPD1	1.06446	1.97111	6.19951	1.53e-09	3.96e-09	10.6352
CIT	1.06294	1.23725	18.3222	1.04e-53	9.41e-52	111.491
TLDC2	1.06241	1.62624	10.2782	6.04e-22	7.12e-21	38.7806
LPCAT1	1.06105	3.67607	8.69864	1.15e-16	6.83e-16	26.7589
PRSS8	1.06048	2.578	4.39651	1.44e-05	2.48e-05	1.77551
DNAJC9	1.05928	2.77541	13.8303	2.63e-35	1.09e-33	69.3216
CLSTN1	1.05909	4.40616	8.84667	3.86e-17	2.44e-16	27.8324
LARGE2	1.05844	2.10376	6.76134	5.4e-11	1.64e-10	13.9024
ARL6IP6	1.05756	2.37307	13.8137	3.07e-35	1.26e-33	69.1711
BCL9	1.05737	3.02244	10.7274	1.56e-23	2.23e-22	42.4068
ARHGAP33	1.05723	1.84977	15.6469	1.23e-42	7.29e-41	86.1134
KNSTRN	1.05502	3.07832	16.6528	8.91e-47	6.25e-45	95.5967
WNK2	1.05439	1.0837	7.03702	9.7e-12	3.21e-11	15.5862
MCUB	1.05351	1.69046	10.6346	3.33e-23	4.6e-22	41.6512
NREP	1.05327	3.18217	8.92539	2.16e-17	1.4e-16	28.408
C4orf46	1.05324	1.75236	18.2738	1.65e-53	1.47e-51	111.028
ARNT2	1.05266	1.01022	9.07868	6.87e-18	4.73e-17	29.5383
REEP4	1.05124	3.94667	13.7881	3.87e-35	1.58e-33	68.9386
REXO5	1.04937	1.90645	14.4022	1.37e-37	6.51e-36	74.5496
PLAGL2	1.04777	2.39266	13.7737	4.42e-35	1.78e-33	68.8082
SLCO4C1	1.04673	1.02494	8.46507	6.21e-16	3.39e-15	25.0895
SLC2A6	1.04623	2.64106	8.00521	1.59e-14	7.29e-14	21.8934
DLG3	1.04623	1.39188	9.68849	6.47e-20	5.78e-19	34.1521
SLC41A1	1.04512	2.46086	9.50948	2.59e-19	2.14e-18	32.7788
ALYREF	1.04498	5.91444	13.1097	1.8e-32	6.35e-31	62.8324
TMPO	1.0434	4.49206	13.2427	5.45e-33	1.97e-31	64.0206
SNAP25	1.04299	1.48069	7.01745	1.1e-11	3.61e-11	15.465
TTLL4	1.0416	2.79182	9.55092	1.88e-19	1.59e-18	33.0954
CCDC34	1.04086	2.9281	11.4797	2.85e-26	5.62e-25	48.6561
PLA2G7	1.04044	2.72147	7.9892	1.78e-14	8.1e-14	21.7844
RPL39L	1.03983	3.1424	5.58589	4.54e-08	1.01e-07	7.33175
SRC	1.03928	3.35759	7.58614	2.74e-13	1.08e-12	19.0906
FXYD3	1.03765	1.2772	6.05893	3.4e-09	8.5e-09	9.85344
EPS8L3	1.03747	2.82145	5.11431	5.08e-07	1.01e-06	4.9909
TPM4	1.03729	5.22146	8.96104	1.65e-17	1.09e-16	28.6698
VRK1	1.03726	2.79675	16.9747	4.15e-48	3.1e-46	98.6494
MAPRE1	1.0358	5.36766	12.479	4.94e-30	1.43e-28	57.256
MXD3	1.03569	2.43594	13.7968	3.58e-35	1.46e-33	69.0177
IKBIP	1.03517	3.12968	15.2733	4.11e-41	2.3e-39	82.6188
CASP2	1.03503	2.59022	14.8202	2.84e-39	1.47e-37	78.4074
JPT1	1.0349	4.94339	11.2571	1.88e-25	3.32e-24	46.7853
ZNF496	1.03383	2.10312	10.6239	3.64e-23	4.99e-22	41.5642
SMPDL3B	1.03247	1.05106	9.77244	3.36e-20	3.14e-19	34.8013
TCTN2	1.0323	1.49022	12.3524	1.5e-29	4.14e-28	56.1497
CXCL1	1.03143	2.38717	4.38258	1.53e-05	2.63e-05	1.71737
NAA40	1.03104	2.65111	14.6214	1.8e-38	8.79e-37	76.5691
ZNF468	1.03089	2.00175	8.76411	7.09e-17	4.36e-16	27.2323
POLA2	1.03079	2.76462	15.8633	1.59e-43	9.78e-42	88.1446
ELF4	1.0306	1.83888	9.41529	5.35e-19	4.24e-18	32.0624
MARCKSL1	1.03039	6.27694	7.86667	4.12e-14	1.8e-13	20.9549
TRIM45	1.02892	1.59268	12.3564	1.45e-29	4.02e-28	56.184
PLXNA1	1.02885	2.38097	10.7576	1.21e-23	1.76e-22	42.6535
SCAMP5	1.02867	2.88356	7.79831	6.57e-14	2.79e-13	20.4961
TMCO3	1.02866	3.23035	9.90199	1.21e-20	1.19e-19	35.8097
TUSC3	1.02846	1.91308	6.53726	2.1e-10	5.98e-10	12.5724
KLHL23	1.02754	2.81609	11.7226	3.58e-27	7.81e-26	50.7176
HIST3H2A	1.02582	1.71939	5.63323	3.53e-08	7.97e-08	7.5764
ATP1A1	1.02572	7.18371	9.65489	8.41e-20	7.41e-19	33.8932
DBN1	1.02525	3.29011	6.92147	2e-11	6.4e-11	14.8742
DSCC1	1.02432	2.14214	13.8784	1.7e-35	7.09e-34	69.759
TMEM106C	1.02355	5.42865	11.1589	4.3e-25	7.28e-24	45.9655
MASTL	1.02335	2.68631	14.9753	6.68e-40	3.61e-38	79.846
SULT1C2	1.0227	1.96165	6.30216	8.42e-10	2.25e-09	11.2153
DNA2	1.02239	1.51478	16.648	9.33e-47	6.51e-45	95.5512
HAUS1	1.02215	3.41225	16.0194	3.64e-44	2.32e-42	89.6135
NUP205	1.0221	3.20522	13.7466	5.66e-35	2.27e-33	68.5619
CABLES2	1.02205	2.64185	13.3567	1.95e-33	7.32e-32	65.0429
GMNN	1.02179	5.09486	9.12181	4.97e-18	3.49e-17	29.8585
BAK1	1.02096	4.04553	10.5883	4.87e-23	6.53e-22	41.2749
ATAD5	1.02024	1.05698	22.6386	1.23e-71	4.34e-69	152.582
RUSC1	1.01997	3.38743	12.5895	1.86e-30	5.55e-29	58.2253
PLCXD1	1.01996	3.38734	8.46842	6.07e-16	3.31e-15	25.1133
ILDR1	1.01934	1.01996	8.93845	1.96e-17	1.28e-16	28.5039
CLIC1	1.01912	7.66632	9.9652	7.36e-21	7.47e-20	36.3045
GRB7	1.0174	3.14716	8.42055	8.55e-16	4.59e-15	24.7748
TMEM132A	1.01709	1.89132	7.20682	3.29e-12	1.15e-11	16.6488
NDC1	1.01681	3.36022	15.9756	5.51e-44	3.47e-42	89.2013
SUZ12	1.01657	3.57983	14.7878	3.84e-39	1.98e-37	78.1073
ENTPD2	1.01647	2.01241	8.37959	1.15e-15	6.04e-15	24.4862
MMP7	1.01518	2.1049	4.27762	2.41e-05	4.05e-05	1.28482
CCDC14	1.01486	2.18707	14.0817	2.63e-36	1.15e-34	71.6122
E2F3	1.01385	2.78843	11.5423	1.67e-26	3.39e-25	49.186
POLD3	1.01275	2.49798	15.4075	1.17e-41	6.72e-40	83.872
B3GNT3	1.01192	2.93153	4.70092	3.67e-06	6.7e-06	3.08664
IL4I1	1.01055	1.79297	7.6994	1.28e-13	5.27e-13	19.8374
BRIP1	1.01027	1.27581	16.2354	4.71e-45	3.09e-43	91.6494
GINS3	1.01016	1.43007	18.5385	1.3e-54	1.27e-52	113.557
FBLIM1	1.00959	3.5279	7.6669	1.6e-13	6.48e-13	19.6223
CHST11	1.00922	2.04769	8.31148	1.86e-15	9.54e-15	24.0084
ATP1B3	1.00875	4.59031	8.66165	1.5e-16	8.79e-16	26.4926
NAALADL1	1.00854	1.44682	8.03754	1.27e-14	5.9e-14	22.1141
KHDC4	1.00808	3.60064	13.1013	1.94e-32	6.82e-31	62.7576
DBF4	1.00793	2.00007	16.9617	4.7e-48	3.47e-46	98.5263
ZNF28	1.00773	1.66597	9.66432	7.81e-20	6.92e-19	33.9658
BICDL1	1.00619	2.44789	8.22606	3.4e-15	1.69e-14	23.4131
FIGNL1	1.00577	2.10183	13.5206	4.42e-34	1.73e-32	66.5183
SERPINH1	1.00522	5.43524	9.77731	3.23e-20	3.03e-19	34.8391
TPGS2	1.00397	3.03763	13.2663	4.41e-33	1.6e-31	64.2323
S100P	1.00363	3.58424	3.0619	0.00236154	0.0032333	-3.01635
MDC1	1.00322	3.33213	13.0802	2.35e-32	8.16e-31	62.5691
LIN9	1.00228	1.69311	14.9522	8.29e-40	4.44e-38	79.631
EZR	1.0017	5.72121	9.00581	1.19e-17	7.92e-17	28.9995
WDR54	1.00074	2.04215	11.0094	1.5e-24	2.4e-23	44.7249
BLMH	1.00066	3.36992	7.72286	1.09e-13	4.53e-13	19.9931
HID1	1.00056	2.3586	7.56966	3.06e-13	1.2e-12	18.9826
SYNJ2	0.999611	2.54912	11.3445	8.99e-26	1.65e-24	47.518
PRKCI	0.997548	2.89959	15.1509	1.29e-40	7.17e-39	81.4787
COL5A2	0.997513	3.74982	7.58625	2.74e-13	1.08e-12	19.0913
IGSF1	0.997495	1.24774	7.64413	1.86e-13	7.47e-13	19.472
SPIN1	0.996891	4.14575	10.9249	3.04e-24	4.68e-23	44.0268
MEX3A	0.996545	1.61077	10.0327	4.31e-21	4.54e-20	36.8345
NEB	0.996276	1.04727	8.988	1.35e-17	8.98e-17	28.8682
UAP1L1	0.995439	1.78142	7.75946	8.55e-14	3.59e-13	20.2367
ZNF239	0.995075	1.14366	10.1268	2.03e-21	2.25e-20	37.5774
MMP12	0.994548	1.00413	6.58692	1.56e-10	4.5e-10	12.8641
FAM241B	0.994183	2.81187	7.58851	2.7e-13	1.07e-12	19.1061
ITGA5	0.993022	5.02027	10.0475	3.83e-21	4.06e-20	36.951
PYCARD	0.992948	3.97728	6.5558	1.88e-10	5.38e-10	12.6811
RAVER2	0.991644	1.62809	9.4284	4.84e-19	3.86e-18	32.1619
DCK	0.99083	3.15393	11.1649	4.09e-25	6.95e-24	46.0158
NUP107	0.99021	2.9622	15.5916	2.07e-42	1.22e-40	85.5947
SASS6	0.989714	1.64552	15.7195	6.19e-43	3.74e-41	86.7943
GPD2	0.988502	2.28157	13.4513	8.28e-34	3.17e-32	65.8944
XRCC3	0.987657	1.78403	17.5439	1.8e-50	1.42e-48	104.064
DNMT3B	0.987466	1.29589	14.6838	1.01e-38	5.03e-37	77.1448
ABCC1	0.985998	2.26192	7.93361	2.6e-14	1.16e-13	21.407
ASNS	0.985375	2.17606	6.82834	3.57e-11	1.1e-10	14.3069
CCNE2	0.9845	1.08534	14.6226	1.78e-38	8.73e-37	76.5801
POC1A	0.984182	3.54251	12.9418	8.12e-32	2.75e-30	61.3375
ARMCX3	0.984091	3.25173	5.83916	1.16e-08	2.74e-08	8.66072
PFKFB3	0.983941	3.2075	5.99351	4.91e-09	1.21e-08	9.49459
POGLUT3	0.983817	2.99843	10.1851	1.28e-21	1.44e-20	38.0398
DHFR	0.983402	3.20441	11.4165	4.88e-26	9.4e-25	48.1235
ANO9	0.982965	1.14068	8.57305	2.85e-16	1.62e-15	25.8576
ABHD3	0.982608	4.32939	10.4385	1.65e-22	2.07e-21	40.0653
FABP5	0.981642	2.7719	8.99335	1.3e-17	8.66e-17	28.9076
C6orf141	0.981047	0.888616	8.28987	2.17e-15	1.1e-14	23.8575
RCC1	0.97948	4.09526	13.361	1.88e-33	7.06e-32	65.0816
SECTM1	0.979255	3.47696	7.86569	4.15e-14	1.81e-13	20.9484
ITGB4	0.978288	2.4309	6.97966	1.39e-11	4.51e-11	15.2316
SLC25A24	0.97711	1.46194	9.16824	3.5e-18	2.51e-17	30.2043
GCNT3	0.976932	1.28133	6.99094	1.3e-11	4.22e-11	15.3012
UCK2	0.976529	3.5667	12.1056	1.3e-28	3.24e-27	54.006
MFSD14B	0.976319	4.1082	12.788	3.2e-31	1.03e-29	59.9744
IQCB1	0.976291	2.97716	14.4875	6.23e-38	3e-36	75.3343
PLCB1	0.975597	1.65111	10.9093	3.46e-24	5.31e-23	43.8982
HILPDA	0.975518	2.71006	9.44971	4.11e-19	3.3e-18	32.3237
LGALS3BP	0.975011	7.44752	5.07223	6.26e-07	1.23e-06	4.79069
SGPP2	0.973974	0.955617	7.31079	1.68e-12	6.03e-12	17.3089
HAUS6	0.973246	2.10941	14.8646	1.88e-39	9.81e-38	78.8186
PPT1	0.972766	5.34212	11.3144	1.16e-25	2.1e-24	47.2658
SMIM22	0.972737	0.72126	7.13102	5.34e-12	1.82e-11	16.1721
TCF7L1	0.972279	3.37047	9.65586	8.34e-20	7.36e-19	33.9006
ITGA3	0.972174	1.94731	6.83868	3.35e-11	1.04e-10	14.3695
NAP1L1	0.972088	4.60189	11.7603	2.59e-27	5.73e-26	51.0392
C19orf48	0.971733	5.14237	10.2914	5.43e-22	6.44e-21	38.8862
TMEM45A	0.971173	3.00015	5.31488	1.86e-07	3.88e-07	5.96492
CENPJ	0.970542	1.66569	16.4209	8.09e-46	5.41e-44	93.4021
PKIB	0.970147	1.92861	6.18175	1.69e-09	4.37e-09	10.5357
MLLT11	0.969735	1.73964	8.08045	9.43e-15	4.43e-14	22.4079
TMEM246	0.969537	1.83676	7.31784	1.6e-12	5.77e-12	17.3539
PTBP3	0.96917	3.93073	13.0223	3.95e-32	1.36e-30	62.0534
TSPAN3	0.968947	4.34753	11.4082	5.24e-26	1e-24	48.0534
RFWD3	0.968772	2.68103	14.6573	1.29e-38	6.37e-37	76.9004
WSB1	0.968193	3.5141	11.4146	4.96e-26	9.52e-25	48.1075
ARL14	0.967682	0.989167	6.68309	8.71e-11	2.58e-10	13.434
DYRK2	0.967214	2.36209	12.1347	1.01e-28	2.54e-27	54.2575
ATP8B2	0.967089	2.29344	9.31915	1.12e-18	8.53e-18	31.3357
RAB42	0.967082	1.22434	11.2779	1.58e-25	2.81e-24	46.9599
YWHAQ	0.966357	6.60205	12.3141	2.11e-29	5.67e-28	55.8155
CCSAP	0.966103	2.01975	13.282	3.83e-33	1.4e-31	64.3727
FZD1	0.966001	1.70242	9.0379	9.33e-18	6.31e-17	29.2364
PLEK2	0.965746	2.96535	5.01933	8.1e-07	1.58e-06	4.54098
LIMK1	0.965667	2.68041	9.73357	4.55e-20	4.16e-19	34.5003
DRAM1	0.965574	3.16063	10.9809	1.9e-24	3.01e-23	44.4891
ADM2	0.964458	3.03184	6.7986	4.3e-11	1.31e-10	14.127
KCNK5	0.964155	2.56707	6.06185	3.34e-09	8.37e-09	9.86953
MFSD10	0.963789	4.11299	8.71474	1.02e-16	6.12e-16	26.8751
HMGN4	0.963682	5.07557	9.00727	1.17e-17	7.84e-17	29.0103
BRI3BP	0.962869	3.13194	14.102	2.18e-36	9.61e-35	71.7979
AMIGO2	0.961688	1.76186	8.52377	4.07e-16	2.27e-15	25.5063
PRIM2	0.961649	2.41117	16.1033	1.65e-44	1.06e-42	90.4039
RTL8A	0.961326	5.27851	7.62718	2.08e-13	8.32e-13	19.3603
MTF2	0.961294	2.39195	15.2963	3.31e-41	1.87e-39	82.834
B3GNT5	0.961261	1.68236	7.78395	7.24e-14	3.06e-13	20.4002
SMIM24	0.96116	2.4295	3.74888	0.000206288	0.000314968	-0.748317
DCAF16	0.96081	2.82137	11.3247	1.06e-25	1.93e-24	47.3522
SPINK1	0.960381	6.28885	2.42555	0.0157671	0.019909	-4.72753
PELI1	0.959794	3.25272	9.32239	1.09e-18	8.34e-18	31.3601
PIGS	0.959634	3.15093	11.7889	2.02e-27	4.52e-26	51.283
CPVL	0.959207	3.68769	6.48418	2.88e-10	8.08e-10	12.2625
ADGRG1	0.958513	2.60994	7.33515	1.43e-12	5.2e-12	17.4645
VHL	0.957797	3.68633	10.8842	4.26e-24	6.47e-23	43.6918
PDE7A	0.957484	2.01816	12.8165	2.48e-31	8.14e-30	60.2269
NDE1	0.956865	1.82071	15.0067	4.98e-40	2.7e-38	80.1373
H2AFY2	0.956778	3.63877	5.22685	2.9e-07	5.93e-07	5.53345
CKAP5	0.95628	4.27615	14.039	3.89e-36	1.68e-34	71.2226
BEX3	0.954919	6.72575	4.90078	1.44e-06	2.73e-06	3.98973
SNRPB	0.954759	8.01751	12.2731	3.02e-29	7.99e-28	55.459
SMARCD1	0.953102	4.16162	14.7871	3.86e-39	1.98e-37	78.1007
ANKRD52	0.953012	3.26873	11.5637	1.39e-26	2.87e-25	49.3672
SAE1	0.952952	5.62667	14.2387	6.21e-37	2.81e-35	73.0484
ENO2	0.952941	1.54553	7.57053	3.04e-13	1.2e-12	18.9883
C5orf34	0.95274	1.19296	18.3965	5.08e-54	4.73e-52	112.2
SIPA1L3	0.952255	2.80111	10.3245	4.16e-22	5e-21	39.1501
SCPEP1	0.951778	4.53894	7.05972	8.4e-12	2.8e-11	15.7271
NUP188	0.951377	3.24112	14.0923	2.39e-36	1.05e-34	71.7089
SLC44A3	0.950608	3.51554	6.55135	1.93e-10	5.51e-10	12.655
E2F7	0.95019	0.774382	15.8996	1.13e-43	6.99e-42	88.4865
UBE2Q2	0.949509	3.36765	8.6207	2.02e-16	1.17e-15	26.1985
IFT80	0.949399	1.54615	14.3012	3.49e-37	1.62e-35	73.6222
MMP11	0.948753	2.57883	6.02531	4.11e-09	1.02e-08	9.66864
TUBB	0.948076	8.4735	11.1988	3.07e-25	5.3e-24	46.2989
NEDD1	0.946971	2.42646	14.2438	5.92e-37	2.69e-35	73.0956
FOXN4	0.946565	1.05866	6.94986	1.68e-11	5.4e-11	15.0483
SMC1A	0.946089	4.02889	11.2147	2.69e-25	4.65e-24	46.4316
CD109	0.945292	1.76946	7.4941	5.05e-13	1.93e-12	18.4896
MICB	0.945152	2.14368	10.0692	3.22e-21	3.44e-20	37.1224
C12orf49	0.944991	2.71031	9.78835	2.96e-20	2.79e-19	34.9247
SLC18B1	0.944963	3.38327	10.926	3.01e-24	4.64e-23	44.0361
GPRIN1	0.943796	1.60337	10.15	1.69e-21	1.88e-20	37.7614
ZDHHC13	0.943109	1.19248	11.9726	4.14e-28	9.93e-27	52.8589
TMEM237	0.942896	1.70185	15.2875	3.6e-41	2.02e-39	82.752
UCHL1	0.942604	1.57614	4.68138	4.02e-06	7.31e-06	3.00014
MAT2A	0.941887	5.21289	8.80646	5.19e-17	3.24e-16	27.5396
PTGES	0.941559	1.76645	4.9499	1.13e-06	2.18e-06	4.21675
ENAH	0.941143	3.57532	8.72552	9.41e-17	5.69e-16	26.953
HLA-DQB2	0.939664	2.46742	6.1182	2.43e-09	6.17e-09	10.1813
ZNF320	0.939203	1.47502	8.55185	3.33e-16	1.87e-15	25.7062
PRKDC	0.939021	3.99446	10.3385	3.71e-22	4.49e-21	39.2628
DMKN	0.938037	1.21395	5.76973	1.69e-08	3.94e-08	8.2915
TTYH3	0.937722	4.68645	7.54669	3.56e-13	1.39e-12	18.8324
HMGN1	0.937648	5.12406	12.8626	1.65e-31	5.52e-30	60.6346
ANKRD65	0.937343	2.16941	5.69229	2.57e-08	5.89e-08	7.88405
PTK7	0.936248	1.69867	6.59178	1.51e-10	4.38e-10	12.8928
IL2RG	0.935947	3.51028	5.93953	6.64e-09	1.61e-08	9.20096
HSF2	0.935334	2.78858	13.9985	5.65e-36	2.43e-34	70.8531
CARMIL1	0.935062	1.85141	9.27906	1.51e-18	1.14e-17	31.034
TMEM97	0.934433	6.167	8.30995	1.88e-15	9.63e-15	23.9977
CDK16	0.933982	4.24775	12.7065	6.6e-31	2.06e-29	59.2549
NUP85	0.933801	4.06261	16.3953	1.03e-45	6.85e-44	93.1594
ADD3	0.932699	3.19468	7.99169	1.75e-14	7.97e-14	21.8013
NCAPD3	0.932648	2.17496	13.7859	3.95e-35	1.61e-33	68.9189
LPCAT4	0.932439	2.04154	9.96953	7.11e-21	7.24e-20	36.3384
DDX39B	0.932326	3.92105	9.23786	2.07e-18	1.52e-17	30.7248
FAM222A	0.932204	3.2001	8.67316	1.38e-16	8.13e-16	26.5754
CNTNAP1	0.932116	1.24391	10.7415	1.38e-23	2e-22	42.5219
GMPS	0.931941	3.69943	14.2744	4.46e-37	2.06e-35	73.3762
COCH	0.931185	1.6183	6.1968	1.55e-09	4.02e-09	10.62
DIAPH3	0.930831	1.01713	12.7996	2.88e-31	9.34e-30	60.0775
MEST	0.930202	4.03182	8.06627	1.04e-14	4.87e-14	22.3107
TMC6	0.930155	2.38052	7.25503	2.41e-12	8.52e-12	16.954
ENPP5	0.929214	0.99819	7.35756	1.24e-12	4.52e-12	17.6081
S100A6	0.929114	6.77877	4.99964	8.92e-07	1.73e-06	4.44864
TEAD2	0.929016	3.8116	6.83949	3.34e-11	1.04e-10	14.3745
MPZL1	0.927716	4.53829	10.7981	8.68e-24	1.28e-22	42.9848
TFRC	0.927023	4.58135	9.04359	8.94e-18	6.07e-17	29.2785
RDM1	0.92696	0.992234	14.6969	8.93e-39	4.48e-37	77.2665
RAB34	0.926812	3.16984	5.4524	9.15e-08	1.97e-07	6.65128
ZDHHC20	0.925777	3.49078	11.1839	3.48e-25	5.98e-24	46.1741
CDK19	0.925292	2.44677	11.6916	4.67e-27	1.01e-25	50.453
PRXL2B	0.924819	3.82824	9.251	1.87e-18	1.39e-17	30.8233
POF1B	0.924487	1.0775	6.36233	5.92e-10	1.61e-09	11.5588
FAAP24	0.923925	1.84059	16.0074	4.08e-44	2.58e-42	89.5007
CIB2	0.923722	1.70654	8.1489	5.85e-15	2.83e-14	22.8789
BEX1	0.92368	1.34456	3.96721	8.75e-05	0.000138488	0.0614358
TMEM201	0.923351	2.2191	13.9174	1.19e-35	5.01e-34	70.1136
SLC25A19	0.92333	2.21623	14.3062	3.33e-37	1.55e-35	73.6679
DBF4B	0.923177	1.394	17.71	3.67e-51	2.98e-49	105.647
HAUS5	0.922791	2.94851	15.736	5.3e-43	3.21e-41	86.9489
YEATS2	0.922654	2.28071	13.5	5.33e-34	2.06e-32	66.333
ZBED6CL	0.922523	3.94908	8.76033	7.29e-17	4.46e-16	27.2048
MSI1	0.922097	1.81842	5.07681	6.12e-07	1.21e-06	4.8124
SMC3	0.921686	4.33097	9.46097	3.77e-19	3.04e-18	32.4093
AP1G2	0.921116	2.24061	9.16851	3.5e-18	2.5e-17	30.2063
CYBA	0.920148	4.66116	5.23301	2.81e-07	5.76e-07	5.56344
PLXNC1	0.919659	2.13422	7.92396	2.78e-14	1.24e-13	21.3416
TMEM65	0.918389	2.42002	9.71545	5.24e-20	4.75e-19	34.3602
MGME1	0.918038	4.15612	14.8353	2.47e-39	1.28e-37	78.5467
KRBA1	0.916918	1.46501	10.6408	3.17e-23	4.4e-22	41.7012
ILF3	0.915885	4.98484	14.0609	3.18e-36	1.39e-34	71.4227
ZNF711	0.91576	0.774902	10.4473	1.54e-22	1.94e-21	40.1359
HMGN2	0.915633	6.66606	11.4977	2.45e-26	4.85e-25	48.8087
HASPIN	0.915197	0.777625	18.612	6.42e-55	6.33e-53	114.26
UTRN	0.914915	2.99542	9.91807	1.07e-20	1.06e-19	35.9354
POGK	0.914633	3.79724	11.0136	1.45e-24	2.32e-23	44.76
FADS2	0.914104	4.76746	4.6832	3.98e-06	7.25e-06	3.00818
HPS3	0.913828	3.08866	11.3332	9.89e-26	1.8e-24	47.4229
NID1	0.912994	5.82789	7.80055	6.47e-14	2.75e-13	20.5112
CAD	0.912975	3.37333	10.9058	3.56e-24	5.45e-23	43.8694
NFATC2	0.912946	2.1619	10.0946	2.63e-21	2.84e-20	37.3229
FUBP1	0.912728	4.01335	11.5144	2.12e-26	4.23e-25	48.9499
DDX39A	0.912723	5.08393	11.0091	1.51e-24	2.4e-23	44.7224
CALU	0.911343	5.5395	10.3016	5e-22	5.98e-21	38.9673
UBA2	0.911191	4.86003	13.3127	2.9e-33	1.07e-31	64.6485
ZNF107	0.911126	1.13657	14.7863	3.89e-39	1.99e-37	78.0931
DCLRE1B	0.910719	2.0823	14.5965	2.27e-38	1.1e-36	76.3391
IGFBP3	0.91049	5.96938	6.31641	7.75e-10	2.08e-09	11.2964
ZNF296	0.909288	1.3092	10.2008	1.12e-21	1.28e-20	38.1646
ANP32E	0.909125	5.03756	12.353	1.5e-29	4.12e-28	56.1544
PBX3	0.908738	3.44415	9.74587	4.13e-20	3.8e-19	34.5955
PAK4	0.908648	3.90002	12.2343	4.24e-29	1.11e-27	55.1211
SKA2	0.908388	4.03791	13.4643	7.36e-34	2.83e-32	66.0113
MUC1	0.90816	1.086	6.46076	3.31e-10	9.23e-10	12.1264
KIF2A	0.907815	2.29071	11.9496	5.05e-28	1.2e-26	52.6612
VCAM1	0.907755	3.22878	5.23751	2.75e-07	5.64e-07	5.58537
HK2	0.907215	1.59696	6.02792	4.05e-09	1.01e-08	9.68292
SUV39H2	0.906349	2.43416	15.3899	1.38e-41	7.86e-40	83.7081
MTMR2	0.906282	2.35214	11.2305	2.35e-25	4.12e-24	46.563
FAM118A	0.90628	2.4835	10.6692	2.51e-23	3.54e-22	41.9321
ADAM9	0.906245	3.39683	7.07518	7.62e-12	2.56e-11	15.8234
CCDC163	0.905242	1.55635	14.2169	7.59e-37	3.41e-35	72.8491
AUNIP	0.905076	0.87796	18.2065	3.14e-53	2.75e-51	110.386
SFPQ	0.90471	5.52513	15.9117	1.01e-43	6.27e-42	88.6
HNRNPH1	0.903134	5.24961	12.4041	9.55e-30	2.69e-28	56.6005
SALL4	0.902873	0.745346	9.41956	5.18e-19	4.12e-18	32.0948
C2CD5	0.90276	2.93037	12.4509	6.33e-30	1.82e-28	57.01
TMSB10	0.902498	10.6835	6.0424	3.73e-09	9.29e-09	9.76248
IFI27L2	0.902434	3.1462	6.99789	1.24e-11	4.06e-11	15.3441
U2SURP	0.902271	3.57028	13.5071	5e-34	1.95e-32	66.3964
FCGBP	0.902061	1.20611	7.43188	7.61e-13	2.85e-12	18.0864
SLBP	0.901953	5.34957	14.3698	1.85e-37	8.75e-36	74.2516
BAZ2A	0.901914	3.62573	11.5381	1.74e-26	3.51e-25	49.1501
SPIN4	0.901664	1.28801	13.3523	2.03e-33	7.6e-32	65.0034
SEL1L3	0.90079	2.91968	5.23649	2.76e-07	5.67e-07	5.58038
NIBAN2	0.900583	4.63552	6.82407	3.67e-11	1.13e-10	14.281
HLTF	0.900305	3.81742	10.1666	1.48e-21	1.65e-20	37.8927
RBBP4	0.899709	4.35898	12.273	3.02e-29	7.99e-28	55.4582
MIS18BP1	0.899611	1.87938	12.4335	7.37e-30	2.09e-28	56.8578
S100A9	0.899151	4.85091	4.42224	1.29e-05	2.23e-05	1.8833
ACSS1	0.898646	2.25907	7.51349	4.44e-13	1.71e-12	18.6158
CHEK2	0.89862	2.6853	10.1979	1.15e-21	1.31e-20	38.1412
KIAA1522	0.898415	4.84967	8.57421	2.83e-16	1.6e-15	25.8658
PLEKHG2	0.898137	2.22211	11.6639	5.92e-27	1.26e-25	50.2173
LIF	0.897542	1.64104	6.06053	3.37e-09	8.43e-09	9.86225
ZNF738	0.897281	0.843894	13.9827	6.53e-36	2.79e-34	70.7091
SLC6A8	0.8971	2.78644	4.79716	2.34e-06	4.36e-06	3.51738
C15orf39	0.896566	3.21864	9.85461	1.76e-20	1.71e-19	35.44
DUOX2	0.89635	0.942705	5.12625	4.79e-07	9.56e-07	5.04798
RTN4RL2	0.896197	4.29214	6.55577	1.88e-10	5.38e-10	12.6809
DTX3	0.896056	2.0634	8.28141	2.3e-15	1.16e-14	23.7983
TMPRSS3	0.895178	1.49616	5.42853	1.04e-07	2.22e-07	6.53106
RECQL	0.894856	2.75823	8.73334	8.89e-17	5.39e-16	27.0095
PCED1B	0.894752	2.2121	8.60291	2.3e-16	1.32e-15	26.0711
MSH6	0.894702	3.43576	13.8815	1.65e-35	6.91e-34	69.7873
GDAP1	0.894665	1.90902	9.49141	2.98e-19	2.44e-18	32.641
NDOR1	0.894661	3.02792	12.3669	1.32e-29	3.69e-28	56.2759
MAPK8IP2	0.894368	1.89568	6.48501	2.87e-10	8.05e-10	12.2674
FANCA	0.894317	1.62007	14.91	1.23e-39	6.52e-38	79.2394
CSTF2	0.894167	3.46415	11.4398	4.01e-26	7.79e-25	48.3196
HIF1A	0.89413	4.72335	7.28728	1.95e-12	6.99e-12	17.159
SOX9	0.893783	3.75907	4.58538	6.23e-06	1.11e-05	2.57978
HNRNPA3	0.893729	6.09111	15.9172	9.57e-44	5.97e-42	88.652
PAPSS1	0.893451	3.71434	10.5529	6.51e-23	8.57e-22	40.9881
KPNB1	0.892958	5.50342	13.0617	2.77e-32	9.59e-31	62.4042
NUP62	0.89238	4.2049	13.073	2.51e-32	8.69e-31	62.5046
ARFGEF3	0.891812	0.999246	8.38889	1.07e-15	5.67e-15	24.5517
CHD3	0.891076	2.82315	7.40179	9.27e-13	3.44e-12	17.8923
F2RL1	0.890523	3.0891	4.83604	1.95e-06	3.67e-06	3.69357
FGD6	0.890512	1.8961	9.61728	1.13e-19	9.74e-19	33.604
CBFA2T2	0.890076	2.53256	13.3217	2.67e-33	9.99e-32	64.7291
BLVRA	0.889712	4.55893	6.89676	2.34e-11	7.39e-11	14.723
FAM122B	0.889686	3.37591	11.3596	7.91e-26	1.47e-24	47.6449
DDIAS	0.889043	1.01476	17.6956	4.21e-51	3.41e-49	105.51
TSPAN15	0.889002	3.50717	6.17879	1.72e-09	4.44e-09	10.5191
ARL4C	0.888757	3.42324	6.6254	1.24e-10	3.6e-10	13.0913
LRP11	0.888689	4.21712	10.2716	6.37e-22	7.49e-21	38.7276
RIPPLY3	0.888632	0.636313	11.4178	4.83e-26	9.33e-25	48.1344
LBR	0.888506	5.22971	10.4812	1.17e-22	1.49e-21	40.409
POSTN	0.888344	2.31027	4.59409	5.98e-06	1.07e-05	2.61761
SELENOM	0.887486	4.11423	4.84319	1.89e-06	3.55e-06	3.72611
S1PR2	0.887242	3.17987	7.76983	7.97e-14	3.35e-13	20.3059
OAS3	0.887204	3.12514	7.73349	1.02e-13	4.24e-13	20.0638
IFT52	0.887186	3.53983	11.8713	9.94e-28	2.31e-26	51.9888
SERPINE2	0.887113	2.30901	5.57484	4.81e-08	1.07e-07	7.27492
NAV2	0.886554	2.75258	8.28359	2.27e-15	1.15e-14	23.8136
CKS1B	0.886446	4.66527	11.008	1.52e-24	2.42e-23	44.7132
CPSF6	0.886254	3.85914	14.1025	2.17e-36	9.6e-35	71.8025
FCGR3A	0.886031	4.15954	6.10989	2.55e-09	6.46e-09	10.1352
TMEM243	0.885919	1.97928	9.82564	2.21e-20	2.12e-19	35.2145
CNOT9	0.885469	4.12886	14.9385	9.42e-40	5.03e-38	79.5036
RGS19	0.884729	3.35518	9.80693	2.56e-20	2.43e-19	35.069
SFRP5	0.884548	1.24365	4.0589	6.03e-05	9.71e-05	0.414081
ZNF300	0.884371	1.13353	10.2866	5.64e-22	6.68e-21	38.8477
MFAP2	0.884261	1.25386	6.96198	1.56e-11	5.02e-11	15.1228
RAD21	0.884257	5.71543	10.6369	3.27e-23	4.52e-22	41.6696
BICC1	0.884229	2.29137	4.80221	2.29e-06	4.27e-06	3.54018
ADAM17	0.883909	2.14726	9.51232	2.54e-19	2.1e-18	32.8004
RAVER1	0.883702	2.02252	9.32357	1.08e-18	8.27e-18	31.369
NPAS2	0.883652	2.16826	10.1653	1.5e-21	1.67e-20	37.8821
PLEKHG6	0.88353	2.26193	7.28598	1.97e-12	7.04e-12	17.1507
RNF157	0.883235	2.24625	6.44585	3.62e-10	1e-09	12.0401
CD7	0.88262	2.43378	5.98815	5.06e-09	1.24e-08	9.46533
TIA1	0.882194	3.72984	11.4143	4.97e-26	9.53e-25	48.1053
NOP56	0.881482	4.91505	11.2919	1.4e-25	2.52e-24	47.0765
SUGP2	0.880373	3.18033	11.3235	1.07e-25	1.95e-24	47.3418
CTNNAL1	0.880182	4.16686	8.77508	6.54e-17	4.03e-16	27.3118
CCDC88A	0.879975	2.14248	11.3798	6.67e-26	1.25e-24	47.8142
SEPTIN2	0.879567	5.47943	10.5764	5.37e-23	7.14e-22	41.1785
TCF3	0.879554	3.83792	10.8741	4.63e-24	6.98e-23	43.609
FGFR3	0.879519	4.86054	6.18067	1.7e-09	4.4e-09	10.5296
AKR1B1	0.879493	3.53558	6.03833	3.82e-09	9.5e-09	9.74006
ZNF14	0.879412	1.34251	9.82881	2.16e-20	2.07e-19	35.2391
PLAUR	0.878838	1.90837	7.93552	2.57e-14	1.15e-13	21.4199
MICAL1	0.878778	2.42874	8.86218	3.44e-17	2.19e-16	27.9455
PCSK9	0.878751	4.49215	6.20593	1.47e-09	3.83e-09	10.6713
ABCC4	0.878647	1.9779	6.907	2.19e-11	6.96e-11	14.7856
HIC2	0.878538	1.63311	10.7893	9.33e-24	1.37e-22	42.9131
IER3	0.878497	5.22073	5.1062	5.29e-07	1.05e-06	4.95219
SMARCC2	0.878005	3.4194	8.10755	7.81e-15	3.72e-14	22.594
SKIL	0.877598	3.2153	10.1766	1.37e-21	1.53e-20	37.9723
PPM1H	0.877566	1.91851	6.85469	3.04e-11	9.49e-11	14.4668
RNF34	0.877548	3.29323	14.669	1.16e-38	5.73e-37	77.0082
QPCT	0.87744	1.58787	7.31832	1.6e-12	5.76e-12	17.3569
TTF2	0.877344	1.36575	14.7849	3.94e-39	2.01e-37	78.0806
STX3	0.877274	3.12668	8.60045	2.34e-16	1.34e-15	26.0535
RFC2	0.87713	4.8854	13.9185	1.18e-35	4.97e-34	70.1236
ITGAV	0.876944	4.11479	6.95354	1.64e-11	5.28e-11	15.0709
SYT1	0.876916	1.00625	7.83	5.29e-14	2.28e-13	20.7084
SFR1	0.876682	2.32386	14.724	6.95e-39	3.52e-37	77.5167
IQGAP1	0.876072	3.02023	8.19657	4.19e-15	2.07e-14	23.2085
QSER1	0.875963	2.35156	13.1765	9.9e-33	3.51e-31	63.4286
FBXO43	0.875855	0.874673	16.6608	8.26e-47	5.85e-45	95.6726
NUP43	0.875656	3.62434	14.7343	6.31e-39	3.21e-37	77.6116
BCOR	0.875091	2.91805	10.1528	1.65e-21	1.84e-20	37.7836
KIF24	0.874867	0.934555	16.7986	2.22e-47	1.6e-45	96.9783
ALG1L	0.874849	3.50976	4.62677	5.16e-06	9.3e-06	2.76008
PLEK	0.8748	2.81185	6.67543	9.13e-11	2.7e-10	13.3883
LIMD2	0.873783	2.76254	7.11685	5.84e-12	1.98e-11	16.0834
BSPRY	0.873404	1.64582	6.00378	4.64e-09	1.14e-08	9.55072
CCDC43	0.873388	3.28776	14.6061	2.08e-38	1.01e-36	76.4273
TAF6	0.873383	3.5926	9.25268	1.85e-18	1.37e-17	30.8359
PNMA1	0.873095	3.51073	7.80417	6.31e-14	2.69e-13	20.5354
TLCD3A	0.872905	2.20051	8.74347	8.25e-17	5.03e-16	27.0827
PLSCR1	0.872136	3.79193	7.64097	1.9e-13	7.62e-13	19.4512
SNRPD1	0.871775	4.02685	12.7042	6.73e-31	2.1e-29	59.2351
RNF144A	0.871232	1.61516	9.62378	1.07e-19	9.31e-19	33.6539
ASAP1	0.871184	2.96595	8.82007	4.7e-17	2.94e-16	27.6387
FUS	0.870733	5.19394	12.3623	1.38e-29	3.82e-28	56.2357
FBXO46	0.870725	3.64502	12.1326	1.03e-28	2.58e-27	54.2398
PIP5K1A	0.870651	4.10262	9.68683	6.56e-20	5.85e-19	34.1393
FAM111A	0.870577	3.03634	12.9718	6.2e-32	2.11e-30	61.6044
RAN	0.869801	6.1202	12.7699	3.76e-31	1.21e-29	59.815
PRMT6	0.869729	2.91938	7.03335	9.93e-12	3.28e-11	15.5634
SERPINI1	0.869676	2.50901	7.37442	1.11e-12	4.08e-12	17.7162
HACD2	0.869236	5.22469	8.87534	3.12e-17	2e-16	28.0417
FAM110A	0.869082	2.63681	10.3412	3.63e-22	4.4e-21	39.2843
TRAF2	0.868588	4.21772	12.3952	1.03e-29	2.89e-28	56.5233
RMI1	0.868386	2.75377	11.3324	9.96e-26	1.81e-24	47.4162
BCORL1	0.868373	2.23795	10.2635	6.8e-22	7.95e-21	38.6633
PXYLP1	0.868243	1.77529	10.7815	9.95e-24	1.46e-22	42.8493
DVL3	0.868199	4.70561	12.4394	7e-30	2e-28	56.9089
SINHCAF	0.868051	2.33147	7.85612	4.43e-14	1.93e-13	20.8839
HLA-DQA2	0.867473	3.30104	4.42505	1.27e-05	2.2e-05	1.89509
H2AFY	0.867379	3.91685	14.3458	2.31e-37	1.08e-35	74.0308
NFYA	0.867113	3.86672	10.4723	1.25e-22	1.6e-21	40.3376
KLHL29	0.866986	1.49784	8.69499	1.18e-16	7.01e-16	26.7326
NRAS	0.866917	4.82891	11.6933	4.6e-27	9.92e-26	50.468
TULP3	0.866727	3.36557	11.3588	7.96e-26	1.47e-24	47.6379
SF3B4	0.866712	6.39421	11.2955	1.36e-25	2.45e-24	47.1069
NECTIN1	0.866652	2.60314	9.04329	8.96e-18	6.08e-17	29.2763
DUOXA2	0.866525	0.960743	5.14875	4.29e-07	8.6e-07	5.15584
ESCO2	0.866407	0.757544	17.1451	8.16e-49	6.22e-47	100.269
HDAC2	0.865571	2.82454	13.2022	7.85e-33	2.8e-31	63.6582
TSEN54	0.865554	4.30533	12.336	1.74e-29	4.74e-28	56.0061
FLNA	0.865152	5.10144	5.7844	1.56e-08	3.65e-08	8.36924
PAGE2B	0.864926	0.816389	4.56811	6.73e-06	1.2e-05	2.50498
BEX4	0.864676	3.4508	6.4077	4.54e-10	1.25e-09	11.8196
TIPIN	0.864631	2.1453	16.0226	3.53e-44	2.26e-42	89.6431
PFKFB4	0.864472	1.26286	10.3943	2.36e-22	2.93e-21	39.7095
M6PR	0.864057	4.22051	8.06557	1.05e-14	4.89e-14	22.3059
CBX2	0.863953	1.48966	8.66371	1.48e-16	8.67e-16	26.5074
TRIM47	0.863189	4.36111	6.83727	3.38e-11	1.05e-10	14.361
FDCSP	0.863137	1.29849	3.64904	0.000301383	0.000452502	-1.10451
SOX12	0.863035	3.66573	7.64866	1.8e-13	7.26e-13	19.5019
SERPINE1	0.862995	5.82396	4.44844	1.15e-05	2e-05	1.99363
B4GALT5	0.862884	4.50109	8.9416	1.91e-17	1.25e-16	28.527
CDCP1	0.862774	0.921076	7.30371	1.76e-12	6.3e-12	17.2637
MYO6	0.862253	3.42447	9.14041	4.32e-18	3.07e-17	29.9969
CYP26B1	0.862211	0.822667	7.87164	3.98e-14	1.74e-13	20.9884
SMPD4	0.862142	3.79173	12.7419	4.82e-31	1.54e-29	59.5673
MFSD6	0.861773	2.28793	8.06591	1.04e-14	4.88e-14	22.3082
PKN3	0.861674	2.95628	9.5438	1.99e-19	1.67e-18	33.0409
DARS2	0.861561	4.39527	10.6968	2e-23	2.84e-22	42.1575
LSM14B	0.861386	4.42272	11.8098	1.69e-27	3.8e-26	51.4617
GRAMD1A	0.860548	4.08317	7.48299	5.43e-13	2.07e-12	18.4174
SCMH1	0.860326	3.25605	11.4173	4.85e-26	9.35e-25	48.1302
MYRF	0.859647	3.58581	7.02014	1.08e-11	3.55e-11	15.4817
CDH24	0.859406	1.57984	10.7684	1.11e-23	1.62e-22	42.7419
RAB3D	0.859088	1.78011	6.40858	4.51e-10	1.24e-09	11.8247
CTSC	0.858399	3.83404	6.77113	5.09e-11	1.55e-10	13.9613
MAGED1	0.858164	5.89641	7.15821	4.49e-12	1.54e-11	16.3427
MID1IP1	0.857821	5.5192	7.829	5.33e-14	2.29e-13	20.7018
GIT1	0.857639	3.83062	12.324	1.93e-29	5.21e-28	55.9022
PRRC2A	0.857095	5.36279	10.1953	1.18e-21	1.33e-20	38.1207
CORO2A	0.857023	2.23759	7.81536	5.85e-14	2.5e-13	20.6103
PHIP	0.856981	2.29764	12.4369	7.16e-30	2.04e-28	56.8874
MAB21L4	0.856485	3.38724	4.06333	5.92e-05	9.54e-05	0.431308
PPM1M	0.856238	3.06881	10.0167	4.89e-21	5.1e-20	36.7088
SLC44A5	0.856071	1.06544	6.88298	2.55e-11	8.01e-11	14.639
RAB11FIP4	0.855402	2.6545	8.44482	7.19e-16	3.89e-15	24.9463
UGCG	0.855334	4.41093	9.38367	6.81e-19	5.36e-18	31.8229
TES	0.855278	3.57169	7.14708	4.82e-12	1.65e-11	16.2728
TMEM139	0.855173	2.80218	5.80977	1.36e-08	3.19e-08	8.50396
ZNF93	0.854981	0.784359	13.0874	2.2e-32	7.67e-31	62.6328
PLTP	0.854026	4.29747	5.20936	3.17e-07	6.46e-07	5.44847
SLC6A6	0.853573	1.67809	6.4349	3.86e-10	1.07e-09	11.9766
DAB2	0.853516	3.55735	6.47078	3.12e-10	8.72e-10	12.1846
RBM38	0.853182	4.09671	9.95018	8.29e-21	8.35e-20	36.1867
ALDOA	0.852915	7.09435	7.54468	3.61e-13	1.41e-12	18.8192
DOT1L	0.852849	2.79238	11.6369	7.46e-27	1.57e-25	49.9881
NFKBIE	0.852599	4.23201	8.39202	1.05e-15	5.56e-15	24.5737
CEP78	0.852368	1.57868	17.6398	7.19e-51	5.78e-49	104.978
EVC	0.85228	1.60192	6.09655	2.75e-09	6.93e-09	10.0612
NUP155	0.85219	2.86251	13.2189	6.75e-33	2.42e-31	63.8084
ATXN7L3	0.852142	4.39324	11.5265	1.92e-26	3.84e-25	49.0517
UNG	0.852081	5.25916	13.3168	2.8e-33	1.04e-31	64.6848
IFNGR2	0.851974	5.24734	9.72919	4.71e-20	4.29e-19	34.4665
SFXN3	0.851843	2.85856	7.85536	4.45e-14	1.93e-13	20.8788
CORO1C	0.851751	4.73026	11.4351	4.17e-26	8.1e-25	48.2799
TCERG1	0.851591	2.95611	12.7519	4.41e-31	1.41e-29	59.6553
DNMT3A	0.851073	2.52713	10.1225	2.11e-21	2.32e-20	37.5433
EPHB6	0.850718	1.46618	6.24933	1.14e-09	3.02e-09	10.9158
ANKS6	0.850275	1.89531	7.6144	2.27e-13	9.03e-13	19.2762
RAP2A	0.850207	3.86107	8.85494	3.63e-17	2.31e-16	27.8927
B3GALNT1	0.849824	1.29101	10.438	1.66e-22	2.08e-21	40.0611
MZT1	0.84936	3.28669	12.354	1.48e-29	4.09e-28	56.1636
CNOT6	0.848892	2.82241	11.7117	3.93e-27	8.53e-26	50.6245
BTG3	0.848742	3.89347	10.3782	2.69e-22	3.31e-21	39.5808
SMCHD1	0.848685	2.48067	11.8173	1.58e-27	3.58e-26	51.5265
ZIC5	0.847802	0.849633	8.7611	7.25e-17	4.45e-16	27.2104
SMARCC1	0.847516	4.32346	11.5469	1.61e-26	3.3e-25	49.2241
ASB9	0.847013	2.98527	7.12973	5.38e-12	1.83e-11	16.164
IFT57	0.846612	2.40104	7.92634	2.74e-14	1.22e-13	21.3577
PNP	0.846545	4.15876	9.40242	5.9e-19	4.66e-18	31.9649
UPF3B	0.846404	3.41994	12.0535	2.05e-28	5.04e-27	53.5562
KMT5C	0.846373	2.41826	12.6462	1.13e-30	3.42e-29	58.7239
PRPF38A	0.846304	3.62469	14.7213	7.12e-39	3.59e-37	77.4921
MYO5C	0.845723	2.11706	10.2919	5.41e-22	6.42e-21	38.8902
UBAP2L	0.845631	5.15778	10.8067	8.08e-24	1.2e-22	43.0557
C6orf132	0.845382	0.779448	6.97374	1.44e-11	4.68e-11	15.1952
TOR4A	0.84535	2.11396	7.3866	1.02e-12	3.78e-12	17.7945
P2RX4	0.845281	3.17396	10.1255	2.05e-21	2.26e-20	37.5676
TRIM37	0.844216	3.03517	11.8485	1.21e-27	2.79e-26	51.7935
FLVCR1	0.844204	2.63427	9.70768	5.57e-20	5.02e-19	34.3003
PROSER1	0.844166	2.38178	12.2095	5.26e-29	1.35e-27	54.9062
KDELR3	0.844027	4.4937	5.52184	6.36e-08	1.4e-07	7.00352
CCHCR1	0.843508	3.9312	10.5803	5.2e-23	6.93e-22	41.2102
ZNF664	0.842408	5.03187	10.8724	4.69e-24	7.08e-23	43.5951
CNOT11	0.841987	5.3067	12.2461	3.82e-29	1e-27	55.2239
ALOX5	0.841465	1.92709	5.91638	7.55e-09	1.82e-08	9.07564
CLK2	0.841437	4.424	11.5359	1.77e-26	3.56e-25	49.1318
RADX	0.841261	1.16208	11.0788	8.41e-25	1.38e-23	45.2998
TUT4	0.841057	2.13856	10.6456	3.05e-23	4.24e-22	41.7404
PRRC2C	0.841014	4.25065	10.0167	4.89e-21	5.1e-20	36.709
NCAPH2	0.840351	5.06482	11.8873	8.65e-28	2.03e-26	52.1263
UNK	0.840332	3.43133	13.016	4.18e-32	1.44e-30	61.9972
FAM49B	0.840252	3.29575	9.69868	5.98e-20	5.37e-19	34.2307
KNL1	0.839689	2.08062	10.8371	6.29e-24	9.43e-23	43.3051
MAZ	0.839475	4.71321	8.34612	1.45e-15	7.57e-15	24.2511
RIT1	0.83946	3.27457	11.7914	1.98e-27	4.44e-26	51.3051
TUFT1	0.83928	3.20362	8.84756	3.84e-17	2.43e-16	27.8389
ODC1	0.839107	6.14421	8.70351	1.11e-16	6.6e-16	26.7941
FGD1	0.838976	2.30749	9.17115	3.43e-18	2.46e-17	30.226
FOLR1	0.838641	0.95103	6.21512	1.39e-09	3.64e-09	10.7229
EPB41L1	0.838328	2.95813	4.93185	1.24e-06	2.36e-06	4.13309
SOAT1	0.837849	3.61997	10.8811	4.37e-24	6.63e-23	43.6662
ANXA5	0.83734	6.90741	6.80194	4.21e-11	1.29e-10	14.1471
ATP2B1	0.837322	3.1024	9.90782	1.16e-20	1.15e-19	35.8552
LHFPL2	0.837104	2.09527	7.87589	3.87e-14	1.7e-13	21.0171
KRT17	0.835997	1.33097	5.55039	5.47e-08	1.21e-07	7.14944
FUT4	0.835975	1.51121	7.43245	7.58e-13	2.84e-12	18.0901
NCOA5	0.835693	4.23775	12.9495	7.58e-32	2.58e-30	61.4058
PTGFRN	0.83518	3.88596	7.08603	7.11e-12	2.39e-11	15.891
ATXN2L	0.835129	4.779	10.548	6.77e-23	8.91e-22	40.9483
CSE1L	0.834802	5.49652	12.6322	1.28e-30	3.85e-29	58.6006
GTPBP2	0.834751	4.21521	9.6854	6.63e-20	5.9e-19	34.1282
SLC39A4	0.834484	2.37483	4.56848	6.72e-06	1.2e-05	2.50659
ZCCHC3	0.834391	4.07319	11.8443	1.25e-27	2.89e-26	51.7572
PYGO2	0.833903	5.18253	11.3273	1.04e-25	1.89e-24	47.3735
NPC1	0.833894	3.24392	11.2445	2.09e-25	3.68e-24	46.6802
CLCN2	0.833891	2.31379	11.9533	4.89e-28	1.17e-26	52.693
CNTRL	0.833743	1.73688	12.081	1.61e-28	3.99e-27	53.7932
SRSF11	0.833672	4.34015	10.9382	2.72e-24	4.23e-23	44.1364
HSPA13	0.833491	3.60429	10.0433	3.96e-21	4.19e-20	36.9186
TRAF5	0.833201	1.47895	11.3073	1.23e-25	2.23e-24	47.206
TDG	0.833115	2.6767	13.239	5.64e-33	2.03e-31	63.9877
COMMD2	0.833093	3.474	13.4158	1.14e-33	4.33e-32	65.575
TPR	0.832196	4.11509	10.0119	5.08e-21	5.28e-20	36.6709
CASP8AP2	0.831493	1.683	12.2744	2.98e-29	7.92e-28	55.4704
SET	0.831274	6.41317	12.8751	1.47e-31	4.95e-30	60.7455
POGZ	0.830981	3.84045	10.3003	5.05e-22	6.04e-21	38.9567
TPD52L2	0.830933	5.30467	12.9725	6.17e-32	2.11e-30	61.6101
ZNF761	0.830836	2.25145	8.83452	4.22e-17	2.66e-16	27.7439
DHX9	0.830759	5.38626	10.8394	6.17e-24	9.26e-23	43.3241
PIAS3	0.830662	2.76425	9.43579	4.57e-19	3.65e-18	32.218
ALDH3B1	0.830452	2.4845	8.09761	8.37e-15	3.96e-14	22.5257
TRAM1L1	0.830382	0.859263	8.72559	9.4e-17	5.69e-16	26.9535
RNF145	0.82998	3.57493	8.72233	9.63e-17	5.81e-16	26.9299
CBX5	0.829838	3.18924	9.95754	7.82e-21	7.91e-20	36.2444
SSRP1	0.829233	5.23023	12.6828	8.14e-31	2.51e-29	59.0463
ZNF710	0.828568	2.5753	8.45277	6.79e-16	3.69e-15	25.0025
WEE1	0.828235	3.09174	9.34695	9.02e-19	6.99e-18	31.5453
QSOX1	0.828145	3.69795	4.19253	3.46e-05	5.72e-05	0.941137
GNPDA1	0.827774	4.07943	10.1307	1.97e-21	2.18e-20	37.6081
ARMCX1	0.827117	1.96889	7.79272	6.82e-14	2.9e-13	20.4588
PRPF3	0.826647	4.00524	11.3553	8.2e-26	1.51e-24	47.6088
BTBD3	0.826296	2.87543	9.37342	7.37e-19	5.77e-18	31.7454
ARPIN	0.825697	2.83779	11.403	5.48e-26	1.04e-24	48.0096
SPATS2L	0.825628	4.93321	10.8269	6.84e-24	1.02e-22	43.2214
TIMP2	0.825362	4.87411	5.38542	1.29e-07	2.75e-07	6.31511
SLC1A7	0.824673	1.30622	5.1047	5.33e-07	1.06e-06	4.94507
GAREM2	0.824591	0.931089	10.1307	1.97e-21	2.18e-20	37.6083
RAD51C	0.824539	2.41192	15.8079	2.69e-43	1.64e-41	87.6242
SLC39A6	0.823826	4.15737	8.27655	2.38e-15	1.2e-14	23.7645
SLC7A1	0.82366	1.7185	6.65364	1.04e-10	3.06e-10	13.2588
CXCL8	0.823652	2.83348	3.70549	0.000243487	0.000368682	-0.904216
NUP37	0.823479	3.13691	13.3202	2.71e-33	1.01e-31	64.7154
ABHD17C	0.823361	2.75273	8.7409	8.41e-17	5.12e-16	27.0642
ZNF292	0.823278	1.84284	10.2286	9e-22	1.04e-20	38.3852
SNX22	0.823169	2.19004	6.99188	1.29e-11	4.2e-11	15.307
FUNDC1	0.822898	3.83001	12.5413	2.85e-30	8.37e-29	57.8018
CDK2AP1	0.822856	4.25619	9.312	1.18e-18	8.98e-18	31.2818
PIP4P2	0.822699	2.28024	7.14892	4.76e-12	1.63e-11	16.2844
AACS	0.822518	1.71665	11.8298	1.42e-27	3.24e-26	51.6335
ACYP1	0.822445	2.16738	13.8318	2.6e-35	1.08e-33	69.3357
KIAA1841	0.822429	1.2107	16.9542	5.05e-48	3.72e-46	98.4544
EPPK1	0.822376	1.07182	7.50154	4.8e-13	1.84e-12	18.538
KITLG	0.821778	1.85218	8.05717	1.11e-14	5.18e-14	22.2483
ATAT1	0.821632	2.3476	11.1824	3.53e-25	6.03e-24	46.1618
CCDC28B	0.82159	2.20102	7.40728	8.94e-13	3.32e-12	17.9277
GMIP	0.82136	2.7359	9.53005	2.21e-19	1.84e-18	32.9358
H1FX	0.82128	6.9428	9.84745	1.86e-20	1.8e-19	35.3842
TUBG2	0.821173	3.17698	11.8206	1.54e-27	3.49e-26	51.5546
METTL9	0.82101	3.16779	11.1403	5.02e-25	8.44e-24	45.811
MAGEC2	0.82098	1.47198	3.58228	0.000386521	0.000574674	-1.33769
ITGB3BP	0.820412	2.17258	13.9494	8.85e-36	3.76e-34	70.4057
PDK3	0.820358	2.00617	10.7374	1.43e-23	2.06e-22	42.4882
OSBPL3	0.820342	1.77758	9.53906	2.06e-19	1.73e-18	33.0047
PRELID3B	0.82022	5.04327	12.79	3.14e-31	1.01e-29	59.9926
FNBP4	0.820002	3.2881	11.4932	2.54e-26	5.02e-25	48.7707
ZNF266	0.819928	2.82103	8.39222	1.05e-15	5.55e-15	24.5751
BORA	0.819888	1.18122	14.4731	7.12e-38	3.42e-36	75.2017
TMEM165	0.819732	3.29049	10.3769	2.72e-22	3.34e-21	39.5702
ENPP2	0.819638	3.94018	5.13794	4.52e-07	9.05e-07	5.10397
HOMER3	0.819612	2.96547	6.68232	8.76e-11	2.59e-10	13.4294
DAGLA	0.819076	1.44681	7.97303	1.98e-14	8.99e-14	21.6744
TPM3	0.818898	5.99611	11.7129	3.89e-27	8.46e-26	50.6345
NONO	0.818693	6.9267	11.1104	6.46e-25	1.07e-23	45.5621
SEZ6L2	0.818529	3.09503	3.28534	0.00111672	0.00158089	-2.32592
UTP18	0.818479	4.58786	12.918	1e-31	3.39e-30	61.1266
SQLE	0.817567	5.3947	5.52113	6.38e-08	1.4e-07	6.99988
TMEM54	0.817531	3.95346	5.04578	7.12e-07	1.39e-06	4.66553
HGS	0.81747	4.10007	8.7785	6.38e-17	3.94e-16	27.3366
SLC2A1	0.817376	2.12887	5.99812	4.79e-09	1.18e-08	9.51975
SNRPA1	0.817173	3.91599	12.7081	6.51e-31	2.04e-29	59.2692
PNISR	0.817166	3.10453	10.6405	3.18e-23	4.41e-22	41.6988
RPA1	0.817065	4.32571	11.4581	3.43e-26	6.69e-25	48.4741
LRRC8B	0.816948	1.68029	9.14352	4.22e-18	3e-17	30.0201
RCN2	0.816038	2.79079	11.4804	2.84e-26	5.59e-25	48.6621
KLHL42	0.815961	2.45721	11.5452	1.63e-26	3.32e-25	49.2101
ARHGAP4	0.815784	3.47628	6.68827	8.44e-11	2.5e-10	13.4648
KRT80	0.815705	1.03574	5.58877	4.47e-08	9.99e-08	7.34656
CCDC137	0.81535	4.32715	12.1334	1.02e-28	2.56e-27	54.2463
NBEAL2	0.81531	2.47063	9.77971	3.17e-20	2.97e-19	34.8577
SMC5	0.815126	3.11966	11.556	1.49e-26	3.06e-25	49.3016
MAST2	0.815107	3.32102	11.2232	2.5e-25	4.35e-24	46.5019
GCA	0.815064	2.75562	8.18299	4.6e-15	2.25e-14	23.1144
MAGEH1	0.81452	3.97154	6.31743	7.7e-10	2.07e-09	11.3022
LARP6	0.814394	1.2875	7.20481	3.33e-12	1.16e-11	16.6362
SUSD1	0.813977	1.90077	9.85714	1.73e-20	1.68e-19	35.4597
FCER1G	0.813873	5.2053	6.29099	8.99e-10	2.39e-09	11.1518
CANT1	0.813588	4.69777	11.8316	1.4e-27	3.21e-26	51.6482
CNPY4	0.813526	2.93486	11.8447	1.25e-27	2.88e-26	51.7604
CYP4F22	0.813516	3.17512	3.62309	0.000332135	0.000496407	-1.19563
UNC119	0.813445	3.28461	9.19504	2.86e-18	2.07e-17	30.4044
E2F6	0.812929	2.44817	14.7937	3.63e-39	1.88e-37	78.1615
ATN1	0.812622	4.96306	9.82006	2.31e-20	2.2e-19	35.1711
TRIM59	0.812248	0.75602	17.1905	5.29e-49	4.05e-47	100.7
SMOX	0.811447	3.03647	6.11074	2.53e-09	6.43e-09	10.1398
NOTCH2	0.811132	3.26449	7.65947	1.68e-13	6.79e-13	19.5732
SAP30	0.810965	3.24543	10.5365	7.44e-23	9.76e-22	40.8556
C11orf80	0.81096	2.05922	9.62222	1.08e-19	9.41e-19	33.6419
ARMCX6	0.810902	1.8037	7.21951	3.03e-12	1.06e-11	16.729
RAB25	0.810872	0.850073	4.27136	2.48e-05	4.15e-05	1.25936
GLDC	0.810533	4.83714	5.00903	8.52e-07	1.65e-06	4.49263
CEP72	0.810479	2.17085	9.84947	1.83e-20	1.78e-19	35.4
NBPF15	0.810313	1.93545	7.8533	4.52e-14	1.96e-13	20.865
FANCL	0.810282	3.42795	13.7376	6.14e-35	2.45e-33	68.481
GPD1L	0.810166	2.20679	7.85406	4.49e-14	1.95e-13	20.8701
PJA1	0.809741	3.38069	9.76138	3.66e-20	3.4e-19	34.7156
ADGRE5	0.809564	3.73881	6.2599	1.08e-09	2.84e-09	10.9755
RNF138	0.809496	3.19657	11.6979	4.42e-27	9.56e-26	50.507
SLC12A8	0.809176	2.65989	7.12341	5.6e-12	1.9e-11	16.1245
HCFC1	0.808888	4.11929	11.6812	5.1e-27	1.09e-25	50.3643
FNDC3B	0.808547	3.83172	9.32499	1.07e-18	8.19e-18	31.3797
MAGEF1	0.808233	5.11716	10.0981	2.56e-21	2.78e-20	37.3509
SLC22A15	0.808154	1.17226	7.65143	1.77e-13	7.14e-13	19.5202
ADNP	0.80796	4.45304	11.283	1.51e-25	2.7e-24	47.0021
CACYBP	0.807938	4.89111	10.6332	3.37e-23	4.64e-22	41.6397
RASEF	0.807222	1.72288	5.85404	1.07e-08	2.53e-08	8.74035
SCRN1	0.806564	1.90129	5.78086	1.59e-08	3.72e-08	8.35045
RCAN3	0.806127	1.70025	9.65664	8.29e-20	7.32e-19	33.9066
HAVCR1	0.806114	0.608625	6.84098	3.31e-11	1.03e-10	14.3835
TP73	0.806072	0.971193	10.0255	4.56e-21	4.78e-20	36.7782
TRAFD1	0.80602	3.88086	11.6474	6.82e-27	1.44e-25	50.0771
GORAB	0.805918	2.84343	8.32822	1.65e-15	8.55e-15	24.1256
IARS	0.805854	4.33642	9.76705	3.5e-20	3.26e-19	34.7596
ZNF43	0.805775	1.00373	10.0291	4.43e-21	4.66e-20	36.8068
FANCC	0.80559	2.39093	9.52733	2.26e-19	1.88e-18	32.915
NUAK1	0.80555	2.69073	9.5806	1.5e-19	1.27e-18	33.3226
STX2	0.805525	2.93646	10.2764	6.13e-22	7.21e-21	38.7665
RBBP7	0.805346	4.74483	13.1661	1.09e-32	3.85e-31	63.3359
IL27RA	0.805136	2.56143	8.29348	2.11e-15	1.07e-14	23.8826
CDC42SE1	0.805081	4.83805	9.30258	1.27e-18	9.6e-18	31.2109
USH1C	0.804991	1.6192	3.86141	0.000133222	0.000207497	-0.336231
MYBL1	0.804972	1.2131	12.5986	1.72e-30	5.16e-29	58.3048
WDR6	0.804906	4.97436	9.57931	1.51e-19	1.29e-18	33.3127
PPP1CC	0.804836	4.93671	13.5737	2.73e-34	1.07e-32	66.9979
S100PBP	0.804457	1.97332	14.3514	2.19e-37	1.03e-35	74.0829
RAP1GAP	0.804384	3.93991	5.09638	5.55e-07	1.1e-06	4.90539
SFI1	0.804287	1.92697	10.4995	1.01e-22	1.3e-21	40.5567
STK24	0.803951	2.72967	8.34616	1.45e-15	7.57e-15	24.2514
MSANTD3	0.803658	3.32574	11.3515	8.47e-26	1.56e-24	47.5766
MTCL1	0.803554	0.932914	8.64141	1.74e-16	1.01e-15	26.3471
RENBP	0.803409	3.213	5.08542	5.86e-07	1.16e-06	4.85329
SP3	0.803217	3.47855	10.3439	3.55e-22	4.33e-21	39.3055
NDRG3	0.803079	4.22669	10.0893	2.74e-21	2.97e-20	37.2812
CEP85	0.80307	2.35478	9.61185	1.17e-19	1.01e-18	33.5623
LDOC1	0.802643	2.44805	4.80437	2.27e-06	4.23e-06	3.54995
RASSF8	0.802558	1.68285	8.37324	1.2e-15	6.31e-15	24.4416
GMCL1	0.80242	3.41801	10.228	9.04e-22	1.04e-20	38.3804
RBMX	0.80233	5.07444	13.4215	1.08e-33	4.14e-32	65.6258
PRPF38B	0.802059	3.62769	11.4199	4.74e-26	9.17e-25	48.1522
ZNF816	0.802037	1.28894	9.3207	1.1e-18	8.44e-18	31.3474
CAPN12	0.801668	2.40214	6.15546	1.96e-09	5.04e-09	10.3887
SPTLC1	0.801653	3.52883	8.61828	2.06e-16	1.19e-15	26.1812
ENHO	0.801571	3.93661	3.81732	0.000158318	0.000244373	-0.499037
PTHLH	0.801277	0.833509	6.66573	9.68e-11	2.85e-10	13.3306
ZBED4	0.8012	2.61633	11.371	7.18e-26	1.34e-24	47.7406
FNBP1L	0.801083	3.63171	8.33913	1.53e-15	7.94e-15	24.2021
TTC39A	0.80024	1.59592	6.0998	2.7e-09	6.81e-09	10.0792
HNF1B	0.800112	2.87638	5.67719	2.79e-08	6.37e-08	7.80516
SCML2	0.800112	1.49932	10.481	1.17e-22	1.49e-21	40.4076
RNASE2	0.799793	0.846235	7.34469	1.35e-12	4.9e-12	17.5256
ZNF354A	0.799582	2.19103	9.01942	1.07e-17	7.2e-17	29.0999
IPO9	0.799493	3.90052	11.8563	1.13e-27	2.62e-26	51.86
EVC2	0.799081	0.853472	9.47412	3.4e-19	2.77e-18	32.5094
HNRNPA1	0.799034	7.15973	11.3014	1.29e-25	2.33e-24	47.1564
RBM12	0.798573	3.7663	11.8565	1.13e-27	2.62e-26	51.8615
HSPA14	0.798533	3.06263	13.626	1.7e-34	6.69e-33	67.4705
COLGALT1	0.798392	5.27229	11.5333	1.81e-26	3.63e-25	49.1098
MOB3B	0.798389	1.85471	7.17389	4.06e-12	1.4e-11	16.4412
RAD18	0.798347	2.21067	15.4804	5.88e-42	3.44e-40	84.5538
HEATR6	0.798218	2.41319	12.5564	2.5e-30	7.38e-29	57.934
FAM222B	0.798187	3.34468	11.3772	6.81e-26	1.27e-24	47.7932
ZBED8	0.798115	1.80107	12.3667	1.33e-29	3.69e-28	56.2743
SENP1	0.798059	2.20591	13.2158	6.95e-33	2.48e-31	63.7804
HMGXB4	0.796539	2.64788	11.0889	7.73e-25	1.27e-23	45.3838
LENG8	0.796175	4.57952	8.50075	4.81e-16	2.65e-15	25.3426
EHMT2	0.796162	4.20887	9.98553	6.26e-21	6.42e-20	36.464
RAB3IL1	0.795871	2.73545	6.57259	1.7e-10	4.89e-10	12.7798
CHKA	0.795853	4.64447	8.40392	9.63e-16	5.13e-15	24.6575
PLEKHA2	0.795582	2.29824	8.64276	1.72e-16	1e-15	26.3568
APLP1	0.79554	1.1628	5.7657	1.73e-08	4.02e-08	8.27017
NSD3	0.79526	2.32518	10.5216	8.4e-23	1.09e-21	40.7356
PIGA	0.794777	2.56192	11.7072	4.08e-27	8.86e-26	50.5859
PLIN3	0.794771	4.95184	9.28809	1.41e-18	1.07e-17	31.1019
MED12	0.794384	3.31469	9.8159	2.39e-20	2.27e-19	35.1388
LRRC59	0.794039	6.14175	12.012	2.94e-28	7.14e-27	53.1977
ACLY	0.793394	5.49467	9.14276	4.24e-18	3.02e-17	30.0144
STRIP2	0.793377	0.838062	11.0713	8.96e-25	1.46e-23	45.2374
STK39	0.792867	2.5547	5.51585	6.56e-08	1.44e-07	6.973
JRKL	0.792805	2.3227	10.0146	4.97e-21	5.17e-20	36.6923
ICAM1	0.792495	4.80277	5.12112	4.92e-07	9.79e-07	5.02342
VASP	0.792324	5.33107	10.0859	2.82e-21	3.05e-20	37.2538
C9orf40	0.792284	2.55802	11.0561	1.02e-24	1.65e-23	45.1114
TNFRSF21	0.791773	3.99433	5.17917	3.68e-07	7.45e-07	5.30236
FBXL19	0.7917	2.53559	11.0303	1.26e-24	2.04e-23	44.8974
C1orf116	0.791551	1.04207	5.50819	6.83e-08	1.5e-07	6.93395
HNRNPR	0.791547	4.39833	11.7275	3.43e-27	7.52e-26	50.7595
FAM117B	0.791526	1.74236	9.46161	3.75e-19	3.02e-18	32.4142
FRAS1	0.791492	0.728619	6.80511	4.13e-11	1.27e-10	14.1663
LAMP3	0.791252	1.35433	7.92142	2.83e-14	1.26e-13	21.3244
KCNJ3	0.791064	1.20457	6.45906	3.35e-10	9.31e-10	12.1166
RHOV	0.791027	0.781126	5.75766	1.8e-08	4.19e-08	8.22771
VEZF1	0.791005	3.67126	10.6201	3.76e-23	5.14e-22	41.5329
RBM17	0.790964	4.27782	14.2094	8.13e-37	3.64e-35	72.7804
FOXK2	0.790771	3.23743	13.1067	1.85e-32	6.51e-31	62.8056
MED14	0.790635	3.04342	10.4428	1.59e-22	2.01e-21	40.0998
DKC1	0.790498	4.55319	10.5886	4.86e-23	6.52e-22	41.2778
SLC7A5	0.790337	3.18799	5.67421	2.83e-08	6.46e-08	7.78959
ARHGAP18	0.790312	2.66075	9.2326	2.15e-18	1.58e-17	30.6854
DDAH2	0.790073	5.78659	7.69181	1.35e-13	5.52e-13	19.7871
ASXL1	0.790008	3.88284	11.5461	1.62e-26	3.31e-25	49.2179
FAM102B	0.789917	1.61013	10.122	2.11e-21	2.32e-20	37.5396
MOB1A	0.789844	4.52932	10.9415	2.64e-24	4.12e-23	44.1638
LGALS2	0.789798	2.56364	5.00249	8.79e-07	1.7e-06	4.46197
DENND4B	0.789587	3.71658	10.9361	2.76e-24	4.29e-23	44.1196
KDM5C	0.789447	4.22134	10.6145	3.93e-23	5.34e-22	41.4874
RAP2B	0.789439	3.491	9.83534	2.05e-20	1.97e-19	35.29
SHKBP1	0.789123	4.62465	10.6042	4.28e-23	5.77e-22	41.4045
SMC1B	0.789063	0.548704	10.4532	1.47e-22	1.85e-21	40.1831
VEZT	0.789014	3.25211	10.5557	6.36e-23	8.39e-22	41.0107
AMD1	0.788799	3.7394	11.1323	5.37e-25	9.01e-24	45.7442
PGS1	0.788794	2.9454	13.8692	1.85e-35	7.69e-34	69.6756
PACSIN1	0.788673	0.878529	7.95545	2.24e-14	1.01e-13	21.555
ST6GALNAC4	0.788062	2.83717	7.40877	8.85e-13	3.29e-12	17.9373
SRSF2	0.788058	6.06283	16.0455	2.84e-44	1.83e-42	89.8593
BCL9L	0.787992	2.41494	6.73428	6.38e-11	1.91e-10	13.7399
TIGD1	0.787904	1.85819	10.0287	4.45e-21	4.67e-20	36.803
BEND3	0.787534	1.20706	12.4855	4.66e-30	1.35e-28	57.3126
ANKRD13D	0.786952	2.62705	10.6165	3.87e-23	5.26e-22	41.504
ZBTB34	0.786682	1.80168	12.5496	2.65e-30	7.8e-29	57.8742
POLE3	0.786646	5.29858	13.2559	4.84e-33	1.76e-31	64.1389
TNIK	0.786446	1.39817	7.46512	6.11e-13	2.31e-12	18.3015
GPR88	0.786224	2.59556	3.07721	0.00224645	0.00308429	-2.9705
RAD1	0.786113	2.78683	14.2707	4.62e-37	2.12e-35	73.3425
DIP2B	0.786	3.22051	11.1039	6.82e-25	1.13e-23	45.5083
MMP10	0.785788	0.638977	6.65357	1.04e-10	3.06e-10	13.2583
HNRNPUL1	0.785327	5.83271	11.7899	2.01e-27	4.49e-26	51.2918
NPEPPS	0.784661	3.24166	10.0947	2.63e-21	2.84e-20	37.3239
TDRKH	0.784495	2.60167	8.85429	3.65e-17	2.32e-16	27.8879
XPO1	0.784265	4.43791	12.653	1.06e-30	3.23e-29	58.7836
ZNF532	0.784015	1.55313	8.73166	9e-17	5.46e-16	26.9973
NCF2	0.784015	2.90746	5.72167	2.19e-08	5.06e-08	8.03812
KRTCAP3	0.783831	2.34906	3.86153	0.000133161	0.000207425	-0.335802
KAT2A	0.783744	5.13158	9.91121	1.13e-20	1.12e-19	35.8818
EHBP1L1	0.783736	3.57686	9.6896	6.42e-20	5.74e-19	34.1607
LRR1	0.783735	2.59459	13.0936	2.08e-32	7.29e-31	62.6884
PLPP5	0.783574	3.69193	8.19898	4.11e-15	2.03e-14	23.2252
TBC1D22B	0.78353	2.86327	11.2231	2.5e-25	4.35e-24	46.5014
SFT2D1	0.783507	3.29007	11.1873	3.38e-25	5.82e-24	46.2025
SEMA6A	0.783347	1.70088	5.63156	3.56e-08	8.04e-08	7.56777
CEP192	0.783179	1.90063	11.3903	6.1e-26	1.15e-24	47.9025
SBK1	0.783141	0.731885	10.5003	9.99e-23	1.29e-21	40.563
INTS8	0.783135	3.03189	11.3969	5.77e-26	1.09e-24	47.9585
COL4A5	0.782876	1.20848	5.82856	1.23e-08	2.9e-08	8.6041
ILF2	0.782629	7.071	10.7396	1.41e-23	2.02e-22	42.507
MYL6B	0.782501	4.08743	8.7634	7.13e-17	4.38e-16	27.2271
CEP250	0.782438	2.26592	13.4793	6.43e-34	2.48e-32	66.1462
LUC7L3	0.782252	4.20078	13.3617	1.86e-33	7.03e-32	65.0882
MSI2	0.782233	2.05658	10.1949	1.18e-21	1.33e-20	38.1177
HDAC1	0.781939	5.55954	11.6725	5.5e-27	1.17e-25	50.2904
CDKN2D	0.781907	2.85482	11.1616	4.2e-25	7.13e-24	45.988
ENO1	0.781833	8.91078	7.80207	6.4e-14	2.73e-13	20.5213
CDC42BPG	0.781806	1.31333	6.7931	4.44e-11	1.36e-10	14.0937
GLRB	0.781584	1.05288	6.39713	4.83e-10	1.32e-09	11.7587
SLC36A1	0.781254	2.01802	10.6004	4.41e-23	5.94e-22	41.3734
PDSS1	0.781114	3.12482	10.9045	3.6e-24	5.51e-23	43.8587
NR2C2AP	0.781025	4.54014	10.7819	9.92e-24	1.46e-22	42.8524
SRRT	0.780828	5.35516	15.0974	2.13e-40	1.17e-38	80.9809
ZNF682	0.780744	1.15724	9.97695	6.7e-21	6.85e-20	36.3966
TLNRD1	0.780737	3.0057	11.0028	1.59e-24	2.52e-23	44.6703
PAK1	0.780709	3.58101	8.67953	1.32e-16	7.79e-16	26.6212
BCL2L11	0.780619	3.35384	8.25845	2.71e-15	1.36e-14	23.6383
NKTR	0.780329	2.32993	10.0044	5.39e-21	5.57e-20	36.6119
HNRNPH3	0.78012	4.74023	12.4162	8.59e-30	2.42e-28	56.7062
EFTUD2	0.780062	4.26824	13.2555	4.86e-33	1.76e-31	64.136
TRIM28	0.779871	6.75655	10.3669	2.95e-22	3.61e-21	39.4897
ZNF486	0.779435	0.74896	9.73276	4.58e-20	4.19e-19	34.494
KIF3C	0.779378	1.15902	8.29039	2.16e-15	1.1e-14	23.8611
NABP2	0.779119	4.99252	12.4946	4.3e-30	1.25e-28	57.3924
TNFAIP2	0.779021	4.50501	6.11605	2.46e-09	6.25e-09	10.1693
GOLM1	0.778849	5.19433	4.65577	4.52e-06	8.18e-06	2.88724
INHBE	0.778777	5.37752	3.69593	0.000252491	0.000381729	-0.938335
MESP2	0.778747	1.31273	8.61179	2.16e-16	1.24e-15	26.1347
STAG1	0.778123	2.37773	8.4199	8.59e-16	4.61e-15	24.7702
ZMYM1	0.777923	1.93588	12.6685	9.25e-31	2.83e-29	58.9201
SF3A2	0.777881	5.32536	9.84895	1.84e-20	1.78e-19	35.3959
PLCB3	0.77751	3.3115	12.0991	1.38e-28	3.42e-27	53.9502
LAMP5	0.776968	0.742083	6.07103	3.17e-09	7.97e-09	9.92012
NFKBIZ	0.776808	2.82846	7.50337	4.75e-13	1.82e-12	18.5499
OPN1SW	0.776626	1.9812	9.69701	6.06e-20	5.43e-19	34.2178
ADA	0.776529	2.76354	9.40986	5.58e-19	4.42e-18	32.0213
UGT3A2	0.776356	0.875391	6.42401	4.12e-10	1.14e-09	11.9137
FAM102A	0.776146	4.47137	7.45519	6.52e-13	2.46e-12	18.2372
CD276	0.776021	4.69017	9.7104	5.45e-20	4.92e-19	34.3212
UBAP2	0.77589	2.56751	11.4943	2.52e-26	4.98e-25	48.7797
MEX3C	0.775336	2.59439	9.92787	9.88e-21	9.87e-20	36.012
UBE2Z	0.775132	4.97842	11.5354	1.78e-26	3.57e-25	49.1272
NPNT	0.774892	2.10914	4.74961	2.93e-06	5.4e-06	3.3036
SUPT16H	0.774608	4.46291	11.9907	3.54e-28	8.52e-27	53.0143
PTMA	0.774475	8.05723	12.6962	7.23e-31	2.25e-29	59.1643
SPRED1	0.774391	2.07642	8.11129	7.61e-15	3.63e-14	22.6197
SETD5	0.774305	3.54699	10.1942	1.19e-21	1.34e-20	38.1117
SDC3	0.774209	3.91973	7.25137	2.47e-12	8.71e-12	16.9308
ZNF207	0.774177	3.70173	13.783	4.06e-35	1.64e-33	68.8924
CCT5	0.773763	5.59461	9.79311	2.86e-20	2.69e-19	34.9617
RAPGEFL1	0.773741	1.97864	8.10656	7.86e-15	3.74e-14	22.5872
CTDSPL2	0.77356	2.37872	12.1587	8.2e-29	2.08e-27	54.4657
EIF4EBP1	0.773047	6.1634	7.81571	5.83e-14	2.5e-13	20.6127
DNM1L	0.772822	3.66222	12.0062	3.09e-28	7.49e-27	53.1485
ZFX	0.772656	2.74545	9.80861	2.53e-20	2.4e-19	35.0821
TASOR2	0.772652	2.74126	9.37337	7.37e-19	5.77e-18	31.745
ANKLE2	0.772121	2.72862	14.4312	1.05e-37	4.99e-36	74.8162
TTI1	0.771969	3.79188	12.7416	4.84e-31	1.54e-29	59.5643
NCOR2	0.771865	3.93298	10.0315	4.35e-21	4.58e-20	36.8253
MRE11	0.771847	2.25221	12.8135	2.55e-31	8.33e-30	60.1997
C9orf64	0.771717	4.15238	9.84752	1.86e-20	1.8e-19	35.3847
ETV5	0.771549	2.70593	7.55432	3.39e-13	1.32e-12	18.8822
RNF44	0.771267	3.78025	8.89533	2.7e-17	1.73e-16	28.1878
CEP95	0.771082	2.59303	13.1548	1.2e-32	4.25e-31	63.235
CYB561	0.770854	3.71405	5.44946	9.29e-08	2e-07	6.63643
TMEM184B	0.770807	4.21237	9.34433	9.21e-19	7.12e-18	31.5256
SNRPA	0.770764	5.51089	12.777	3.53e-31	1.13e-29	59.8773
VEGFA	0.770038	4.57318	8.33471	1.58e-15	8.18e-15	24.1711
TCOF1	0.770022	3.23523	11.2698	1.69e-25	3e-24	46.8917
CSNK1E	0.769831	4.18565	10.2261	9.18e-22	1.06e-20	38.3655
PDE4A	0.769773	1.75045	7.63102	2.03e-13	8.12e-13	19.3855
B3GNT9	0.769751	1.61747	7.54885	3.51e-13	1.37e-12	18.8465
SPTLC3	0.769296	2.55824	7.27089	2.17e-12	7.72e-12	17.0547
DZIP1L	0.768821	0.696938	10.9783	1.95e-24	3.06e-23	44.468
ATP11A	0.768662	2.91483	7.69668	1.31e-13	5.36e-13	19.8194
BRD3	0.768455	2.82325	8.69443	1.18e-16	7.03e-16	26.7286
TASOR	0.768356	3.33413	11.1813	3.56e-25	6.08e-24	46.1529
SART3	0.76832	3.58026	12.1363	9.97e-29	2.51e-27	54.2713
USP21	0.768228	3.48006	10.6267	3.56e-23	4.89e-22	41.587
MAP3K7	0.768095	3.18241	12.041	2.28e-28	5.6e-27	53.4484
YWHAZ	0.767575	6.42067	8.27374	2.43e-15	1.22e-14	23.7449
RIF1	0.767497	2.2599	12.1253	1.1e-28	2.74e-27	54.1763
SEPTIN8	0.767434	3.43326	9.91022	1.14e-20	1.13e-19	35.874
NDUFA4L2	0.76737	4.0924	5.97612	5.41e-09	1.33e-08	9.39975
PGM3	0.767094	3.77423	10.1096	2.33e-21	2.55e-20	37.4413
AGRN	0.766993	5.04257	6.46037	3.32e-10	9.24e-10	12.1242
PPARD	0.766902	4.23142	8.44506	7.17e-16	3.89e-15	24.948
TGFA	0.76686	1.38651	5.62215	3.74e-08	8.43e-08	7.519
KHSRP	0.766755	6.03364	10.9887	1.78e-24	2.83e-23	44.5537
UNC119B	0.766544	2.8871	8.39689	1.01e-15	5.38e-15	24.608
DNM1	0.766472	1.1784	6.86491	2.85e-11	8.94e-11	14.5289
EFNA3	0.766367	2.04496	7.46058	6.3e-13	2.38e-12	18.2721
TGFB1	0.766283	4.32514	5.13314	4.63e-07	9.25e-07	5.08097
CMTM3	0.766037	3.44907	6.82905	3.56e-11	1.1e-10	14.3111
PRR12	0.765964	2.97563	9.23717	2.08e-18	1.53e-17	30.7196
SNRPF	0.765688	4.88635	11.5522	1.54e-26	3.16e-25	49.2698
ZMIZ1	0.765469	3.41344	7.88751	3.57e-14	1.57e-13	21.0954
LGALS4	0.765369	7.02018	2.63438	0.00878618	0.0113659	-4.20803
APAF1	0.765328	1.83166	9.64166	9.32e-20	8.17e-19	33.7914
PIGU	0.765082	4.66938	11.288	1.45e-25	2.6e-24	47.0438
COIL	0.764985	3.89323	13.2273	6.26e-33	2.25e-31	63.8833
SNRNP200	0.764857	5.19845	10.1931	1.2e-21	1.35e-20	38.1032
RPIA	0.764821	3.84783	12.5913	1.83e-30	5.48e-29	58.2404
LEFTY1	0.764525	0.873979	6.67044	9.41e-11	2.78e-10	13.3586
STOX1	0.764516	0.793941	9.61538	1.14e-19	9.87e-19	33.5894
DR1	0.764298	3.16818	11.9423	5.38e-28	1.28e-26	52.5986
PPP1R9B	0.764078	4.17293	8.02747	1.36e-14	6.3e-14	22.0452
EML4	0.764064	4.86235	10.2942	5.31e-22	6.31e-21	38.908
SRSF9	0.763822	5.05993	10.8787	4.45e-24	6.74e-23	43.647
OFD1	0.763654	3.09296	11.6171	8.83e-27	1.86e-25	49.8201
LAMA5	0.763497	3.36224	6.28589	9.26e-10	2.46e-09	11.1228
IL1RAP	0.763314	2.62871	6.80824	4.05e-11	1.24e-10	14.1852
PDCD1	0.763056	1.27823	5.8686	9.83e-09	2.35e-08	8.81841
ITGAM	0.762919	2.01932	6.47499	3.05e-10	8.51e-10	12.2091
CERS5	0.76274	2.97058	13.3938	1.39e-33	5.27e-32	65.3772
NCS1	0.762643	2.10311	6.47227	3.1e-10	8.65e-10	12.1933
NCOA6	0.762479	3.16451	10.5736	5.5e-23	7.29e-22	41.1556
PLXNA3	0.762262	1.90253	7.54869	3.51e-13	1.37e-12	18.8454
PDGFRL	0.761832	1.28215	8.6931	1.19e-16	7.09e-16	26.719
MTHFD1L	0.761812	2.64732	8.26005	2.68e-15	1.35e-14	23.6495
IER5	0.761807	3.67318	9.56237	1.72e-19	1.46e-18	33.1829
PIDD1	0.76108	2.92326	12.3371	1.72e-29	4.7e-28	56.0163
YJEFN3	0.761009	1.25914	9.88955	1.34e-20	1.31e-19	35.7125
ATP13A2	0.760925	3.17614	8.7993	5.48e-17	3.41e-16	27.4876
CENPN	0.760662	2.69233	10.2001	1.13e-21	1.29e-20	38.1586
FAM189B	0.760577	4.07762	9.07289	7.18e-18	4.93e-17	29.4954
CYBB	0.760567	2.8723	5.4232	1.06e-07	2.28e-07	6.50429
ZNF687	0.760324	3.92415	8.30511	1.95e-15	9.94e-15	23.9639
ACACA	0.760221	3.28128	9.46934	3.53e-19	2.86e-18	32.473
ZC2HC1A	0.760018	1.24624	9.51642	2.46e-19	2.04e-18	32.8317
VRK2	0.760012	2.52165	9.84386	1.92e-20	1.85e-19	35.3563
SLC35F2	0.759848	0.946852	7.70306	1.25e-13	5.15e-13	19.8617
CCDC97	0.759703	4.1159	11.5436	1.66e-26	3.36e-25	49.1966
NPM3	0.759509	4.89786	6.21838	1.37e-09	3.58e-09	10.7413
RNF26	0.759243	5.13399	10.4761	1.22e-22	1.55e-21	40.3677
EMILIN2	0.759194	1.66442	8.02339	1.4e-14	6.47e-14	22.0174
SLPI	0.758951	7.38107	2.39815	0.0169768	0.0213763	-4.79259
NOTCH1	0.758764	2.86921	7.72953	1.05e-13	4.34e-13	20.0375
TET3	0.758147	1.89479	10.257	7.16e-22	8.37e-21	38.6113
PALB2	0.757979	2.44206	12.338	1.71e-29	4.67e-28	56.0236
SELENON	0.757945	5.00609	9.09108	6.26e-18	4.33e-17	29.6302
BCL2A1	0.75777	1.80949	6.00648	4.57e-09	1.13e-08	9.5655
POLG2	0.757585	2.54353	12.5109	3.73e-30	1.09e-28	57.5355
STIP1	0.757284	5.90935	10.3945	2.36e-22	2.92e-21	39.7118
STK4	0.756893	2.93601	12.2356	4.19e-29	1.09e-27	55.1332
NUP160	0.756753	3.14683	9.9083	1.15e-20	1.14e-19	35.859
LINGO1	0.756702	1.66217	5.43987	9.76e-08	2.1e-07	6.58811
SLC43A3	0.756349	5.24995	5.93289	6.89e-09	1.67e-08	9.16494
TMEM107	0.756264	1.73845	12.7439	4.74e-31	1.51e-29	59.5846
ZBTB26	0.755802	1.6013	12.4413	6.89e-30	1.97e-28	56.9256
TESC	0.755787	3.61634	3.24535	0.0012809	0.00180228	-2.45286
PPIH	0.755724	4.41851	11.2499	2e-25	3.52e-24	46.7255
ABL1	0.755704	4.01389	9.0426	9e-18	6.11e-17	29.2712
DMPK	0.755557	2.59023	9.21777	2.41e-18	1.76e-17	30.5743
CHORDC1	0.755548	2.04242	11.021	1.36e-24	2.19e-23	44.8207
PHTF2	0.75536	2.03467	11.9222	6.4e-28	1.51e-26	52.4251
TMEM164	0.755316	2.66518	7.63879	1.93e-13	7.73e-13	19.4368
RTKN	0.755301	5.18449	9.72988	4.69e-20	4.27e-19	34.4718
MAMSTR	0.755279	1.17352	10.1647	1.5e-21	1.67e-20	37.8777
THOC2	0.755096	3.12203	10.7366	1.44e-23	2.07e-22	42.4823
PPM1D	0.755048	2.62811	12.226	4.55e-29	1.18e-27	55.0496
SLC1A4	0.754893	3.52432	8.04331	1.22e-14	5.68e-14	22.1535
DEGS1	0.75467	5.31922	9.30027	1.29e-18	9.76e-18	31.1935
RANBP1	0.754293	4.76834	11.7602	2.59e-27	5.73e-26	51.038
STX6	0.75416	3.018	11.1179	6.06e-25	1.01e-23	45.6248
RAI14	0.75409	3.82056	9.16267	3.65e-18	2.61e-17	30.1627
SLC10A3	0.753968	3.81318	8.3037	1.96e-15	1e-14	23.9541
MIB1	0.753723	3.17086	8.54429	3.51e-16	1.97e-15	25.6524
CBX3	0.753556	5.71576	11.924	6.3e-28	1.49e-26	52.4412
ITGB1	0.753305	6.09966	5.51435	6.62e-08	1.45e-07	6.96535
ZNF92	0.753298	1.98258	10.9643	2.19e-24	3.42e-23	44.3518
XPO7	0.753081	3.56442	9.80442	2.61e-20	2.47e-19	35.0495
RHBDF2	0.75308	3.04227	7.62877	2.06e-13	8.23e-13	19.3708
TERT	0.753039	1.00339	5.19809	3.35e-07	6.81e-07	5.39383
CLIC3	0.752961	1.25625	6.47871	2.98e-10	8.34e-10	12.2307
TRRAP	0.752754	3.08974	9.68577	6.61e-20	5.89e-19	34.1311
OGFRL1	0.752554	1.84691	9.67565	7.15e-20	6.34e-19	34.0531
TNFSF4	0.752453	1.48693	8.24166	3.05e-15	1.52e-14	23.5215
NEURL1B	0.752141	3.05971	8.15062	5.78e-15	2.8e-14	22.8907
GATA4	0.75162	4.05353	7.94062	2.48e-14	1.11e-13	21.4544
PLEKHH3	0.751592	3.45793	9.10014	5.85e-18	4.06e-17	29.6975
EIF5A2	0.751564	1.6744	6.24716	1.16e-09	3.05e-09	10.9035
LPCAT3	0.75151	3.34861	5.76256	1.76e-08	4.08e-08	8.25361
ZDHHC23	0.751442	1.86964	9.90345	1.2e-20	1.18e-19	35.8211
NCBP2	0.751352	4.43976	12.3979	1.01e-29	2.83e-28	56.5467
HP1BP3	0.751256	4.79742	10.3703	2.87e-22	3.52e-21	39.5173
RAD9A	0.75078	3.09794	11.7589	2.62e-27	5.79e-26	51.0268
LLGL1	0.750745	2.2878	9.21701	2.42e-18	1.77e-17	30.5687
POLE	0.75071	2.63753	12.2584	3.43e-29	9.07e-28	55.3305
RBM12B	0.750627	1.81346	11.8734	9.75e-28	2.28e-26	52.0071
KMT5A	0.750472	3.14486	13.6639	1.2e-34	4.78e-33	67.8133
CXCL6	0.75046	1.67836	3.55446	0.000428265	0.000633808	-1.43365
HELZ	0.750265	2.61996	10.5879	4.89e-23	6.54e-22	41.272
ABCC5	0.749993	2.1499	12.2372	4.13e-29	1.08e-27	55.147
SOCS7	0.749775	1.84622	10.4685	1.29e-22	1.65e-21	40.3071
NHSL1	0.749761	3.33378	7.98275	1.86e-14	8.44e-14	21.7405
DCAF7	0.74967	4.53046	9.81171	2.47e-20	2.34e-19	35.1062
TGIF2	0.749639	3.77387	8.08644	9.04e-15	4.26e-14	22.449
EDA	0.749565	1.21407	7.17411	4.05e-12	1.4e-11	16.4427
SNRNP40	0.7495	3.63827	11.8709	9.98e-28	2.32e-26	51.9848
XRCC1	0.749386	4.28178	12.0776	1.66e-28	4.1e-27	53.7643
ARSJ	0.749376	1.03924	8.14125	6.17e-15	2.98e-14	22.8261
XPOT	0.74927	4.48795	8.58472	2.62e-16	1.49e-15	25.9409
RNFT2	0.749221	0.757229	13.6365	1.54e-34	6.1e-33	67.5656
DDX55	0.748995	2.78267	12.693	7.44e-31	2.3e-29	59.1361
COL1A1	0.748973	5.67655	3.31939	0.000992544	0.00141281	-2.21665
TLE3	0.748933	2.55423	8.25313	2.81e-15	1.41e-14	23.6013
SMAD5	0.748876	3.82653	8.87285	3.18e-17	2.03e-16	28.0235
FCGR2A	0.748615	2.46434	7.02235	1.06e-11	3.51e-11	15.4953
FHOD3	0.748606	0.618039	8.20884	3.84e-15	1.9e-14	23.2935
DVL2	0.74858	3.27783	9.63277	9.98e-20	8.71e-19	33.723
UTP20	0.748523	2.27692	11.584	1.17e-26	2.44e-25	49.539
CAND1	0.748129	3.57239	11.1048	6.76e-25	1.12e-23	45.5157
FAM136A	0.748114	4.93466	12.5547	2.53e-30	7.48e-29	57.9194
TRIM71	0.747994	0.984791	5.24547	2.64e-07	5.44e-07	5.62422
GPNMB	0.747982	3.88861	5.1698	3.86e-07	7.79e-07	5.25713
TMEM44	0.747743	1.96422	10.0067	5.29e-21	5.47e-20	36.6301
BCL2L12	0.747715	4.33293	10.0028	5.46e-21	5.63e-20	36.5998
SUN1	0.747682	3.87674	9.73139	4.63e-20	4.23e-19	34.4835
NUP153	0.747627	3.96369	7.77721	7.58e-14	3.2e-13	20.3551
HEATR1	0.747528	2.87452	8.03388	1.3e-14	6.05e-14	22.089
ZMYM4	0.747445	3.18626	10.6338	3.36e-23	4.62e-22	41.6447
TNFAIP3	0.747355	4.00774	6.1008	2.68e-09	6.78e-09	10.0848
CD2AP	0.747172	4.04535	9.09887	5.9e-18	4.1e-17	29.6881
ARGLU1	0.74707	4.33101	10.0069	5.29e-21	5.47e-20	36.6315
GTF2H3	0.747009	3.54002	10.3367	3.77e-22	4.56e-21	39.2485
BRPF1	0.746966	2.76441	12.8243	2.32e-31	7.65e-30	60.296
GDPD3	0.746735	1.37343	9.0794	6.83e-18	4.71e-17	29.5436
KHDRBS1	0.74647	5.97907	13.7287	6.66e-35	2.66e-33	68.3997
CCAR1	0.746407	4.01317	11.065	9.44e-25	1.54e-23	45.1855
PASK	0.746298	1.19708	14.2899	3.87e-37	1.79e-35	73.5181
FZD5	0.746087	4.33377	8.4152	8.88e-16	4.76e-15	24.737
GPATCH8	0.746064	2.83656	9.41582	5.33e-19	4.23e-18	32.0664
PUDP	0.746053	3.5189	9.27836	1.52e-18	1.14e-17	31.0287
ITIH5	0.745964	1.03791	4.66834	4.26e-06	7.75e-06	2.94258
TMEM43	0.745928	4.59998	9.53892	2.07e-19	1.73e-18	33.0036
PDX1	0.745917	1.26748	4.28408	2.35e-05	3.95e-05	1.3112
RALY	0.745874	5.17515	11.4068	5.3e-26	1.01e-24	48.0415
XPO5	0.745846	3.51579	10.5095	9.27e-23	1.2e-21	40.6378
RAB27B	0.745703	0.871625	7.7154	1.15e-13	4.75e-13	19.9436
ANKRD27	0.745589	2.66801	9.62035	1.1e-19	9.54e-19	33.6275
FZD7	0.745562	1.44057	6.5248	2.26e-10	6.42e-10	12.4995
B4GALT4	0.745372	2.85439	12.3305	1.82e-29	4.96e-28	55.9581
WNK1	0.74533	4.21758	9.06112	7.84e-18	5.36e-17	29.4082
INTS3	0.745258	3.44727	7.53831	3.77e-13	1.46e-12	18.7776
SSX2IP	0.745202	2.64061	7.00672	1.17e-11	3.85e-11	15.3986
SEPTIN5	0.745065	1.85564	6.61529	1.31e-10	3.82e-10	13.0315
NR6A1	0.744841	1.6449	10.2089	1.05e-21	1.2e-20	38.2287
ZBTB5	0.744795	3.01276	11.1493	4.66e-25	7.85e-24	45.886
TAF4	0.744779	2.39182	12.1543	8.52e-29	2.16e-27	54.4274
KCTD9	0.744611	2.598	9.30651	1.23e-18	9.35e-18	31.2405
HAT1	0.74458	3.27746	11.81	1.69e-27	3.8e-26	51.4638
ZNF217	0.744509	3.74096	7.38648	1.02e-12	3.78e-12	17.7938
CRMP1	0.744481	1.50291	6.71588	7.14e-11	2.13e-10	13.6298
FABP3	0.744311	2.96061	5.57593	4.78e-08	1.07e-07	7.28052
RCOR2	0.743914	0.598663	8.70641	1.08e-16	6.48e-16	26.815
CDC27	0.743823	3.92114	12.2803	2.83e-29	7.54e-28	55.521
DHDH	0.743771	0.909466	8.91999	2.24e-17	1.45e-16	28.3684
S100A10	0.743709	7.54732	5.82553	1.25e-08	2.94e-08	8.58797
ANAPC7	0.743664	3.86577	13.8378	2.46e-35	1.02e-33	69.3901
CPNE1	0.743563	5.63461	8.83038	4.36e-17	2.73e-16	27.7137
MTMR7	0.743561	1.01701	7.05787	8.5e-12	2.83e-11	15.7157
MANSC1	0.743472	2.71348	9.82153	2.28e-20	2.18e-19	35.1825
TAF1B	0.743313	2.21455	12.1536	8.57e-29	2.16e-27	54.4219
YWHAH	0.742975	6.47106	10.6076	4.16e-23	5.62e-22	41.4317
LZTS2	0.74297	3.62746	8.5676	2.97e-16	1.68e-15	25.8187
MEX3D	0.742779	3.4891	8.22569	3.41e-15	1.7e-14	23.4105
YEATS4	0.742735	3.90923	10.1971	1.16e-21	1.31e-20	38.1353
ABI2	0.742714	1.61486	12.4657	5.56e-30	1.6e-28	57.1389
LRRCC1	0.742511	1.83253	8.53592	3.73e-16	2.08e-15	25.5927
P3H1	0.742398	3.96074	11.3996	5.63e-26	1.06e-24	47.9814
RAD51D	0.742171	1.51856	15.6669	1.02e-42	6.09e-41	86.3007
CREB3L1	0.74193	1.54593	5.05867	6.69e-07	1.31e-06	4.72647
IP6K3	0.741803	1.75105	3.80609	0.000165389	0.000254676	-0.540222
RERE	0.741474	3.48255	8.85962	3.51e-17	2.23e-16	27.9269
DNAJC10	0.74144	2.64279	10.1897	1.23e-21	1.38e-20	38.0759
SF3B1	0.741418	5.46757	10.4904	1.08e-22	1.39e-21	40.4831
ESM1	0.741343	2.9009	4.97605	1e-06	1.93e-06	4.3384
DUSP12	0.741201	3.9269	10.9303	2.9e-24	4.49e-23	44.0719
SLC39A1	0.74119	6.77972	9.75318	3.9e-20	3.61e-19	34.6521
BPTF	0.741035	2.6758	9.73096	4.65e-20	4.24e-19	34.4801
QSOX2	0.740501	3.32009	10.3893	2.46e-22	3.04e-21	39.6696
NINL	0.740445	2.65772	7.14415	4.91e-12	1.68e-11	16.2544
PRMT1	0.740428	4.96882	10.0712	3.17e-21	3.4e-20	37.1379
GPR107	0.739935	4.0073	10.0236	4.63e-21	4.85e-20	36.7633
CXCL9	0.739773	3.71502	3.74992	0.000205466	0.000313745	-0.74456
CXCR4	0.739741	4.55684	5.35041	1.55e-07	3.26e-07	6.1408
ZMYM3	0.739401	3.56815	10.072	3.15e-21	3.38e-20	37.1448
CRLF3	0.739359	2.27659	11.5332	1.81e-26	3.63e-25	49.1088
ARHGEF19	0.739289	1.5622	8.2961	2.07e-15	1.06e-14	23.9009
FHL3	0.739149	3.84121	7.71914	1.12e-13	4.64e-13	19.9684
ETV7	0.739104	1.9744	6.1716	1.79e-09	4.62e-09	10.4789
RFX5	0.739076	4.22519	8.53343	3.8e-16	2.12e-15	25.575
PDP1	0.73893	1.73905	6.61465	1.32e-10	3.83e-10	13.0277
ZG16B	0.738769	0.774793	6.05872	3.4e-09	8.51e-09	9.85226
LAMC1	0.738697	5.24535	6.22329	1.33e-09	3.48e-09	10.7689
C20orf96	0.738686	2.99028	10.19	1.23e-21	1.38e-20	38.0784
SLC26A6	0.738267	3.19557	8.18928	4.41e-15	2.17e-14	23.158
TMIE	0.738189	1.46394	6.22214	1.34e-09	3.5e-09	10.7624
RABL6	0.737868	3.03461	9.95053	8.26e-21	8.33e-20	36.1895
CLCF1	0.737619	2.36284	6.48612	2.85e-10	8e-10	12.2738
AGBL5	0.737514	3.43852	9.57723	1.54e-19	1.31e-18	33.2968
GTF3C2	0.737332	3.69528	11.5377	1.74e-26	3.52e-25	49.1463
KCTD6	0.737205	3.21029	9.0896	6.33e-18	4.37e-17	29.6193
IL4R	0.737184	4.63378	7.77442	7.72e-14	3.25e-13	20.3365
ST5	0.736811	2.66022	7.76274	8.36e-14	3.52e-13	20.2586
IPO5	0.736734	4.54469	9.04576	8.79e-18	5.98e-17	29.2945
SPAG1	0.73629	2.05403	8.56125	3.11e-16	1.75e-15	25.7733
UBXN11	0.73611	2.94986	9.24058	2.03e-18	1.49e-17	30.7452
PRRC2B	0.735775	3.40292	7.07145	7.8e-12	2.61e-11	15.8001
SIX5	0.735593	2.78409	8.54467	3.5e-16	1.96e-15	25.6551
CCT2	0.735507	5.67824	10.6077	4.16e-23	5.61e-22	41.4326
U2AF2	0.735463	5.9514	12.2249	4.6e-29	1.19e-27	55.0395
CLIP2	0.735426	2.54009	5.37042	1.4e-07	2.96e-07	6.2403
OBI1	0.735183	2.04584	11.6964	4.48e-27	9.68e-26	50.4938
CMTM7	0.734746	2.64096	7.64466	1.85e-13	7.45e-13	19.4755
CIZ1	0.734347	4.4438	10.2175	9.83e-22	1.13e-20	38.2974
RPP25	0.734231	2.44131	6.15322	1.99e-09	5.1e-09	10.3762
VANGL1	0.734209	1.9483	10.9555	2.35e-24	3.68e-23	44.2793
DHRS13	0.734027	1.87573	8.85226	3.71e-17	2.35e-16	27.8732
CBFB	0.733698	3.60828	9.64956	8.76e-20	7.71e-19	33.8521
PFKP	0.733659	2.55225	4.49498	9.34e-06	1.64e-05	2.19103
HDAC7	0.733486	2.92682	7.88223	3.7e-14	1.63e-13	21.0598
SCARA3	0.733388	3.19931	4.54241	7.56e-06	1.34e-05	2.39413
JPT2	0.733371	5.35462	9.64493	9.08e-20	7.97e-19	33.8165
SUCO	0.733354	3.59003	8.7121	1.04e-16	6.23e-16	26.856
THOC1	0.733174	2.54856	13.9342	1.02e-35	4.32e-34	70.2668
SUDS3	0.732721	3.64542	12.2302	4.39e-29	1.14e-27	55.0861
RNF24	0.731937	1.78846	9.38017	7e-19	5.5e-18	31.7964
EFNA4	0.731788	4.23752	7.66643	1.6e-13	6.5e-13	19.6192
SLC39A10	0.73177	2.11531	7.76115	8.45e-14	3.55e-13	20.248
WDR45B	0.731745	5.60165	10.6879	2.15e-23	3.05e-22	42.085
PCGF2	0.731553	3.50111	7.98104	1.88e-14	8.54e-14	21.7288
SYK	0.73126	1.98289	6.63935	1.14e-10	3.33e-10	13.174
GRHL1	0.731185	1.53257	9.48729	3.08e-19	2.51e-18	32.6096
WTAP	0.731157	4.19811	12.0642	1.87e-28	4.6e-27	53.6485
LTBP1	0.731038	2.71216	5.38285	1.31e-07	2.78e-07	6.3023
CHST1	0.730993	1.71249	6.55981	1.84e-10	5.26e-10	12.7047
PDCL	0.729816	3.07129	11.8236	1.5e-27	3.41e-26	51.5803
FN3KRP	0.729775	5.12265	9.98161	6.46e-21	6.61e-20	36.4332
ALOX5AP	0.729597	2.18652	5.51058	6.75e-08	1.48e-07	6.94612
RNPS1	0.729421	4.07004	12.7225	5.73e-31	1.81e-29	59.396
TLCD1	0.729329	4.41729	7.16895	4.19e-12	1.44e-11	16.4101
GSR	0.729068	5.79933	7.48025	5.53e-13	2.11e-12	18.3997
CXCL13	0.728618	1.65737	3.54967	0.000435871	0.000644484	-1.45012
HSPA6	0.728549	2.10886	5.54886	5.52e-08	1.22e-07	7.14161
PCSK1N	0.728297	1.26426	3.75917	0.000198296	0.00030314	-0.711131
MED24	0.728202	4.51754	11.3494	8.62e-26	1.59e-24	47.5591
BACE2	0.727978	2.25338	4.01809	7.12e-05	0.000114004	0.256227
SETDB1	0.727938	3.60732	9.90258	1.21e-20	1.19e-19	35.8143
XPR1	0.72786	2.95874	9.28624	1.43e-18	1.08e-17	31.088
PLCG1	0.727691	3.28725	8.38656	1.09e-15	5.77e-15	24.5353
KDM1A	0.727497	4.15062	11.523	1.97e-26	3.95e-25	49.0222
SNRPG	0.72749	5.42347	13.4809	6.33e-34	2.45e-32	66.1607
RAE1	0.727238	3.45268	12.6705	9.09e-31	2.78e-29	58.9375
PRDM4	0.727219	3.06036	10.8752	4.59e-24	6.93e-23	43.6176
C17orf80	0.727148	3.16393	12.3291	1.85e-29	5e-28	55.9461
ODF2	0.727023	3.25197	11.123	5.81e-25	9.7e-24	45.6671
APPL2	0.726955	3.56339	9.19337	2.9e-18	2.1e-17	30.3919
SMURF2	0.726913	2.25838	9.48999	3.01e-19	2.47e-18	32.6302
PMAIP1	0.726667	0.848014	8.23727	3.14e-15	1.57e-14	23.491
RAC2	0.726465	3.63786	5.23701	2.76e-07	5.66e-07	5.58295
TOP2B	0.726455	4.85727	10.0154	4.94e-21	5.14e-20	36.6988
ANKRD22	0.726292	1.23833	4.78225	2.51e-06	4.67e-06	3.45017
ZNF550	0.725718	1.6645	9.10025	5.84e-18	4.06e-17	29.6983
PNN	0.725666	4.96921	9.98302	6.39e-21	6.55e-20	36.4442
SCTR	0.725384	1.12376	4.65747	4.48e-06	8.13e-06	2.89472
PRPF39	0.724913	2.83849	11.2395	2.18e-25	3.83e-24	46.6387
ZNF331	0.724903	2.30856	5.12334	4.86e-07	9.69e-07	5.03405
MAGEA1	0.724841	2.02094	2.90899	0.00384679	0.00516033	-3.46221
SLC17A9	0.724775	4.92598	5.60489	4.1e-08	9.2e-08	7.42972
SBF1	0.724592	3.74656	8.0939	8.59e-15	4.06e-14	22.5002
S100A4	0.724563	5.07699	4.82589	2.05e-06	3.84e-06	3.64744
LRP12	0.724375	0.979479	8.93813	1.96e-17	1.28e-16	28.5015
SRCAP	0.723751	3.56331	10.1989	1.14e-21	1.3e-20	38.1494
MED23	0.72371	2.47015	9.84154	1.95e-20	1.88e-19	35.3382
ISG20L2	0.723621	4.10275	10.9263	3e-24	4.63e-23	44.0388
GTPBP4	0.723598	3.84688	10.8297	6.68e-24	1e-22	43.2444
MAPK8IP3	0.723524	2.72443	8.49814	4.9e-16	2.7e-15	25.3241
HNRNPA2B1	0.723207	7.32951	13.7626	4.89e-35	1.97e-33	68.707
R3HDM1	0.723064	2.74077	12.3069	2.24e-29	6.02e-28	55.7532
ERI1	0.722982	1.99403	11.3095	1.21e-25	2.19e-24	47.2244
DNAJC14	0.722833	3.09003	7.51244	4.47e-13	1.72e-12	18.609
PARP1	0.722784	5.58217	9.2	2.76e-18	2e-17	30.4414
DENR	0.722678	4.94972	12.626	1.35e-30	4.06e-29	58.5461
KCNJ11	0.722567	1.49757	6.48306	2.9e-10	8.13e-10	12.256
ZNF587	0.722513	1.83196	10.64	3.19e-23	4.41e-22	41.6949
C1orf112	0.722436	1.84238	8.48822	5.26e-16	2.89e-15	25.2537
XXYLT1	0.722369	1.88072	10.0608	3.44e-21	3.66e-20	37.0564
MARK2	0.722329	3.54956	9.87187	1.54e-20	1.5e-19	35.5745
SAC3D1	0.722305	4.41541	9.43702	4.53e-19	3.62e-18	32.2273
ZMYND19	0.722109	4.01772	12.1863	6.44e-29	1.65e-27	54.7052
CNOT3	0.721865	3.65409	11.7489	2.85e-27	6.28e-26	50.9412
TC2N	0.721735	1.83977	4.86591	1.69e-06	3.2e-06	3.82979
TRIM32	0.721626	2.60635	10.2831	5.81e-22	6.85e-21	38.8196
ZNF618	0.721586	2.12233	8.83449	4.23e-17	2.66e-16	27.7437
GSDME	0.721497	1.59711	6.99012	1.3e-11	4.24e-11	15.2961
BRICD5	0.721475	1.68094	9.91955	1.06e-20	1.05e-19	35.9469
BRCA2	0.721373	0.732183	17.9563	3.47e-52	2.91e-50	107.996
EMID1	0.721229	2.25186	5.15535	4.15e-07	8.34e-07	5.18756
LIMS1	0.721092	3.43685	8.64936	1.64e-16	9.56e-16	26.4042
ZNF189	0.721007	3.87762	7.66502	1.62e-13	6.56e-13	19.6099
ZBED5	0.720829	2.33525	11.3478	8.74e-26	1.61e-24	47.5461
SMAGP	0.720747	2.80002	7.57873	2.88e-13	1.13e-12	19.042
HNRNPU	0.72074	6.30553	12.3149	2.09e-29	5.64e-28	55.8226
GGA3	0.720631	3.3913	11.338	9.49e-26	1.74e-24	47.4636
MCRS1	0.72057	5.02134	12.8246	2.31e-31	7.64e-30	60.2988
CAPZA1	0.720554	5.50033	10.2898	5.5e-22	6.52e-21	38.8733
CCNYL1	0.720478	3.22466	10.0755	3.06e-21	3.29e-20	37.1719
SLC26A11	0.720468	3.24299	10.5754	5.41e-23	7.19e-22	41.171
CCT6A	0.720364	6.45644	10.519	8.58e-23	1.11e-21	40.7146
ZNF384	0.720186	2.44254	8.57446	2.83e-16	1.6e-15	25.8676
LGALS9	0.719957	3.45559	5.97362	5.49e-09	1.34e-08	9.38611
TMEM181	0.719811	3.91569	8.94501	1.86e-17	1.22e-16	28.552
SMG9	0.719682	2.91773	10.6422	3.13e-23	4.35e-22	41.7128
VPS72	0.719633	4.4698	10.1712	1.43e-21	1.6e-20	37.9293
CEP19	0.71953	1.1543	12.6787	8.44e-31	2.59e-29	59.0103
PARD6B	0.719389	2.34448	8.94631	1.85e-17	1.21e-16	28.5615
ZDHHC2	0.719331	1.75583	7.45171	6.68e-13	2.51e-12	18.2147
DESI2	0.719246	3.97694	9.12817	4.74e-18	3.34e-17	29.9058
DCBLD2	0.719105	2.50454	10.4093	2.09e-22	2.61e-21	39.8306
KDM6A	0.719082	2.73847	8.33948	1.52e-15	7.92e-15	24.2046
AGFG1	0.718963	3.73285	10.3021	4.98e-22	5.96e-21	38.9717
KIFC2	0.718917	2.78948	6.763	5.35e-11	1.62e-10	13.9124
RAB8B	0.718823	3.0813	8.49038	5.18e-16	2.85e-15	25.269
OLA1	0.718698	4.46394	11.0907	7.61e-25	1.26e-23	45.3987
TNRC18	0.718612	4.24208	8.92435	2.17e-17	1.41e-16	28.4004
PAXBP1	0.718601	2.60551	11.2888	1.44e-25	2.58e-24	47.0506
PRMT3	0.718578	2.42948	10.7265	1.57e-23	2.24e-22	42.3999
LAPTM5	0.718291	5.62615	5.72907	2.11e-08	4.87e-08	8.077
STAT1	0.718225	6.1211	5.89669	8.42e-09	2.02e-08	8.96942
DBR1	0.717978	2.97615	10.5212	8.43e-23	1.1e-21	40.732
RAB11FIP1	0.717966	1.93294	5.6847	2.68e-08	6.13e-08	7.84438
SMIM32	0.717923	1.30982	3.63322	0.000319793	0.000478639	-1.16013
FOXO6	0.717636	0.824582	6.91736	2.06e-11	6.55e-11	14.849
MXD1	0.717607	2.25755	9.37216	7.44e-19	5.82e-18	31.7358
LYPD6	0.717567	0.49351	10.327	4.07e-22	4.91e-21	39.1706
CCDC93	0.717518	2.8264	9.98634	6.22e-21	6.38e-20	36.4703
UHRF1BP1	0.717467	2.39701	9.64845	8.84e-20	7.77e-19	33.8436
SLC7A7	0.71738	2.23368	6.43887	3.77e-10	1.04e-09	11.9996
TBC1D10B	0.717308	3.42325	11.9947	3.42e-28	8.24e-27	53.0488
C18orf54	0.717246	0.685805	14.6847	1e-38	5e-37	77.1532
TMC4	0.717189	2.22851	3.51458	0.000495535	0.000728265	-1.57003
PARP2	0.71716	3.44629	12.2907	2.59e-29	6.92e-28	55.6119
CSNK1D	0.717111	4.67378	12.2832	2.76e-29	7.36e-28	55.5466
OLFML2B	0.717077	2.64337	5.84791	1.1e-08	2.62e-08	8.70752
MTA3	0.71704	2.46874	11.6082	9.53e-27	1.99e-25	49.7446
SPIB	0.716932	0.582473	6.50601	2.53e-10	7.14e-10	12.3897
NEO1	0.716845	3.15977	7.43067	7.67e-13	2.87e-12	18.0786
PPAT	0.716578	2.34533	10.481	1.17e-22	1.49e-21	40.4074
ADCY6	0.716456	3.29027	8.97491	1.49e-17	9.86e-17	28.7718
ARHGEF11	0.716235	3.92225	7.65036	1.78e-13	7.19e-13	19.5131
ACOT7	0.716228	4.09728	9.90287	1.2e-20	1.19e-19	35.8166
ZNF385A	0.716008	3.23809	6.88546	2.51e-11	7.9e-11	14.6541
CAMSAP2	0.715979	2.89627	8.3805	1.14e-15	6.01e-15	24.4926
ZC3HAV1L	0.715933	0.801803	8.44924	6.96e-16	3.78e-15	24.9775
MPP3	0.715734	1.08859	8.71187	1.04e-16	6.24e-16	26.8544
LTB	0.715698	3.42453	4.20732	3.25e-05	5.39e-05	1.00045
WIPF2	0.71566	3.45919	10.767	1.12e-23	1.64e-22	42.7305
PUS7	0.715569	2.85851	9.31734	1.13e-18	8.64e-18	31.3221
PPP6R1	0.715375	4.71693	9.27411	1.57e-18	1.18e-17	30.9968
HUNK	0.715324	0.918985	6.33026	7.15e-10	1.92e-09	11.3754
PMEPA1	0.715234	2.45906	4.28932	2.29e-05	3.86e-05	1.33259
ZNF600	0.71513	1.68512	8.67047	1.41e-16	8.28e-16	26.556
MYADM	0.715076	5.15843	6.75829	5.5e-11	1.67e-10	13.884
DSC2	0.714785	1.74102	8.11189	7.57e-15	3.61e-14	22.6239
MGAT4A	0.714393	2.80915	8.83891	4.09e-17	2.58e-16	27.7759
TTC13	0.71417	3.30981	9.83858	2e-20	1.93e-19	35.3152
PRR19	0.714148	1.0211	7.32771	1.5e-12	5.44e-12	17.4169
SRSF3	0.714125	5.62258	13.3125	2.9e-33	1.07e-31	64.647
CSRNP2	0.714071	2.81573	9.66211	7.95e-20	7.03e-19	33.9488
LGALS3	0.714064	5.2321	4.12134	4.66e-05	7.59e-05	0.658423
LSM14A	0.714013	5.41716	12.0271	2.58e-28	6.29e-27	53.3285
SUMO2	0.714008	6.10574	12.4321	7.47e-30	2.12e-28	56.8455
TEX10	0.713976	2.49044	12.3486	1.56e-29	4.27e-28	56.1158
SSC4D	0.713912	2.16118	5.72819	2.12e-08	4.89e-08	8.07238
TUBD1	0.713606	2.33469	13.0892	2.17e-32	7.56e-31	62.6495
LARP4B	0.713553	3.18741	11.8241	1.49e-27	3.4e-26	51.5844
SRSF1	0.713365	6.21314	15.4669	6.68e-42	3.89e-40	84.4274
LY6E	0.713354	5.80439	3.34471	0.000908693	0.00129995	-2.13475
STX16	0.713065	4.37583	11.7148	3.82e-27	8.33e-26	50.6512
KANSL1	0.713007	2.53612	10.2334	8.66e-22	1e-20	38.4237
NFATC2IP	0.712864	3.4387	11.5453	1.63e-26	3.32e-25	49.2113
TAF9B	0.71285	3.87636	8.47705	5.7e-16	3.12e-15	25.1745
RGS10	0.712826	3.51188	5.89412	8.54e-09	2.05e-08	8.95557
TBP	0.712581	3.48768	12.0264	2.59e-28	6.32e-27	53.3219
ATP11B	0.712513	2.94698	8.11349	7.49e-15	3.58e-14	22.6349
MGAT5	0.712291	2.77332	7.42451	7.98e-13	2.98e-12	18.0388
PHF21A	0.712239	2.23949	10.5157	8.81e-23	1.14e-21	40.6876
GNA13	0.712228	4.40769	8.90929	2.43e-17	1.57e-16	28.29
S100A13	0.711964	4.67831	5.46125	8.73e-08	1.89e-07	6.69597
ROBO1	0.711881	3.45303	4.2561	2.64e-05	4.42e-05	1.19734
UTP6	0.711626	3.78334	13.5052	5.08e-34	1.97e-32	66.3793
DROSHA	0.711591	3.43242	10.9745	2.01e-24	3.15e-23	44.4363
MBOAT7	0.711272	4.64499	10.9779	1.95e-24	3.07e-23	44.4645
TRMT6	0.711254	3.28689	10.7255	1.58e-23	2.26e-22	42.3916
STK17B	0.711186	2.01697	7.18459	3.79e-12	1.31e-11	16.5086
FRMD8	0.711171	4.15128	10.2716	6.37e-22	7.49e-21	38.7278
TUBB4A	0.711083	1.72944	3.49151	0.000538837	0.000788302	-1.64825
STXBP5	0.710825	1.54174	10.3264	4.09e-22	4.93e-21	39.1659
UCP2	0.710823	4.11535	5.88781	8.84e-09	2.12e-08	8.92163
PPP1R12A	0.710749	2.41302	10.1218	2.12e-21	2.33e-20	37.5379
RNFT1	0.710739	3.25133	8.76751	6.92e-17	4.25e-16	27.2569
ITPRIPL2	0.710595	2.57977	6.90271	2.25e-11	7.14e-11	14.7594
TAP1	0.710586	5.03079	6.22911	1.29e-09	3.37e-09	10.8017
KCTD5	0.710334	3.96902	10.6918	2.08e-23	2.96e-22	42.1168
FBXO45	0.710329	2.83236	13.1788	9.69e-33	3.45e-31	63.449
SLC26A2	0.710299	1.8514	9.64932	8.78e-20	7.72e-19	33.8503
NUMBL	0.710297	1.85417	9.17271	3.39e-18	2.43e-17	30.2376
RALGAPB	0.710279	2.92647	11.1092	6.52e-25	1.08e-23	45.5527
TSPAN12	0.710269	3.43447	5.69252	2.57e-08	5.88e-08	7.88526
PLD1	0.710041	2.4895	6.73853	6.21e-11	1.87e-10	13.7654
DCAF12	0.709951	4.39421	10.1654	1.49e-21	1.67e-20	37.8836
CHD4	0.70991	5.58713	11.3959	5.81e-26	1.09e-24	47.95
HNRNPD	0.709836	5.24707	12.4498	6.39e-30	1.83e-28	57.0001
POFUT2	0.709381	3.11707	10.2333	8.66e-22	1e-20	38.4231
SMYD5	0.708989	4.15009	10.0175	4.86e-21	5.07e-20	36.715
MAP3K14	0.708964	3.21541	6.9097	2.16e-11	6.85e-11	14.8021
FBL	0.708921	6.74331	7.8692	4.05e-14	1.77e-13	20.972
CLN6	0.70882	4.80181	11.4482	3.73e-26	7.26e-25	48.3909
VTA1	0.7088	3.36888	11.7003	4.33e-27	9.38e-26	50.5274
ORC2	0.708761	2.67037	11.3611	7.81e-26	1.45e-24	47.6575
CDR2L	0.708654	1.98484	6.0653	3.28e-09	8.22e-09	9.88851
ME2	0.70864	2.6574	9.26439	1.69e-18	1.26e-17	30.9238
OSBPL7	0.708628	1.204	9.46355	3.69e-19	2.99e-18	32.429
RTKN2	0.708571	0.521399	16.1685	8.88e-45	5.76e-43	91.018
PI4KB	0.708541	4.79577	9.77368	3.33e-20	3.11e-19	34.8109
C19orf47	0.708443	2.74362	13.3159	2.82e-33	1.04e-31	64.6769
CPM	0.708353	3.91378	6.68025	8.87e-11	2.62e-10	13.4171
CEP152	0.708228	0.86376	16.6138	1.29e-46	8.94e-45	95.2267
SEMA4C	0.707959	3.51973	8.37379	1.19e-15	6.29e-15	24.4454
UBE2I	0.707866	3.88626	12.1544	8.51e-29	2.16e-27	54.4285
RTL6	0.707767	1.91198	6.53877	2.08e-10	5.93e-10	12.5812
DCLRE1C	0.707702	1.33772	12.3976	1.01e-29	2.83e-28	56.5438
ANKRD10	0.707503	4.59239	8.99923	1.24e-17	8.31e-17	28.9509
LRFN1	0.707451	1.18537	7.48069	5.51e-13	2.1e-12	18.4025
MRPL9	0.707191	5.71249	10.3279	4.04e-22	4.88e-21	39.1779
TMEM87B	0.707116	2.90937	9.10373	5.69e-18	3.96e-17	29.7241
HNRNPA0	0.707055	4.90544	10.646	3.04e-23	4.23e-22	41.7435
IQCC	0.706761	1.62757	12.154	8.54e-29	2.16e-27	54.4253
KANSL2	0.706545	3.4665	10.7907	9.23e-24	1.36e-22	42.9244
ZNF525	0.706231	1.00552	9.49126	2.98e-19	2.44e-18	32.6399
SLC4A11	0.706149	0.79893	6.74766	5.87e-11	1.77e-10	13.8202
ADPRHL1	0.705806	1.81872	6.51636	2.38e-10	6.74e-10	12.4502
ZNF195	0.705804	2.49779	11.5799	1.21e-26	2.52e-25	49.5037
PATL1	0.705503	4.45117	8.50347	4.72e-16	2.6e-15	25.362
MAP3K1	0.705481	2.7142	8.60559	2.25e-16	1.29e-15	26.0903
STRN4	0.705463	4.17547	10.9324	2.85e-24	4.42e-23	44.0886
RTN2	0.705311	2.56193	5.7752	1.64e-08	3.83e-08	8.32047
DAPK1	0.705291	3.63033	6.73733	6.26e-11	1.88e-10	13.7582
HNRNPL	0.705046	5.57769	14.0036	5.39e-36	2.33e-34	70.8989
NCKAP1	0.704972	3.24487	8.96701	1.58e-17	1.04e-16	28.7137
DIDO1	0.704901	3.23882	10.4885	1.1e-22	1.41e-21	40.4679
ACVR1	0.704673	3.85555	7.90803	3.1e-14	1.38e-13	21.2339
GLIS3	0.704593	1.34634	6.45698	3.39e-10	9.42e-10	12.1045
KIF22	0.704374	4.5408	10.174	1.4e-21	1.56e-20	37.9511
PRPF4B	0.70437	3.7623	9.54449	1.98e-19	1.66e-18	33.0462
SEPTIN9	0.70434	5.44712	9.96786	7.2e-21	7.32e-20	36.3253
PLCD3	0.704193	1.559	6.85316	3.07e-11	9.57e-11	14.4575
PDIA6	0.70397	6.92316	6.87372	2.7e-11	8.47e-11	14.5825
GGT1	0.703952	4.10269	3.57385	0.00039875	0.000591786	-1.36684
CCL28	0.70384	1.63208	5.6208	3.77e-08	8.49e-08	7.51198
UBXN7	0.703766	2.40845	10.5133	8.99e-23	1.16e-21	40.6682
RINL	0.703691	2.65581	7.74993	9.12e-14	3.82e-13	20.1732
TMSB4X	0.703621	9.31999	6.272	1e-09	2.66e-09	11.044
ETNK1	0.703456	3.72825	9.61809	1.12e-19	9.68e-19	33.6102
RSRC1	0.703242	3.01469	11.278	1.58e-25	2.81e-24	46.9607
FCHO1	0.70312	0.870009	7.54868	3.51e-13	1.37e-12	18.8454
XCL1	0.703116	1.02628	7.65884	1.68e-13	6.81e-13	19.5691
FBXW2	0.703019	3.61769	9.07872	6.87e-18	4.73e-17	29.5386
UBE2E1	0.702979	4.85039	11.0237	1.33e-24	2.14e-23	44.8428
ZNF629	0.702977	2.91796	9.91641	1.08e-20	1.08e-19	35.9224
C11orf49	0.702951	2.04408	8.22389	3.45e-15	1.72e-14	23.3979
MAP3K21	0.702923	1.64433	6.44435	3.65e-10	1.01e-09	12.0313
MAU2	0.702612	3.01007	10.4043	2.18e-22	2.71e-21	39.7902
PFDN4	0.70248	3.93591	9.8666	1.6e-20	1.56e-19	35.5335
BRIX1	0.702096	3.44744	11.5869	1.14e-26	2.38e-25	49.5631
OSBP2	0.701678	1.28196	7.97126	2.01e-14	9.09e-14	21.6624
WASF2	0.701503	4.67322	8.65939	1.52e-16	8.92e-16	26.4763
SRPK1	0.701473	3.90454	8.89647	2.67e-17	1.72e-16	28.1962
TPBG	0.701404	0.767737	7.20789	3.26e-12	1.14e-11	16.6556
MAP3K4	0.701332	2.6132	11.9593	4.64e-28	1.11e-26	52.7447
SLC34A2	0.701193	0.913225	3.83915	0.000145379	0.000225475	-0.418633
PGBD1	0.701126	2.14448	7.7462	9.35e-14	3.91e-13	20.1483
TRIM65	0.701113	3.33862	9.48994	3.01e-19	2.47e-18	32.6298
PPM1G	0.70101	5.86503	11.8229	1.51e-27	3.43e-26	51.5745
PHF6	0.700827	2.3283	9.72911	4.71e-20	4.29e-19	34.4658
SMARCB1	0.700712	5.60237	9.55962	1.76e-19	1.49e-18	33.1619
PRPF4	0.70068	3.99862	11.6638	5.92e-27	1.26e-25	50.2168
BTG2	0.700606	4.59417	5.32094	1.8e-07	3.77e-07	5.99487
VCL	0.700567	3.41892	7.73963	9.77e-14	4.08e-13	20.1046
PI4KA	0.700424	3.6627	8.71772	9.96e-17	6e-16	26.8966
FUT2	0.700323	1.10528	6.10169	2.67e-09	6.75e-09	10.0897
MLLT6	0.700082	3.3929	8.68164	1.3e-16	7.68e-16	26.6364
RASA3	0.699968	2.27257	6.18443	1.66e-09	4.31e-09	10.5507
LTO1	0.699695	1.99111	6.96472	1.53e-11	4.94e-11	15.1396
RAI1	0.69967	2.19461	7.72204	1.1e-13	4.55e-13	19.9876
E2F5	0.699334	1.63241	8.96171	1.65e-17	1.08e-16	28.6747
SLC2A13	0.698714	1.7471	8.85566	3.61e-17	2.29e-16	27.8979
SPI1	0.698675	3.64354	5.97165	5.55e-09	1.36e-08	9.37538
NAA50	0.698671	5.01264	11.6769	5.3e-27	1.13e-25	50.3279
EFHC1	0.698591	1.42601	11.7872	2.05e-27	4.58e-26	51.2689
GTF2IRD1	0.698571	2.55943	8.14105	6.18e-15	2.98e-14	22.8247
PHLDA2	0.698357	3.54645	3.95545	9.17e-05	0.000144976	0.0167431
DHX15	0.698351	4.1266	9.54416	1.98e-19	1.67e-18	33.0436
RNF38	0.698232	3.10014	8.6928	1.2e-16	7.1e-16	26.7168
MAP4K3	0.698173	3.28108	7.82574	5.45e-14	2.34e-13	20.6799
DCTPP1	0.698023	5.15387	9.48234	3.2e-19	2.61e-18	32.5719
NIPA1	0.698019	2.41857	7.771	7.9e-14	3.33e-13	20.3136
EVPL	0.697876	0.714208	5.823	1.26e-08	2.98e-08	8.57446
DHX37	0.69772	3.12678	10.8821	4.33e-24	6.58e-23	43.6748
ZNF133	0.697637	2.30947	12.1943	6.01e-29	1.54e-27	54.7744
PPP1R14D	0.697484	0.962485	5.14034	4.47e-07	8.95e-07	5.11546
KLC2	0.69737	2.84893	8.47603	5.74e-16	3.14e-15	25.1672
H2AFV	0.697324	5.74611	12.5779	2.06e-30	6.13e-29	58.1233
MSL1	0.697305	4.15865	10.6169	3.85e-23	5.25e-22	41.5073
SLC2A5	0.697204	1.25085	4.52349	8.23e-06	1.45e-05	2.31292
FOXN2	0.697152	3.38471	7.97632	1.94e-14	8.8e-14	21.6967
PEA15	0.697115	6.63814	8.46594	6.18e-16	3.37e-15	25.0957
OTULINL	0.697094	1.29204	7.81952	5.68e-14	2.44e-13	20.6382
MAP4K4	0.697015	4.48527	8.52535	4.03e-16	2.24e-15	25.5175
SMG8	0.697	3.04113	8.15034	5.79e-15	2.81e-14	22.8888
EIF4A3	0.696964	4.85818	10.4398	1.63e-22	2.05e-21	40.0759
B3GNT7	0.696945	1.1712	5.85368	1.07e-08	2.54e-08	8.73838
FXYD2	0.696839	1.56623	3.18001	0.00159797	0.00222849	-2.65711
GTF3C6	0.696687	6.18381	8.82483	4.54e-17	2.84e-16	27.6733
ESCO1	0.696635	2.94778	10.6334	3.37e-23	4.63e-22	41.6416
APBB1IP	0.696571	3.54052	4.92039	1.31e-06	2.49e-06	4.08011
TCF20	0.696504	3.50307	9.09209	6.21e-18	4.3e-17	29.6378
TBL1XR1	0.69641	4.0646	10.4171	1.97e-22	2.45e-21	39.8928
HAUS2	0.696337	2.9556	11.0993	7.08e-25	1.17e-23	45.4698
ACIN1	0.696267	4.49528	11.7996	1.84e-27	4.14e-26	51.3747
FZD6	0.695906	2.68779	5.68331	2.7e-08	6.17e-08	7.83713
GCN1	0.69553	4.5185	10.5772	5.33e-23	7.1e-22	41.1852
IFFO2	0.69547	2.45312	7.73595	1e-13	4.17e-13	20.0802
SLC37A1	0.695374	2.19132	7.72143	1.11e-13	4.57e-13	19.9836
EXOSC2	0.695211	3.32159	11.8559	1.14e-27	2.63e-26	51.8565
RAB3IP	0.695076	2.08256	8.67711	1.34e-16	7.92e-16	26.6038
ASH1L	0.694985	2.98905	7.46324	6.19e-13	2.34e-12	18.2894
CPD	0.694951	5.00028	6.59188	1.51e-10	4.38e-10	12.8933
PLEKHA6	0.694687	4.19936	6.87438	2.69e-11	8.44e-11	14.5865
DPH7	0.694436	2.98725	11.2791	1.56e-25	2.79e-24	46.9697
POU5F1	0.694213	1.30066	8.46145	6.38e-16	3.47e-15	25.0639
ICE1	0.694172	2.92406	9.35312	8.61e-19	6.67e-18	31.592
TTC22	0.69396	1.89037	7.31976	1.58e-12	5.71e-12	17.3661
ZNF213	0.693887	1.86633	9.52896	2.23e-19	1.86e-18	32.9275
CCDC77	0.693759	2.16327	11.7847	2.1e-27	4.67e-26	51.2476
2021-03-03	0.693606	1.10085	9.24729	1.93e-18	1.43e-17	30.7955
TNNT1	0.693598	0.681207	5.7094	2.34e-08	5.39e-08	7.97369
HDAC11	0.693592	3.4643	7.9188	2.88e-14	1.28e-13	21.3067
CNNM4	0.693552	2.53244	9.13781	4.41e-18	3.13e-17	29.9775
SLC44A1	0.69348	3.92828	9.96569	7.33e-21	7.44e-20	36.3083
ACTR2	0.693458	6.20387	8.80417	5.28e-17	3.29e-16	27.523
DHX34	0.693407	3.4823	10.3969	2.31e-22	2.87e-21	39.7305
FMNL1	0.693306	2.0582	6.88405	2.53e-11	7.96e-11	14.6455
MKKS	0.69329	4.44492	9.33459	9.91e-19	7.64e-18	31.4521
BCAT1	0.693035	1.0825	8.03327	1.31e-14	6.07e-14	22.0849
TBC1D8	0.692956	3.62898	7.41139	8.7e-13	3.24e-12	17.9542
ANP32B	0.692504	6.97537	9.7269	4.8e-20	4.36e-19	34.4488
SLC12A2	0.692398	2.2353	5.39072	1.26e-07	2.68e-07	6.34158
SLC20A1	0.692364	4.26241	9.12192	4.97e-18	3.49e-17	29.8593
EXO5	0.692348	2.31754	11.5751	1.27e-26	2.62e-25	49.4636
FOXK1	0.692174	2.26921	9.27721	1.53e-18	1.15e-17	31.0201
HENMT1	0.692145	1.46135	6.01854	4.27e-09	1.06e-08	9.6315
C1QTNF6	0.692104	2.73961	7.28719	1.96e-12	6.99e-12	17.1584
FAM98B	0.69208	2.72232	11.2375	2.22e-25	3.89e-24	46.6218
FBXO27	0.691856	3.16306	5.02517	7.88e-07	1.53e-06	4.56841
NUP50	0.69177	3.67771	10.6139	3.95e-23	5.36e-22	41.4831
DLG5	0.691604	2.10038	6.14342	2.1e-09	5.38e-09	10.3216
HS2ST1	0.691491	3.49953	10.5731	5.52e-23	7.31e-22	41.1519
METTL4	0.691417	1.7589	13.4191	1.11e-33	4.22e-32	65.6045
CRKL	0.691413	4.91447	9.17023	3.45e-18	2.47e-17	30.2191
ADPGK	0.691223	3.58669	11.1986	3.08e-25	5.31e-24	46.2969
TJP2	0.691221	4.28896	7.7818	7.35e-14	3.1e-13	20.3858
ONECUT1	0.691114	2.66233	5.40835	1.15e-07	2.45e-07	6.42978
EP300	0.691017	3.68849	7.43619	7.39e-13	2.77e-12	18.1142
TMEM39A	0.690965	3.35229	10.9111	3.4e-24	5.24e-23	43.9137
CLDN1	0.690817	7.43002	5.61686	3.85e-08	8.66e-08	7.49159
ZFC3H1	0.690517	2.29446	10.0555	3.59e-21	3.82e-20	37.0141
AGPAT4	0.690322	1.05662	8.62524	1.95e-16	1.13e-15	26.2311
TLR2	0.690269	1.88943	5.75354	1.85e-08	4.28e-08	8.20594
PKN1	0.689654	5.739	6.67412	9.2e-11	2.72e-10	13.3805
PRPS2	0.689607	4.28607	6.36845	5.72e-10	1.55e-09	11.5939
FAM24B	0.689558	0.954846	9.39039	6.47e-19	5.1e-18	31.8738
ARL13B	0.689355	1.91455	9.91414	1.1e-20	1.09e-19	35.9047
RUNX1	0.689191	1.91832	7.9502	2.32e-14	1.04e-13	21.5194
MUC13	0.689086	4.04812	2.18651	0.0294096	0.0360643	-5.27111
RRAGD	0.688987	3.78514	6.23781	1.22e-09	3.21e-09	10.8508
SMARCA4	0.688982	4.15752	9.13008	4.67e-18	3.3e-17	29.92
PHF10	0.68875	4.09459	9.11768	5.13e-18	3.6e-17	29.8278
TBC1D16	0.688547	3.3506	7.98954	1.77e-14	8.09e-14	21.7867
UBTD2	0.688423	3.84607	10.6804	2.29e-23	3.24e-22	42.0236
TEAD3	0.68822	4.18961	8.83398	4.24e-17	2.66e-16	27.7399
AEBP2	0.687864	2.52689	10.6525	2.88e-23	4.01e-22	41.7968
TMEM189	0.687814	3.54905	10.3681	2.92e-22	3.57e-21	39.4999
MTBP	0.687697	0.850945	15.7778	3.57e-43	2.17e-41	87.3414
DMTF1	0.687674	2.54519	9.65161	8.62e-20	7.59e-19	33.8679
RELT	0.687671	1.10391	11.4907	2.6e-26	5.13e-25	48.7492
CRACR2B	0.687652	1.98507	5.37551	1.36e-07	2.88e-07	6.26568
ZBTB2	0.687403	3.14697	10.4975	1.02e-22	1.32e-21	40.5402
RPS6KA1	0.687307	3.26686	7.08256	7.27e-12	2.44e-11	15.8694
CSF3R	0.687137	1.17826	7.18694	3.73e-12	1.29e-11	16.5234
EXOSC3	0.686866	3.34587	12.3642	1.36e-29	3.77e-28	56.2523
ARL4A	0.686858	3.24949	6.05347	3.51e-09	8.75e-09	9.82337
ZMYND8	0.686857	3.04318	9.43124	4.73e-19	3.78e-18	32.1834
CREBZF	0.686849	3.63661	8.14507	6.01e-15	2.9e-14	22.8524
DENND2D	0.686738	2.50539	6.7251	6.74e-11	2.02e-10	13.6849
KCNE3	0.686734	2.20979	7.73447	1.01e-13	4.21e-13	20.0703
DDOST	0.686592	7.39205	10.2321	8.75e-22	1.01e-20	38.4133
HSPB11	0.686493	3.94231	11.2797	1.55e-25	2.78e-24	46.9749
CSNK2A1	0.686492	4.53221	9.50326	2.72e-19	2.24e-18	32.7314
JAG1	0.686417	3.13991	5.36385	1.45e-07	3.05e-07	6.20761
ACP5	0.686326	4.61455	4.1374	4.36e-05	7.12e-05	0.721797
ARID1A	0.685974	3.86733	7.9887	1.78e-14	8.13e-14	21.7809
CCDC112	0.685974	1.47394	8.67472	1.36e-16	8.05e-16	26.5866
SFSWAP	0.685479	2.95303	12.7399	4.91e-31	1.56e-29	59.5498
CMTM4	0.685413	2.12257	7.18042	3.89e-12	1.35e-11	16.4823
CD3D	0.685404	3.03517	4.40995	1.36e-05	2.35e-05	1.83175
ARHGAP39	0.685201	1.59632	9.0288	9.98e-18	6.74e-17	29.1691
OTUD3	0.685101	1.1553	12.8043	2.77e-31	8.99e-30	60.1192
CEP162	0.685097	1.55193	12.6013	1.68e-30	5.04e-29	58.3288
ZYX	0.685041	6.49303	7.43232	7.58e-13	2.84e-12	18.0893
SNRPD2	0.684944	7.30954	8.08552	9.1e-15	4.29e-14	22.4427
TOR3A	0.684748	4.90638	7.18218	3.85e-12	1.33e-11	16.4934
RNF8	0.684732	2.68915	11.6616	6.04e-27	1.28e-25	50.1979
POMGNT2	0.684473	3.74981	10.0857	2.82e-21	3.05e-20	37.253
CRY1	0.684446	2.89779	8.50227	4.76e-16	2.62e-15	25.3534
TUBGCP3	0.684431	2.83899	10.1192	2.16e-21	2.37e-20	37.5171
CERCAM	0.68443	1.76146	5.31629	1.84e-07	3.85e-07	5.9719
DDX23	0.684378	5.13985	11.7794	2.2e-27	4.88e-26	51.2019
SLAMF8	0.68426	2.34759	5.56034	5.19e-08	1.15e-07	7.20043
STARD3NL	0.684216	3.01473	8.57965	2.72e-16	1.55e-15	25.9047
[truncated: 1,625 more rows]
