# Supplementary material for: Identification of molecular subtypes and prognostic signature for hepatocellular carcinoma based on genes associated with homologous recombination deficiency
Source: Sci Rep. 2021 Dec 15;11:24022. doi: 10.1038/s41598-021-03432-3 (PMC8674316; doi:10.1038/s41598-021-03432-3)
Supplement: Supplementary file 7 — Supplementary Table S2. [file 41598_2021_3432_MOESM7_ESM.xlsx]

## Sheet: Supplementary Table S2
Supplementary table S2. Univariate Cox analysis identified 33 genes significantly associated with HCC prognosis
	p.value	HR	Low 95%CI	High 95%CI
ATR	0.0330788	1.55996	1.03636	2.34809
BRCA1	0.00812927	1.47713	1.10651	1.97188
CHEK1	0.00217128	1.5873	1.18134	2.13277
EXO1	0.0134709	1.33798	1.06207	1.68556
FANCA	0.0106845	1.49552	1.09798	2.037
FANCE	0.0311779	1.36945	1.02884	1.82283
FANCF	0.0221859	1.60136	1.06968	2.39732
FANCL	0.0151495	1.61086	1.0964	2.36672
FEN1	0.00329334	1.45208	1.1323	1.86218
H2AFX	0.0120245	1.32958	1.06455	1.66059
HDAC2	0.000330712	1.91935	1.34451	2.73996
NBN	0.0203754	1.461	1.06051	2.01272
NONO	0.0200659	1.46157	1.06141	2.01259
PALB2	0.0308372	1.53604	1.04039	2.2678
POLQ	0.00967526	1.60522	1.12158	2.29741
RAD1	0.0139429	1.65469	1.10756	2.47208
RAD51AP1	0.0366757	1.25738	1.01428	1.55874
RAD51C	0.00600945	1.62511	1.1493	2.29789
RAD54B	0.0068084	2.11443	1.22931	3.63685
RAD54L	0.0135112	1.30959	1.05727	1.62212
RECQL4	0.00374675	1.4254	1.12164	1.81143
RMI1	0.019406	1.42728	1.05916	1.92333
RNF4	0.0420099	1.45132	1.01355	2.07819
RPA2	0.0241485	1.49597	1.05407	2.12312
RPA3	0.0250961	1.50198	1.05216	2.14412
SETMAR	0.0154379	1.63892	1.09882	2.44451
SFPQ	0.0010973	1.85573	1.28024	2.6899
TIPIN	0.00387505	1.70989	1.18815	2.46073
TOPBP1	0.0128762	1.45686	1.08303	1.95972
UIMC1	0.00852531	1.78355	1.15893	2.74481
USP1	0.0281229	1.36509	1.03396	1.80227
XRCC2	0.0258581	1.4378	1.0447	1.97882
XRCC3	0.0405495	1.44172	1.01587	2.04608
